# Supplementary material for: Exosomal miRNAs from Prostate Cancer Impair Osteoblast Function in Mice
Source: Int J Mol Sci. 2022 Jan 24;23(3):1285. doi: 10.3390/ijms23031285 (PMC8836054; doi:10.3390/ijms23031285)
Supplement: Supplementary file 1 [file ijms-23-01285-s001.zip]

Archive with 7 entries (7 files):
- Supplementary Figure S1.pdf
- Supplementary Table S1.xlsx
- Supplementary Table S2.pdf
- Supplementary Table S3.xlsx
- Supplementary Table S4.pdf
- Supplementary Table S5.pdf
- Supplementary Table S6.pdf
