# Supplementary material for: Exosomal miRNAs from Prostate Cancer Impair Osteoblast Function in Mice
Source: Int J Mol Sci. 2022 Jan 24;23(3):1285. doi: 10.3390/ijms23031285 (PMC8836054; doi:10.3390/ijms23031285)
Supplement: Supplementary file 1 [file ijms-23-01285-s001.zip › Supplementary Table S1.xlsx]

## Sheet: Supplementary Table S1
Protein IDs	Gene_Symbol	Protein names	Exocarta_top100	log2FoldChange	p.adj	enriched in PCa-EVs	RM1-BM_n1	RM1-BM_n2	RM1-BM_n3	RM1-BM_n4	RM1-BM_n5	RM1-BM_EVs_n1	RM1-BM_EVs_n2	RM1-BM_EVs_n3	RM1-BM_EVs_n4	RM1-BM_EVs_n5	LFQ intensity	MS/MS count	Peptides	Unique peptides	Q-value	Score
A3KFM8;A3KFM7;REV__A0A0R4J1J1	Chd6	Chromodomain-helicase-DNA-binding protein 6	-	3.42618	6.04738e-09	+	-3.8715	-3.76046	-3.65092	-3.59743	-3.2717	-0.0984478	-0.146542	-0.257845	-0.252521	-0.265771	552120000	2	2	2	0.0032886	10.531
P82198;Q3UXJ2	Tgfbi	Transforming growth factor-beta-induced protein ig-h3	-	3.34798	8.8495e-11	+	-0.267304	-0.288511	-0.247059	-0.135541	-0.306968	3.09492	3.15341	3.00493	3.07254	3.16869	1679700000	24	17	17	0	173.75
Q06890;E9PUU2;E9PXG5;E9Q8Y5;E9Q9B8;E9Q2G2	Clu	Clusterin;Clusterin beta chain;Clusterin alpha chain	-	3.18166	2.04498e-10	+	2.73799	2.70367	2.69993	2.71227	2.64959	5.89517	5.79291	5.74974	5.9786	5.99532	64856000000	132	28	27	0	323.31
F8VQK5;P59808	Sash1	SAM and SH3 domain-containing protein 1	-	3.16129	3.4682e-08	+	-6.41408	-6.60274	-6.58686	-6.14314	-6.12097	-3.08744	-3.13642	-3.14983	-3.15395	-3.53367		1	1	1	0	17.023
Q9R118	Htra1	Serine protease HTRA1	-	3.04357	5.20659e-11	+	0.626449	0.595987	0.659735	0.608443	0.604323	3.67013	3.75128	3.57279	3.62463	3.69394	6304000000	37	23	23	0	310.07
Q9D6X6;A0A140LJH8;A0A140LIH7;A0A140LIL0;A0A140LHF1;A0A140LHE7	Prss23	Serine protease 23	-	2.99258	1.49525e-08	+	-5.20648	-5.02003	-5.14271	-5.3887	-5.56343	-2.43333	-2.16711	-2.35624	-2.20012	-2.20165		3	3	3	0	28.76
Q8CFG0;A0A2I3BQT7	Sulf2	Extracellular sulfatase Sulf-2	-	2.92101	1.47103e-10	+	-2.39091	-2.56569	-2.44492	-2.38757	-2.47307	0.509751	0.548632	0.450779	0.391543	0.442201	93306000	4	4	4	0	31.015
P18406;D3Z5L9	Cyr61	Protein CYR61	-	2.91021	7.81446e-10	+	0.633971	0.648392	0.67437	0.646373	0.612977	3.47327	3.78653	3.45325	3.51745	3.53666	1883300000	20	15	15	0	154.66
Q61398;D3YUE2;A0A0G2JE29;D3YZE3;D3YWH0	Pcolce	Procollagen C-endopeptidase enhancer 1	-	2.90809	2.08354e-11	+	1.00838	0.942484	0.983862	0.998166	0.954829	3.88584	3.87973	3.80503	3.91563	3.94193	7287900000	35	15	15	0	298.72
P40240	Cd9	CD9 antigen	+	2.90618	2.61855e-10	+	-0.511554	-0.48362	-0.321562	-0.393641	-0.407458	2.43302	2.44611	2.40269	2.56413	2.56713	2569200000	11	5	5	0	43.581
E9QMK3;E9QMK2;G3XA35;E9PYH0;Q62059;F7B603	Vcan	Versican core protein	-	2.87972	1.03681e-09	+	-2.47037	-2.55084	-2.47623	-2.30512	-2.50649	0.482713	0.53717	0.439751	0.255774	0.374152	81269000	3	3	3	0	21.563
P33434;A0A1B0GS88	Mmp2	72 kDa type IV collagenase;PEX	-	2.78398	6.72221e-10	+	0.312255	0.280588	0.307926	0.287732	0.157529	3.18862	3.12643	3.05306	2.9183	2.97951	603720000	19	14	14	0	160.18
A2AQC8;B5B2R5;Q8C443;Q60591;Q9DBQ6;B5B2N5;A0A2I3BRR0;B5B2U1;B5B2U2;Q3UZ64;O88942;Q8K120;P97305	Nfatc2	Nuclear factor of activated T-cells, cytoplasmic 2	-	2.75492	4.0459e-09	+	-4.22932	-4.29905	-4.49272	-4.2605	-4.17854	-1.38668	-1.53333	-1.4491	-1.7275	-1.58891	223650000	1	2	1	0	40.245
Q9QZC2	Plxnc1	Plexin-C1	-	2.74982	8.08044e-10	+	-2.87312	-2.9839	-2.7548	-2.80626	-2.86808	-0.0466394	-0.159765	-0.242327	0.00635052	-0.094676	158260000	1	1	1	0.0007734	11.458
Q3UQ28;A0A1W2P6L9;D3Z5M7	Pxdn	Peroxidasin homolog	-	2.65934	2.08354e-11	+	1.94612	1.93453	1.9407	1.94686	1.97438	4.65459	4.63707	4.58592	4.55835	4.60338	6344500000	67	50	50	0	323.31
F8WH10;E9Q4N8;F8WH81;A0A1L1SVG2;Q00731	Vegfa	Vascular endothelial growth factor A	-	2.63757	2.30249e-09	+	-3.2449	-3.4336	-3.33183	-3.19229	-3.27	-0.569045	-0.49159	-0.752144	-0.773313	-0.698668	175740000	2	2	2	0	17.114
Q07235;A0A087WQ70;A0A087WQM1;A2RSF9	Serpine2	Glia-derived nexin	-	2.6344	1.12881e-10	+	2.10425	2.04132	2.07737	2.09172	2.03743	4.75214	4.80082	4.65697	4.61423	4.6999	9681100000	67	22	22	0	209.36
P98063;E9Q5B9;Q9WVM6;A0A2I3BRJ8;G3X9F5;Q62381;A0A2I3BQB3	Bmp1	Bone morphogenetic protein 1	-	2.60205	5.9213e-11	+	1.57564	1.54983	1.61915	1.61218	1.58136	4.22467	4.25014	4.16693	4.09863	4.20804	3596200000	40	29	29	0	275.61
A0A140T8S0;Q6DIB5	Megf10	Multiple epidermal growth factor-like domains protein 10	-	2.53498	1.12436e-09	+	-2.54067	-2.42447	-2.53139	-2.4306	-2.42262	0.202941	0.148924	0.0552998	-0.0733881	-0.00861835	98751000	2	2	2	0.00052952	12.5
A0A087WS56;Q3UHL6;A0A087WR50;P11276;B7ZNJ1;B9EHT6;A0A087WSN6;Q4KL80;A0A087WS99;A0A087WSU6;A0A087WQW8;A0A087WQE0	Fn1	Fibronectin;Anastellin	-	2.51702	4.84628e-10	+	3.67616	3.65765	3.68718	3.72945	3.69421	6.2194	6.37343	6.10945	6.1303	6.19717	44532000000	211	86	86	0	323.31
Q6P5F6;A0A087WRC8;A0A087WQF7	Slc39a10	Zinc transporter ZIP10	-	2.50504	4.59816e-09	+	-1.08857	-1.2613	-1.22376	-1.24449	-1.49148	1.2683	1.36514	1.22229	1.14862	1.21125	147350000	7	4	4	0	25.8
Q640N1;A0A0R4J0C4;Q9D2L5	Aebp1	Adipocyte enhancer-binding protein 1	-	2.49938	2.08354e-11	+	0.894441	0.856489	0.879082	0.908364	0.878224	3.38169	3.44097	3.36103	3.3261	3.4037	2868700000	30	20	20	0	205.01
Q9EPL2	Clstn1	Calsyntenin-1;Soluble Alc-alpha;CTF1-alpha	-	2.4627	2.73046e-09	+	-0.334466	-0.483166	-0.406895	-0.54593	-0.581685	2.1501	2.03372	1.99278	1.89671	1.88807	392580000	10	8	8	0	76.554
O70281	Tpst1	Protein-tyrosine sulfotransferase 1	-	2.4577	6.7469e-10	+	-3.07395	-2.9346	-2.97956	-3.01411	-2.97063	-0.481019	-0.678967	-0.59231	-0.499852	-0.432206	32061000	2	2	2	0	19.896
O89051;A0A2I3BQ30;A0A2I3BPW7	Itm2b	Integral membrane protein 2B;BRI2, membrane form;BRI2 intracellular domain;BRI2C, soluble form;Bri23 peptide	-	2.43817	3.58919e-09	+	-1.22807	-1.20122	-1.21462	-1.25951	-1.2752	1.26975	1.16979	0.952517	1.30941	1.31075	279690000	6	4	4	0	36.44
P10493	Nid1	Nidogen-1	-	2.4279	3.90959e-09	+	2.03723	2.01406	2.03039	2.0356	2.01842	4.64825	4.52773	4.51	4.29343	4.2958	7310900000	69	37	36	0	323.31
Q9WVG5	Lipg	Endothelial lipase	-	2.41654	2.31899e-09	+	-2.30429	-2.54189	-2.27041	-2.30286	-2.32109	0.0810404	0.143715	-0.0586567	0.0242891	0.151761	348340000	5	5	5	0	36.037
P97298;B7ZC25;F6S1M4;E9PWS2;Q5ND37	Serpinf1	Pigment epithelium-derived factor	-	2.41376	1.50619e-10	+	1.13731	1.05858	1.12786	1.08278	1.03145	3.58071	3.56084	3.4824	3.44362	3.43923	4180900000	35	14	10	0	176
Q8CG19;A0A3Q4EGK3;B1B1E2;A0A3Q4L384	Ltbp1	Latent-transforming growth factor beta-binding protein 1	-	2.37701	1.21457e-10	+	1.14682	1.20376	1.23872	1.24536	1.23048	3.64225	3.61968	3.56001	3.49493	3.63333	2167300000	30	22	22	0	193.32
Q07797;E9Q5X5	Lgals3bp	Galectin-3-binding protein	+	2.36726	5.84205e-11	+	0.223329	0.130333	0.192646	0.198724	0.135125	2.57128	2.53211	2.47551	2.57298	2.56456	1719000000	17	11	10	0	178.99
Q03350;E9PWF0;Q05895	Thbs2	Thrombospondin-2	-	2.33794	2.08354e-11	+	1.72684	1.69516	1.73816	1.73695	1.70755	4.1123	4.06482	4.0442	4.00467	4.06838	5027600000	49	26	25	0	269.97
P08121;A0A087WPJ5	Col3a1	Collagen alpha-1(III) chain	-	2.32073	4.70196e-09	+	-0.752849	-0.832464	-0.769325	-0.764817	-0.641692	1.78322	1.63444	1.46939	1.47901	1.47647	794360000	11	9	5	0	58.512
O35945	Aldh1a7	Aldehyde dehydrogenase, cytosolic 1	-	2.31615	1.45488e-05	+	-7.44346	-6.70966	-6.31391	-7.49483	-6.80364	-4.72087	-4.70154	-4.75124	-4.60394	-4.40715	17323000	1	3	1	0.0066079	5.2136
A0A0R4J086;Q8BK62	Olfml3	Olfactomedin-like protein 3	-	2.29849	8.32428e-10	+	-2.55862	-2.71627	-2.7385	-2.69152	-2.84537	-0.375629	-0.450777	-0.448954	-0.383929	-0.39852	36181000	3	3	3	0	35.827
Q60963;E9Q330;E9Q6J0;E9Q4T5	Pla2g7	Platelet-activating factor acetylhydrolase	-	2.28802	1.36482e-10	+	0.119685	0.139269	0.111486	0.13618	0.084878	2.496	2.3974	2.37699	2.31265	2.44853	1454600000	15	12	12	0	105.67
P97401	Frzb	Secreted frizzled-related protein 3	-	2.28271	3.30385e-09	+	-1.73148	-1.98015	-1.90449	-1.83772	-1.99299	0.457833	0.511362	0.370794	0.27609	0.350648	95366000	3	3	3	0	18.449
P35762;A0A140LJL0	Cd81	CD81 antigen	+	2.26347	1.79481e-08	+	-0.72358	-0.824747	-0.804514	-0.945756	-1.04449	1.28613	1.28074	1.31761	1.58948	1.50027	517460000	10	3	3	0	79.872
Q3TMX0;O08992;H3BLG5;A2AKJ9;A2AKJ6;A2AKJ5	Sdcbp	Syntenin-1	+	2.22943	3.19418e-11	+	0.108321	0.128035	0.176344	0.111802	0.1442	2.33095	2.38873	2.37158	2.31397	2.41062	2167600000	15	7	7	0	84.445
Q8K4Z0	Lgi2	Leucine-rich repeat LGI family member 2	-	2.22494	9.69948e-11	+	0.0170355	0.0505447	0.081852	0.0738249	0.0671225	2.30997	2.33322	2.19733	2.24719	2.3274	471540000	11	8	8	0	62.081
O88207;A3KGE7;A0A5F8MQ70;Q61245	Col5a1	Collagen alpha-1(V) chain	-	2.19634	3.13128e-09	+	-0.482167	-0.59787	-0.526562	-0.491527	-0.308749	1.83864	1.73865	1.69066	1.61014	1.69676	193880000	9	6	6	0	57.051
Q99K41	Emilin1	EMILIN-1	-	2.19163	1.87549e-10	+	1.18807	1.12763	1.2057	1.16529	1.09992	3.35139	3.41124	3.26877	3.30453	3.40882	2963700000	35	26	26	0	276.99
Q00493	Cpe	Carboxypeptidase E	-	2.18816	1.68225e-09	+	1.0849	0.930964	1.06739	0.974763	0.936349	3.32759	3.21887	3.13057	3.07805	3.18006	1658900000	21	13	13	0	149.05
Q9WV91	Ptgfrn	Prostaglandin F2 receptor negative regulator	+	2.18011	3.65616e-11	+	0.573438	0.5735	0.593967	0.631721	0.663644	2.77322	2.82053	2.75038	2.8133	2.77938	2576700000	31	26	26	0	234.17
P28653;P28654	Bgn	Biglycan	-	2.17729	6.82863e-10	+	0.262475	0.20587	0.221365	0.244981	0.0596209	2.39187	2.43549	2.28649	2.40818	2.35874	1499500000	20	13	13	0	158.2
Q80YQ1	Thbs1	NA	+	2.16801	4.95456e-09	+	-1.22477	-1.25882	-1.14935	-1.18615	-1.14805	1.05956	1.15169	0.932018	0.789994	0.939645	533400000	6	15	0	0	323.31
P28738	Kif5c	Kinesin heavy chain isoform 5C	-	2.1642	6.24017e-07	+	-4.93006	-5.11545	-4.87977	-4.74591	-4.67268	-2.36829	-2.5681	-3.01886	-2.9058	-2.66182		1	10	1	0.0070697	5.0597
P21956	Mfge8	Lactadherin	+	2.15601	8.21904e-11	+	1.24227	1.28039	1.2459	1.3038	1.19787	3.44619	3.41271	3.42144	3.33594	3.43401	3911600000	30	16	16	0	222.56
Q9QZF2	Gpc1	Glypican-1;Secreted glypican-1	-	2.11106	2.09122e-09	+	-0.749675	-0.743099	-0.63645	-0.719295	-0.756587	1.55313	1.43162	1.37929	1.27895	1.30722	491470000	9	9	9	0	102.72
Q91XL3;D3YUF9;A0A0J9YUC7;G5E8H4;D3Z411	Uxs1	UDP-glucuronic acid decarboxylase 1	-	2.10564	1.21768e-10	+	-0.776389	-0.885784	-0.857677	-0.86963	-0.843619	1.26504	1.29133	1.24977	1.17864	1.31034	278350000	7	5	5	0	43.308
A0A2I3BPT1;A0A2I3BQZ9;Q3TWF3;P12023;A0A2I3BR03	App	Amyloid beta A4 protein;N-APP;Soluble APP-alpha;Soluble APP-beta;C99;Beta-amyloid protein 42;Beta-amyloid protein 40;C83;P3(42);P3(40);C80;Gamma-secretase C-terminal fragment 59;Gamma-secretase C-terminal fragment 57;Gamma-secretase C-terminal fragment 50;C31	-	2.10455	7.34028e-08	+	-2.51331	-2.43785	-2.46991	-2.50738	-2.58154	-0.107266	-0.275547	-0.404041	-0.636285	-0.564128	67207000	2	3	3	0	45.083
Q8VHY0	Cspg4	Chondroitin sulfate proteoglycan 4	-	2.09391	3.10991e-09	+	1.26892	1.17902	1.24727	1.20623	1.1797	3.51034	3.27356	3.33321	3.20165	3.23193	1755000000	35	29	29	0	323.31
P62849;A0A286YEB7	Rps24	40S ribosomal protein S24	-	2.09318	2.09122e-09	+	1.81439	1.74232	1.75766	1.71877	1.79707	3.86904	4.02294	3.8801	3.71739	3.80662	16352000000	42	10	10	0	91.939
E9PYJ6;A2AKG8	Focad	Focadhesin	-	2.08425	5.62772e-09	+	-4.35865	-4.17904	-4.42165	-4.13432	-4.21551	-2.09758	-2.13785	-2.28499	-2.22185	-2.14567	158090000	2	2	2	0.00053008	12.519
Q80W65	Pcsk9	Proprotein convertase subtilisin/kexin type 9	-	2.0818	5.13277e-10	+	-0.714673	-0.697159	-0.598433	-0.552011	-0.690425	1.49269	1.47911	1.43015	1.38644	1.36791	338720000	10	8	8	0	61.254
Q9CPX4;A0A1B0GR60;P29391;P49945;A0A1B0GRH4;A0A1Y7VNT9	Ftl1	Ferritin;Ferritin light chain 1	-	2.05843	1.43289e-09	+	-1.63337	-1.67963	-1.71374	-1.69498	-1.77675	0.418376	0.495432	0.306561	0.26554	0.307776	226230000	4	7	7	0	184.76
Q9R045	Angptl2	Angiopoietin-related protein 2	-	2.04884	1.6779e-10	+	-0.0983877	-0.127438	-0.00492477	-0.043725	-0.0859327	1.91577	2.03741	1.93318	1.99155	2.00587	516090000	8	8	8	0	72.394
P33175	Kif5a	Kinesin heavy chain isoform 5A	-	2.04262	7.98652e-09	+	-2.40599	-2.7066	-2.74317	-2.53314	-2.68679	-0.619489	-0.53227	-0.576164	-0.617068	-0.517617	20463000	1	8	1	0.0068409	5.1245
P62862;A0A494B9Z0;A0A494BBA8;Q642K5	Fau	40S ribosomal protein S30	-	2.04197	1.47103e-10	+	-0.207006	-0.185074	-0.187275	-0.133842	-0.213952	1.77322	1.92812	1.8869	1.83141	1.86305	6584000000	12	5	5	0	43.286
Q3UPZ0;Q62217;Q60519	Sema5a	Semaphorin-5A	-	2.03843	2.73208e-08	+	-1.26423	-1.202	-1.19271	-1.20625	-1.22589	1.05605	0.90601	0.839783	0.582667	0.71658	185950000	7	7	7	0	44.813
P62242	Rps8	40S ribosomal protein S8	-	2.00975	2.08354e-11	+	2.58214	2.5325	2.58844	2.57568	2.55585	4.55928	4.60854	4.54242	4.61349	4.55964	30651000000	59	19	19	0	284.68
G3UYZ1;A0A0R4J117;Q8R366;D3Z4Q8	Igsf8	Immunoglobulin superfamily member 8	-	2.00353	5.84205e-11	+	0.224803	0.185982	0.223732	0.230119	0.227788	2.16589	2.23982	2.18501	2.23874	2.28062	1331100000	18	10	10	0	121.41
Q8R422	Cd109	CD109 antigen	-	1.98775	1.50619e-10	+	0.210349	0.183128	0.205809	0.206866	0.148608	2.24848	2.21949	2.18988	2.1008	2.13484	241170000	12	11	11	0	97.621
Q61810;A0A494BBP4	Ltbp3	Latent-transforming growth factor beta-binding protein 3	-	1.98519	2.32157e-09	+	-1.1131	-1.07099	-1.14575	-1.1037	-0.992055	1.02507	0.974918	0.852381	0.775346	0.872628	110300000	6	5	5	0	57.164
P62754	Rps6	40S ribosomal protein S6	-	1.98103	1.12881e-10	+	2.91789	2.88482	2.87849	2.8901	2.85855	4.87625	4.95412	4.8348	4.86345	4.80637	36243000000	67	24	24	0	255.31
Q62443	Nptx1	Neuronal pentraxin-1	-	1.96966	2.73046e-09	+	-0.0415888	-0.0726967	-0.0486279	-0.0161028	-0.0236273	2.0765	1.9515	1.99158	1.79219	1.83388	278100000	6	6	6	0	39.05
P97857;E9PY08	Adamts1	A disintegrin and metalloproteinase with thrombospondin motifs 1	-	1.96611	1.4039e-08	+	-1.64655	-1.83099	-1.47915	-1.70512	-1.83835	0.26448	0.279655	0.271299	0.17994	0.335006	80359000	5	4	4	0	29.158
H3BJ97;Q99JR5;H3BKM8	Tinagl1	Tubulointerstitial nephritis antigen-like	-	1.95789	8.98646e-09	+	-0.56029	-0.506472	-0.523638	-0.358426	-0.51125	1.56623	1.59494	1.48965	1.37191	1.30666	576540000	13	7	7	0	82.775
P43346	Dck	Deoxycytidine kinase	-	1.92	5.13277e-10	+	-2.01902	-2.05799	-1.98573	-2.04919	-2.17487	-0.137819	-0.115889	-0.102518	-0.209277	-0.121276	72912000	2	2	2	0	16.92
P04202	Tgfb1	Transforming growth factor beta-1;Latency-associated peptide	-	1.8934	1.27019e-09	+	-1.2462	-1.29236	-1.36172	-1.27179	-1.36549	0.715873	0.585443	0.586727	0.49388	0.547515	57862000	3	3	3	0	21.409
P62852;A0A1L1SQA8	Rps25	40S ribosomal protein S25	-	1.89069	7.85656e-11	+	1.87484	1.90799	1.91712	1.86786	1.90348	3.81663	3.83699	3.79744	3.74671	3.72698	14504000000	33	11	11	0	86.671
E9QPX1;P39061;A0A1W2P6N8	Col18a1	Collagen alpha-1(XVIII) chain;Endostatin	-	1.88716	4.70221e-09	+	1.84666	1.77839	1.89309	1.87278	1.8515	3.86285	3.84805	3.72826	3.6127	3.62635	3698000000	43	22	22	0	259.23
A0A0G2JEK0;Q6LDU8;P01139	Ngf	Beta-nerve growth factor	-	1.88291	2.38809e-08	+	-2.2632	-2.20648	-2.02835	-2.04556	-1.91428	-0.130586	-0.347317	-0.219032	-0.200562	-0.14582	43548000	2	2	2	0.00077841	11.721
E9PZ16;B1B0C7;Q05793;A0A571BD72	Hspg2	Basement membrane-specific heparan sulfate proteoglycan core protein;Endorepellin;LG3 peptide	-	1.87917	3.01662e-09	+	3.23063	3.20341	3.20304	3.23255	3.20068	5.23332	5.17203	5.08288	5.03507	4.94287	6952700000	113	79	79	0	323.31
Q9CYN9	Atp6ap2	Renin receptor	-	1.87404	1.47103e-10	+	-0.295201	-0.256491	-0.251888	-0.296964	-0.214322	1.62258	1.6804	1.54249	1.62309	1.58679	338920000	9	6	6	0	51.1
P25444;D3YVC1;D3YWJ3	Rps2	40S ribosomal protein S2	-	1.85988	1.21457e-10	+	2.96275	2.90758	2.95519	2.90421	2.89417	4.81126	4.83704	4.80789	4.72246	4.74464	32545000000	72	18	18	0	207.55
A2A5K2;P55065;A2A5K3	Pltp	Phospholipid transfer protein	-	1.85843	8.78402e-09	+	-4.73079	-4.63634	-4.71824	-4.76074	-4.75724	-2.86376	-2.68313	-2.94032	-2.80477	-3.01919	12167000	2	2	2	0.00077922	11.748
Q8CBR6;REV__A0A2R8VKD1	Tsku	Tsukushin	-	1.85505	6.35171e-08	+	-3.50388	-3.84252	-3.40319	-3.59634	-3.48995	-1.69847	-1.64228	-1.80042	-1.61217	-1.8073	48512000	2	2	2	0.00026983	13.286
Q9JM58;F6T1W4	Crlf1	Cytokine receptor-like factor 1	-	1.85175	2.56723e-09	+	-0.366029	-0.389816	-0.36297	-0.341908	-0.409688	1.60289	1.40783	1.46641	1.3465	1.56473	82594000	4	4	4	0	26.07
Q8R3G9	Tspan8	Tetraspanin-8	-	1.83265	2.90717e-08	+	-0.172961	-0.272364	-0.233908	-0.155099	-0.398786	1.49605	1.5481	1.43338	1.74179	1.71081	754290000	4	3	3	0	38.154
E9Q668;O08665	Sema3a	Semaphorin-3A	-	1.82591	2.91213e-08	+	-1.13089	-1.17772	-1.31479	-1.2807	-1.25913	0.768308	0.641886	0.421026	0.46119	0.673913	126960000	5	5	5	0	36.332
Q8QZY9	Sf3b4	Splicing factor 3B subunit 4	-	1.81413	1.21735e-08	+	-1.17172	-1.24545	-1.15552	-1.35361	-1.22173	0.65845	0.722939	0.620985	0.469665	0.450582	621310000	6	5	5	0	47.34
Q3UZI5;P63089	Ptn	Pleiotrophin	-	1.81016	1.67668e-08	+	-2.75866	-2.76751	-2.68662	-2.74663	-2.47476	-0.843562	-0.748827	-0.97777	-0.895165	-0.91805	28659000	3	2	2	0.00052784	12.435
Q9CZX8;D3YUT3;D3Z722;D3Z5R8;D3YUG3;S4R223	Rps19	40S ribosomal protein S19	-	1.80872	7.15326e-10	+	2.81423	2.83751	2.84924	2.84352	2.85336	4.66794	4.75039	4.69258	4.57409	4.55645	26104000000	59	17	17	0	182.96
Q64449;A2AAA9	Mrc2	C-type mannose receptor 2	-	1.80406	7.80681e-08	+	-2.11594	-1.89206	-1.91867	-1.89627	-1.97464	0.137531	-0.233547	-0.190659	-0.278596	-0.21201	155010000	3	8	8	0	105.88
F6Z1C2;E9Q3F3;E9Q3N9;A0A494BAR1;A0A494BBF0;G5E8D6;Q9WVJ9	Efemp2	EGF-containing fibulin-like extracellular matrix protein 2	-	1.79874	6.95613e-10	+	-1.43217	-1.57944	-1.45476	-1.49293	-1.4244	0.387879	0.316778	0.344862	0.243878	0.316602	167010000	4	4	4	0	68.625
Q8BM72;D3Z0Y0	Hspa13	Heat shock 70 kDa protein 13	-	1.7949	9.69948e-11	+	-1.54263	-1.63043	-1.54506	-1.58985	-1.5873	0.238293	0.175014	0.193245	0.206037	0.266664	89700000	6	5	5	0	48.229
Q62376;A0A1B0GRR8;A0A1B0GR44;A0A1B0GSX5;A0A1B0GR50;A0A1B0GR69;A0A1B0GRV8	Snrnp70	U1 small nuclear ribonucleoprotein 70 kDa	-	1.79434	4.86317e-10	+	1.85258	1.90786	1.86728	1.88999	1.88632	3.71389	3.77315	3.66485	3.64718	3.57665	5899700000	36	20	20	0	149.85
Q01853	Vcp	Transitional endoplasmic reticulum ATPase	+	1.78477	9.20466e-10	+	4.1698	4.06025	4.11181	4.05322	4.00642	5.95909	5.8535	5.85361	5.86764	5.7915	44802000000	163	61	61	0	323.31
A0A3B2WB50;A0A3B2W4E4;Q3TDP9;Q8K482;A0A3B2W846;A0A3B2W437;A0A3B2WD46	Emilin2	EMILIN-2	-	1.78242	2.64208e-09	+	-1.14106	-1.03528	-1.06681	-1.12986	-1.09286	0.762301	0.819693	0.648335	0.620961	0.594943	260690000	7	7	7	0	71.55
P97351	Rps3a	40S ribosomal protein S3a	-	1.77998	2.57416e-10	+	3.59943	3.59556	3.5877	3.57746	3.53737	5.35414	5.45853	5.36369	5.31974	5.30131	62677000000	108	31	31	0	323.31
P62245;F8WJ41;D3YVB4;D3Z712	Rps15a	40S ribosomal protein S15a	-	1.75114	8.99854e-10	+	2.21929	2.2395	2.28139	2.21481	2.24189	3.96624	4.1158	4.02103	3.9237	3.92578	14058000000	36	13	13	0	105.45
A6H644;Q8BG95	Ppp1r12b	Protein phosphatase 1 regulatory subunit;Protein phosphatase 1 regulatory subunit 12B	-	1.7374	7.12319e-10	+	-0.704215	-0.682383	-0.804514	-0.711667	-0.702479	1.03683	1.08133	1.04251	1.0091	0.91196		2	1	1	0.0054241	5.672
Q91V55;P97461;D3YYM6;D3Z1S8	Rps5	40S ribosomal protein S5;40S ribosomal protein S5, N-terminally processed	-	1.73138	9.19723e-10	+	2.43721	2.33121	2.33901	2.34584	2.21456	4.1066	4.06424	4.02693	4.05976	4.06721	22101000000	42	15	15	0	154.45
P62855	Rps26	40S ribosomal protein S26	-	1.72463	2.7562e-10	+	0.19818	0.0796814	0.14082	0.0951147	0.142245	1.91211	1.88349	1.8532	1.84034	1.79006	10272000000	27	6	6	0	48.225
E9PWQ3;J3QQ16;A0A087WS16;D3YWD1	Col6a3	NA	-	1.71565	4.03126e-09	+	1.94207	1.88968	1.87066	1.91745	1.87009	3.75284	3.69349	3.56241	3.49127	3.56822	1353900000	45	41	41	0	323.31
P62301;Q921R2;A0A0U1RQ71	Rps13	40S ribosomal protein S13	-	1.71253	1.19949e-09	+	2.33401	2.33671	2.35584	2.34432	2.29897	4.08596	4.16558	3.94835	3.98694	4.04565	20971000000	50	17	17	0	167.72
O08688;D3YU84;D3Z432	Capn5	Calpain-5	-	1.70727	2.07846e-09	+	-0.971763	-0.92724	-0.986116	-0.844712	-0.916539	0.871615	0.762634	0.730898	0.680818	0.843999	43342000	4	4	4	0	37.433
P62082	Rps7	40S ribosomal protein S7	-	1.70408	4.49832e-10	+	2.01681	2.02073	2.03484	1.99353	2.07743	3.7556	3.8136	3.75622	3.69035	3.64794	21206000000	34	14	14	0	138.99
P63276	Rps17	40S ribosomal protein S17	-	1.69879	1.03806e-10	+	1.74101	1.71136	1.66858	1.6865	1.6479	3.37541	3.39569	3.44004	3.39238	3.34578	11476000000	37	14	14	0	134.99
Q6PI17;P25785;B1AQJ3	Timp2	Metalloproteinase inhibitor 2	-	1.69523	7.8185e-09	+	-0.372914	-0.468733	-0.340984	-0.409467	-0.432176	1.36323	1.21365	1.12975	1.38742	1.35782	330110000	6	5	5	0	66.266
P99026	Psmb4	Proteasome subunit beta type-4	-	1.69183	2.31434e-08	+	1.62472	1.49649	1.56317	1.53771	1.51005	3.40149	3.3188	3.28022	3.1208	3.06996	4947800000	31	9	9	0	127.7
P62270;F6YVP7;A0A1Y7VKY1;S4R1N6;A0A3Q4EGP3	Rps18;Gm10260	40S ribosomal protein S18	-	1.68218	5.73133e-09	+	1.97717	1.9946	2.08861	2.04414	2.02386	3.81462	3.81702	3.70608	3.61354	3.58802	15668000000	47	18	18	0	150.33
Q9Z0J7	Gdf15	Growth/differentiation factor 15	-	1.67883	2.24075e-09	+	-0.471442	-0.367157	-0.377886	-0.426013	-0.41533	1.37952	1.27773	1.31672	1.16448	1.19789	902690000	11	7	7	0	87.091
Q9D554	Sf3a3	Splicing factor 3A subunit 3	-	1.6665	2.19311e-09	+	1.33908	1.35917	1.34566	1.31478	1.33646	3.10447	3.09303	3.00501	2.93269	2.89243	3748500000	22	17	17	0	167.22
V9GXT3;V9GX91;E9Q842	Nav2	NA	-	1.66195	2.43255e-07	+	-3.78182	-4.07811	-3.87853	-3.95049	-3.56948	-2.2733	-2.21282	-2.25113	-2.14693	-2.0645	44380000	1	1	1	0.0052857	10.06
Q9R1P3	Psmb2	Proteasome subunit beta type-2	-	1.66093	1.0213e-08	+	1.0129	0.994354	1.05883	0.981671	0.999042	2.79895	2.71815	2.7373	2.6114	2.48566	1984100000	25	12	12	0	113.75
P70195	Psmb7	Proteasome subunit beta type-7	-	1.64369	6.61823e-09	+	1.2754	1.27158	1.31241	1.25341	1.20048	3.00235	2.99836	2.92332	2.86961	2.73812	3092700000	16	8	8	0	67.714
Q8QZY1;A0A2R8VH97	Eif3l	Eukaryotic translation initiation factor 3 subunit L	-	1.64281	1.94766e-10	+	2.42704	2.40499	2.40228	2.36543	2.37271	4.10108	4.07183	4.04315	3.99591	3.9745	3785100000	50	21	21	0	223.86
P11031	Sub1	Activated RNA polymerase II transcriptional coactivator p15	-	1.64272	1.44628e-09	+	1.92635	1.93549	1.92322	1.92107	1.88175	3.5475	3.5031	3.4997	3.70561	3.54558	4350100000	29	10	10	0	230.88
Q8BLF6;Q8BMG0;P48441;D6REH5	Idua	Alpha-L-iduronidase	-	1.63608	9.71019e-08	+	-4.83627	-4.74656	-4.63587	-4.63733	-4.67068	-2.94221	-2.90494	-3.11465	-3.3008	-3.08373	57870000	1	3	3	0	26.253
P62320;A0A1W2P7K5	Snrpd3	Small nuclear ribonucleoprotein Sm D3	-	1.62675	2.10943e-09	+	0.459462	0.537256	0.424635	0.395986	0.391309	2.07413	2.17799	2.0668	2.03835	1.98513	3263300000	15	5	5	0	84.648
A0A494BAT0;Q3TH01;P01901;G3UXW2;A0A494BA33;P14426;P04223;P14428;P03991	H2-K1	H-2 class I histocompatibility antigen, K-B alpha chain	-	1.62089	1.17655e-10	+	-0.517528	-0.608583	-0.574518	-0.565938	-0.640944	1.02174	1.01957	1.04746	1.04594	1.06225	190360000	9	8	4	0	68.723
P62960;A2BGG7	Ybx1	Nuclease-sensitive element-binding protein 1	-	1.6174	8.27465e-09	+	1.1095	0.968819	1.0474	0.985873	0.860404	2.60382	2.5952	2.53771	2.73567	2.58661	2239900000	19	9	4	0	140.51
O70435;E0CX62;E0CZ34;F8WH02;E0CYL6;F7BWF9	Psma3	Proteasome subunit alpha type-3	-	1.60814	3.89757e-08	+	2.52645	2.5099	2.57186	2.53281	2.52283	4.27947	4.27616	4.18003	4.02756	3.94133	10091000000	50	17	17	0	154.18
Q60692	Psmb6	Proteasome subunit beta type-6	-	1.60114	9.87086e-08	+	1.11757	1.15788	1.14711	1.08382	1.12258	2.90434	2.84262	2.80537	2.55484	2.52747	4652000000	22	8	8	0	113.61
G3UVU2;D3YW09;Q62203;D3Z5A6	Sf3a2	Splicing factor 3A subunit 2	-	1.60101	1.16002e-09	+	1.2825	1.31697	1.2836	1.31553	1.3223	2.99577	2.97536	2.89416	2.84647	2.81417	1601200000	21	10	10	0	137.74
Q91WK2	Eif3h	Eukaryotic translation initiation factor 3 subunit H	-	1.59652	1.16931e-09	+	1.70618	1.72264	1.72875	1.72386	1.64448	3.34441	3.38745	3.31601	3.26214	3.19852	6003700000	29	14	14	0	264.89
Q8CGP7	Hist1h2ak	Histone H2A type 1-K	-	1.59475	6.13365e-05	+	-1.71615	-1.24607	-0.683176	-0.984397	-0.784146	0.295535	0.690035	0.651787	0.501891	0.420564	1862100000	9	10	1	0.0054294	5.8284
D3Z598;E9QPS5;Q8K4G1;E9Q6B8	Ltbp4	Latent-transforming growth factor beta-binding protein 4	-	1.59318	4.56084e-10	+	-1.29703	-1.33445	-1.19989	-1.27359	-1.25622	0.345714	0.356163	0.271299	0.272582	0.358945	132600000	5	5	5	0	42.493
P62743;A0A0U1RPS0;A0A0U1RQ06	Ap2s1	AP-2 complex subunit sigma	-	1.5878	3.02862e-10	+	-1.35077	-1.26183	-1.19721	-1.25499	-1.24446	0.34858	0.314171	0.338547	0.341887	0.286563	301470000	4	5	5	0	31.066
Q62470;F6UD16	Itga3	Integrin alpha-3;Integrin alpha-3 heavy chain;Integrin alpha-3 light chain	-	1.58293	2.08354e-11	+	0.493463	0.473524	0.520477	0.521249	0.549634	2.09843	2.09632	2.10227	2.075	2.10096	718680000	16	11	11	0	131.25
Q810D6	Grwd1	Glutamate-rich WD repeat-containing protein 1	-	1.58195	1.03712e-09	+	-0.806474	-0.906197	-0.847612	-0.876315	-0.908591	0.793151	0.768429	0.701605	0.653859	0.647504	183650000	5	3	3	0	26.833
P62315;A0A3Q4L381;A0A3Q4L2W0	Snrpd1	Small nuclear ribonucleoprotein Sm D1	-	1.57798	1.06131e-06	+	-2.42952	-2.45194	-2.29468	-2.34812	-2.37297	-0.63283	-0.569738	-1.18055	-0.826156	-0.798043	440200000	3	2	2	0	35.058
Q5SWN2;Q8VEE4	Rpa1	Replication protein A 70 kDa DNA-binding subunit;Replication protein A 70 kDa DNA-binding subunit, N-terminally processed	-	1.57599	1.14952e-09	+	1.62669	1.65074	1.65476	1.5885	1.55215	3.24469	3.23542	3.2361	3.13189	3.1047	1484200000	27	19	19	0	265.8
P14131	Rps16	40S ribosomal protein S16	-	1.57518	9.33392e-09	+	2.44371	2.53166	2.64318	2.50753	2.59251	4.13758	4.24286	4.1481	4.00939	4.05657	22090000000	48	22	22	0	163.28
F8WIP8;P10923;D3Z4N2;D3Z513;D3Z116	Spp1	Osteopontin	-	1.57337	2.78536e-06	+	0.417598	0.586571	0.303982	0.48001	0.247125	2.38175	1.84255	1.7657	2.04687	1.86527	3635500000	18	9	9	0	115.02
Q9QUM9;E0CXB1;E0CYT2	Psma6	Proteasome subunit alpha type-6	-	1.56591	7.92154e-08	+	2.86811	2.85331	2.89911	2.83635	2.8288	4.60039	4.54693	4.46567	4.25286	4.24937	11393000000	59	18	18	0	181.5
Q9Z2U0;A0A338P7D7;Q9CWH6;B7ZMS4;A0A3Q4L361;A0A3Q4EHS3;A0A3Q4EG42	Psma7	Proteasome subunit alpha type-7	-	1.56225	9.12919e-09	+	1.77452	1.68286	1.74859	1.67002	1.6101	3.32958	3.34847	3.29309	3.21362	3.11259	8172400000	44	16	16	0	180.95
Q9R1P0;E9PW69;E9Q0X0	Psma4	Proteasome subunit alpha type-4;Proteasome subunit alpha type	-	1.55927	3.42171e-08	+	2.53327	2.47463	2.54997	2.48585	2.47256	4.23941	4.14019	4.09348	3.92353	3.91603	7310500000	45	16	16	0	178.27
P17439;A0A0G2JDK2	Gba	Glucosylceramidase	-	1.55705	1.12881e-10	+	1.00911	0.988565	0.959375	0.913392	0.910794	2.52468	2.52616	2.49771	2.49484	2.52308	1375900000	25	16	16	0	193.43
F8WIR1;P18242;F6Y6L6;A0A1B0GT66	Ctsd	Cathepsin D	-	1.55469	2.20923e-08	+	2.16377	2.2084	2.23715	2.07452	2.12059	3.81385	3.8338	3.74158	3.62474	3.56393	3920500000	34	17	17	0	270.4
Q8R1B4;M0QWV3;A0A0U1RPR0	Eif3c	Eukaryotic translation initiation factor 3 subunit C	-	1.55445	7.92438e-10	+	2.31349	2.34571	2.33135	2.36075	2.35267	3.99404	3.94506	3.85276	3.8533	3.83106	5590500000	43	31	31	0	289.6
Q921M3	Sf3b3	Splicing factor 3B subunit 3	-	1.55197	3.14378e-09	+	2.56077	2.5445	2.61521	2.55822	2.53392	4.21163	4.18433	4.13373	4.04043	4.00233	7275400000	56	35	35	0	323.31
Q61001	Lama5	Laminin subunit alpha-5	-	1.54645	8.8447e-09	+	1.87002	1.85993	1.86016	1.96028	1.91557	3.54134	3.55819	3.41591	3.31942	3.36337	1580400000	41	33	33	0	323.31
A0A1B0GSK8;O35566	Cd151	CD151 antigen	-	1.54632	3.24594e-09	+	-1.11788	-1.18572	-1.10161	-1.14804	-1.02286	0.443305	0.464512	0.398418	0.325459	0.523805	138320000	3	2	2	0.0005248	12.207
Q922W6;O55123;P28862	Mmp3;Mmp10	Stromelysin-2;Stromelysin-1	-	1.54354	1.37915e-07	+	-2.19682	-2.43281	-2.35988	-2.49773	-2.60296	-0.834333	-0.95527	-0.827902	-0.9879	-0.767074	27066000	3	2	2	0.00027218	13.589
Q91YP3;A0A0N4SV34;A0A0N4SVH5;A0A0N4SUT8;A0A0N4SVW1;A0A0N4SUV7	Dera	Deoxyribose-phosphate aldolase	-	1.53599	7.26436e-09	+	-0.343591	-0.399836	-0.312452	-0.392358	-0.306869	1.2965	1.26148	1.15672	1.17346	1.03667	227930000	7	6	6	0	74.373
P57784;G5E883;A0A0U1RNZ6	Snrpa1	U2 small nuclear ribonucleoprotein A	-	1.53475	1.83941e-08	+	0.749423	0.78776	0.759148	0.651155	0.736358	2.34744	2.39874	2.31932	2.15862	2.13348	2453100000	17	14	14	0	181.86
P10404;P11370	Fv4	MLV-related proviral Env polyprotein;Surface protein;Transmembrane protein;Retrovirus-related Env polyprotein from Fv-4 locus	-	1.53345	1.55649e-08	+	-1.42879	-1.48496	-1.34284	-1.5184	-1.5429	0.103666	-0.0839615	0.0583763	0.0918398	0.179421	140370000	6	5	4	0	69.868
P19096;A0A0U1RNJ1;A0A0U1RPP5	Fasn	Fatty acid synthase;[Acyl-carrier-protein] S-acetyltransferase;[Acyl-carrier-protein] S-malonyltransferase;3-oxoacyl-[acyl-carrier-protein] synthase;3-oxoacyl-[acyl-carrier-protein] reductase;3-hydroxyacyl-[acyl-carrier-protein] dehydratase;Enoyl-[acyl-carrier-protein] reductase;Oleoyl-[acyl-carrier-protein] hydrolase	+	1.52136	3.08718e-10	+	4.46742	4.45282	4.47632	4.43975	4.41369	6.03639	6.00719	5.97532	5.93423	5.90366	38827000000	235	101	101	0	323.31
O35598;E9PYF2;D3Z1E6	Adam10	Disintegrin and metalloproteinase domain-containing protein 10	-	1.51769	2.29802e-09	+	-0.438512	-0.435352	-0.409805	-0.498532	-0.527646	1.02798	1.03612	0.959621	1.10977	1.1451	202080000	8	6	6	0	47.175
P62702;V9GWY0	Rps4x;Gm15013	40S ribosomal protein S4, X isoform;40S ribosomal protein S4	-	1.51688	6.46058e-10	+	3.13839	3.10931	3.17624	3.12326	3.04085	4.66016	4.68268	4.5832	4.66117	4.58523	45091000000	89	30	30	0	323.31
P49722;Q8BKE0	Psma2	Proteasome subunit alpha type-2	-	1.51607	9.57216e-08	+	0.172219	0.139931	0.306087	0.199008	0.194205	1.87194	1.81986	1.79256	1.5719	1.53555	3073200000	16	8	8	0	139.71
P62317	Snrpd2	Small nuclear ribonucleoprotein Sm D2	-	1.51418	1.36803e-09	+	1.46909	1.36116	1.38097	1.34993	1.3711	2.92017	2.95943	2.95089	2.86318	2.80947	6979600000	24	14	14	0	167.71
E9Q3X0;Q9EQK5;D3Z2N7	Mvp	Major vault protein	+	1.5052	5.13277e-10	+	2.226	2.17358	2.22319	2.25765	2.18542	3.70892	3.68203	3.6512	3.77111	3.77857	3638400000	53	31	31	0	323.31
A0A1W2P8C6;P41731	Cd63	CD63 antigen	+	1.50274	7.75897e-07	+	-1.16378	-1.1557	-1.36598	-1.45012	-1.562	0.0952959	0.0205154	0.170349	0.383286	0.146665	2353000000	5	3	3	0	22.617
A0A1D5RLV4;Q91VW5	Golga4	Golgin subfamily A member 4	-	1.50206	5.59847e-09	+	-1.37325	-1.33692	-1.34094	-1.33745	-1.37084	0.179256	0.293541	0.17308	0.0673838	0.0376234		1	1	1	0.00053191	12.682
P62281;A0A1B0GRR3;A0A1B0GSE8	Rps11	40S ribosomal protein S11	-	1.49953	7.78307e-10	+	2.68606	2.7147	2.76819	2.74448	2.68123	4.25873	4.30026	4.18104	4.19577	4.15652	16198000000	50	20	20	0	190.11
Q9JLV9;A0A1Y7VJW8;F2Z418;P04768;P04095	Prl2c5;Prl2c3;Prl2c2	Prolactin-2C3;Prolactin-2C2	-	1.49875	1.56189e-06	+	-2.31086	-2.72123	-2.61618	-2.36885	-2.45366	-0.748373	-1.17976	-0.967889	-1.15647	-0.924537	13949000	1	1	1	0.0037908	10.458
Q9R1P4;A0A1B0GS70	Psma1	Proteasome subunit alpha type-1	-	1.49455	1.19508e-08	+	2.1358	2.04653	2.11753	2.04584	2.08409	3.71321	3.6794	3.54638	3.49504	3.46849	8656000000	37	19	19	0	209.1
P60229	Eif3e	Eukaryotic translation initiation factor 3 subunit E	-	1.48482	2.91084e-09	+	2.47168	2.45146	2.48788	2.43375	2.50476	4.04389	4.05198	3.90882	3.8828	3.88616	3889200000	43	22	22	0	222.23
P60867	Rps20	40S ribosomal protein S20	-	1.48369	5.08799e-10	+	1.52648	1.5161	1.52926	1.54001	1.49807	3.05914	2.99747	3.05609	3.00916	2.90648	15010000000	26	9	9	0	84.16
A0A140LHA2;Q9WVA3;A0A140LIM5;A0A140LJ21;A0A140LI47	Bub3	Mitotic checkpoint protein BUB3	-	1.47565	2.08354e-11	+	1.03054	1.02252	1.06758	0.995471	1.05042	2.50097	2.51435	2.50183	2.52667	2.50098	1790900000	18	14	14	0	176.12
P62843;D3YTQ9	Rps15	40S ribosomal protein S15	-	1.47386	4.06739e-10	+	1.44007	1.35382	1.38038	1.39028	1.37157	2.90928	2.86175	2.77882	2.89712	2.85843	3374100000	30	6	6	0	69.71
Q08288;D3Z5X8;D3Z7N3;D3Z345;D3YU83;D6RDT2;D3Z009	Lyar	Cell growth-regulating nucleolar protein	-	1.47147	4.61834e-09	+	-0.262574	-0.116058	-0.192743	-0.176766	-0.155232	1.3912	1.36024	1.26629	1.23271	1.20356	460520000	8	7	7	0	65.931
Q3U1U4;E9Q604;G5E8F1;E9Q5K8;A0A0R4J1B4;P05555;D6RJ73	Itgam	Integrin alpha-M	-	1.47034	5.18989e-07	+	-2.08577	-2.10256	-2.13281	-2.22148	-2.43598	-0.973582	-0.7064	-0.603096	-0.722106	-0.621688		1	1	0	0	235.34
Q3TWV4;P84091;A0A338P6T4	Ap2m1	AP-2 complex subunit mu	-	1.46893	3.53492e-09	+	1.87606	1.90574	2.02125	1.90569	1.9744	3.37387	3.50702	3.44807	3.33122	3.36762	1970300000	26	15	15	0	129.38
Q9Z1Z2	Strap	Serine-threonine kinase receptor-associated protein	-	1.46823	2.65264e-10	+	2.75958	2.70938	2.68989	2.68528	2.61541	4.1654	4.14672	4.14969	4.1905	4.14841	5096000000	41	21	21	0	323.31
P62908;D3YV43;A0A140LI77	Rps3	40S ribosomal protein S3	-	1.46792	1.42112e-09	+	3.15044	3.14641	3.24607	3.18011	3.12403	4.65094	4.67973	4.68858	4.63186	4.53557	28221000000	79	28	28	0	290.5
Q9CQI7;A2CES4	Snrpb2	U2 small nuclear ribonucleoprotein B	-	1.46621	8.9819e-09	+	0.906432	0.937624	0.86599	0.842677	0.875655	2.4085	2.47187	2.39076	2.25211	2.23619	1092600000	11	9	8	0	83.422
Q3U9N4;P28798;H3BJE0;H3BJ90;H3BLC9	Grn	Granulins;Acrogranin;Granulin-1;Granulin-2;Granulin-3;Granulin-4;Granulin-5;Granulin-6;Granulin-7	-	1.46544	5.28172e-09	+	1.76899	1.80227	1.77424	1.70216	1.84276	3.3425	3.32301	3.22337	3.17386	3.1549	2996700000	29	21	21	0	301.75
A0A171KXD3;Q9JIF0;A0A140LHF7;A0A140LJ70;A0A140LJF4;A0A140LHS4;A0A140LI33;A0A140LIF7;A0A140LJ68;Q6PAK3	Prmt1	Protein arginine N-methyltransferase 1	-	1.4599	2.65264e-10	+	2.22226	2.16008	2.21338	2.20172	2.12967	3.64045	3.60662	3.6195	3.70492	3.6551	4774500000	43	19	19	0	219.46
P52293;A2A600;A2A601;A6PW68;F2Z431;A2A602	Kpna2	Importin subunit alpha-1	-	1.45896	3.93364e-10	+	1.40108	1.30107	1.40905	1.34278	1.32479	2.82647	2.8474	2.84406	2.78461	2.77104	1455700000	23	13	13	0	197.7
Q99L04	Dhrs1	Dehydrogenase/reductase SDR family member 1	-	1.4519	4.20615e-08	+	-1.60067	-1.50795	-1.44683	-1.42617	-1.54827	-0.0488453	0.123898	-0.0309772	-0.203551	-0.1109	318210000	3	5	5	0	67.085
Q9DC48	Cdc40	Pre-mRNA-processing factor 17	-	1.44764	1.17002e-09	+	0.22087	0.207836	0.198534	0.110066	0.1048	1.60057	1.66775	1.56226	1.66473	1.58498	182860000	8	8	8	0	60.816
O09159	Man2b1	Lysosomal alpha-mannosidase	-	1.43974	3.78604e-09	+	-0.655877	-0.650219	-0.633423	-0.679988	-0.690942	0.858357	0.872612	0.776377	0.66817	0.712714	193960000	8	11	11	0	150.27
Q9DBZ5;A0A140LJ59;Q3TY56	Eif3k	Eukaryotic translation initiation factor 3 subunit K	-	1.43778	2.06105e-09	+	0.642715	0.588297	0.680113	0.721885	0.605584	2.10986	2.14091	2.05373	2.12753	1.99547	1575400000	16	9	9	0	143.67
Q8C863	Itch	E3 ubiquitin-protein ligase Itchy	-	1.43615	2.39671e-08	+	-3.04897	-3.11782	-3.03097	-3.10542	-2.89514	-1.56221	-1.5438	-1.58907	-1.76184	-1.56064	81283000	1	3	1	0	18.929
E9PZ00;Q8BFQ1;K3W4L3;J3QPG5;Q61207	Psap	Prosaposin	-	1.43384	5.15223e-09	+	3.07792	3.10696	3.13447	3.04742	3.09792	4.67832	4.52257	4.52424	4.45779	4.45098	13696000000	71	29	29	0	322.83
P06797;A0A1Y7VNM3;A0A1Y7VNQ4;A0A1Y7VP49;A0A1Y7VJC1;Q9JI81	Ctsl	Cathepsin L1;Cathepsin L1 heavy chain;Cathepsin L1 light chain	-	1.43101	3.76104e-09	+	2.00244	1.96384	2.05457	1.96361	2.01613	3.53888	3.47356	3.44661	3.35454	3.34203	5172100000	37	16	16	0	173.71
P63325	Rps10	40S ribosomal protein S10	-	1.42738	1.22787e-09	+	2.18098	2.23836	2.18452	2.22591	2.19303	3.70076	3.69841	3.6243	3.59568	3.54053	21009000000	59	16	2	0	166.04
P23116;A0A494B9I0	Eif3a	Eukaryotic translation initiation factor 3 subunit A	-	1.41932	1.11161e-09	+	3.04353	3.07076	3.07149	3.03096	3.04619	4.51566	4.56536	4.4635	4.41479	4.40021	8849900000	76	52	52	0	323.31
Q9DCH4	Eif3f	Eukaryotic translation initiation factor 3 subunit F	-	1.41682	8.0866e-09	+	1.74407	1.67262	1.72505	1.68867	1.76078	3.19842	3.23171	3.18152	3.05168	3.01194	2441500000	35	12	12	0	150.06
Q9DCE5	Pak1ip1	p21-activated protein kinase-interacting protein 1	-	1.41104	5.01812e-09	+	0.354421	0.252348	0.224707	0.171414	0.261874	1.7241	1.67834	1.65167	1.55401	1.71183	259950000	9	6	6	0	47.987
Q6ZWN5;F7CJS8;D3YWH9;Q9CXW7;D3Z673;D3YUV6	Rps9	40S ribosomal protein S9	-	1.40905	3.63577e-09	+	2.32135	2.33464	2.43693	2.36302	2.35951	3.71615	3.88754	3.77505	3.79326	3.68868	18515000000	49	21	21	0	183.68
P62267	Rps23	40S ribosomal protein S23	-	1.40834	1.80072e-08	+	1.47054	1.52395	1.54078	1.49081	1.59585	3.00683	3.07162	2.81199	2.84975	2.92344	10697000000	27	9	9	0	73.498
Q9R1P1	Psmb3	Proteasome subunit beta type-3	-	1.40743	5.09097e-08	+	0.799039	0.773983	0.861168	0.708781	0.792621	2.31204	2.29362	2.25324	2.08067	2.03318	2477300000	19	8	8	0	70.375
P62309	Snrpg	Small nuclear ribonucleoprotein G	-	1.40679	9.28555e-09	+	0.0325899	0.085041	0.0708332	0.0578661	0.240031	1.57677	1.52741	1.54667	1.41887	1.45058	2697300000	16	5	5	0	35.624
P08122;B1AVK5	Col4a2	Collagen alpha-2(IV) chain;Canstatin	-	1.40128	5.50659e-07	+	-0.410127	-0.388754	-0.424452	-0.100694	-0.473889	1.08104	1.22284	0.982353	0.862716	1.05954	152850000	6	5	5	0	60.21
Q60928;D3Z4Q6;D3YVY4;D3Z266;F6WUX1;D3YY79;D3YWW2;D3YWW4;D3Z2C6;D3YVX1;D3YYH6;D3YXV6	Ggt1	Gamma-glutamyltranspeptidase 1;Gamma-glutamyltranspeptidase 1 heavy chain;Gamma-glutamyltranspeptidase 1 light chain	-	1.40091	1.1562e-10	+	0.455581	0.481966	0.49424	0.512935	0.508563	1.8867	1.9117	1.88574	1.8384	1.93528	382410000	10	10	10	0	66.789
Q9Z2U1;A0A0G2JF97	Psma5	Proteasome subunit alpha type-5	-	1.39882	9.08213e-09	+	2.07425	2.0549	2.07346	2.02562	1.9746	3.535	3.4868	3.44118	3.45339	3.28057	5000500000	38	11	11	0	149.53
P23591;A0A2R8VHD0;A0A2R8W6P6;A0A2R8VI39;A0A2R8VKL9;A0A2R8W6N0	Tsta3	GDP-L-fucose synthase	-	1.39742	6.71425e-08	+	0.402169	0.345449	0.399414	0.417317	0.290933	1.75052	1.59974	1.68352	1.90686	1.90175	744660000	10	7	7	0	75.351
A0A0R4J047;Q9CYI4;D3Z765;F6QU81	Luc7l	Putative RNA-binding protein Luc7-like 1	-	1.39225	3.55242e-08	+	-0.668071	-0.839468	-0.759113	-0.72548	-0.805236	0.696534	0.61688	0.484512	0.780221	0.58575	412620000	7	11	6	0	47.752
Q9CZT5	Vasn	Vasorin	-	1.38593	4.38955e-10	+	-1.56121	-1.47681	-1.45596	-1.50453	-1.57383	-0.0954714	-0.146542	-0.158293	-0.132483	-0.109904	66959000	3	2	2	0	14.957
Q8K274	Fn3krp	Ketosamine-3-kinase	-	1.38146	2.88296e-05	+	-3.50035	-3.48314	-3.45269	-3.82046	-2.95851	-1.82866	-2.05629	-2.2436	-2.14813	-2.03116	63528000	1	2	2	0.00078329	12.075
P62264;D3YVF4;D3Z7I1	Rps14	40S ribosomal protein S14	-	1.37485	1.47103e-10	+	1.55743	1.49632	1.51608	1.50515	1.56234	2.90589	2.95231	2.90905	2.87554	2.86875	11716000000	32	9	9	0	149.6
P07742;A0A1B0GSB1	Rrm1	Ribonucleoside-diphosphate reductase large subunit	-	1.37186	4.64525e-10	+	1.66572	1.72467	1.68876	1.61636	1.62612	3.04163	3.09683	2.99829	3.02255	3.02164	1712100000	30	18	18	0	169.51
P83870	Phf5a	PHD finger-like domain-containing protein 5A	-	1.37183	2.99359e-09	+	0.926888	0.963091	0.98016	0.950595	1.00638	2.41327	2.39838	2.3574	2.29217	2.22503	1416200000	15	9	9	0	108.74
E9PX30;Q8BPM2	Map4k5	Mitogen-activated protein kinase kinase kinase kinase;Mitogen-activated protein kinase kinase kinase kinase 5	-	1.36854	3.69319e-07	+	-3.45056	-3.27037	-3.29054	-3.30053	-3.25756	-1.92661	-1.9538	-1.68368	-2.12484	-2.03792		2	2	2	0	13.807
O55234;Q8BTY5	Psmb5	Proteasome subunit beta type-5	-	1.35747	7.79752e-08	+	2.27254	2.26176	2.33871	2.31342	2.25681	3.78561	3.77121	3.67105	3.50911	3.49359	7100200000	39	19	19	0	222.97
P61290;A2A4J1;A2A4J3	Psme3	Proteasome activator complex subunit 3	-	1.3556	6.45603e-10	+	0.808385	0.744333	0.7603	0.705188	0.701715	2.16156	2.12313	2.06257	2.08516	2.06553	939570000	13	9	9	0	125.65
Q8C145;D3Z7N4	Slc39a6	Zinc transporter ZIP6	-	1.34987	1.22787e-09	+	-1.52858	-1.451	-1.42777	-1.50301	-1.56979	-0.0911207	-0.170811	-0.128252	-0.191857	-0.148759	57223000	2	2	2	0	13.944
Q9WU78	Pdcd6ip	Programmed cell death 6-interacting protein	+	1.34907	1.15803e-10	+	3.2554	3.27391	3.28277	3.25748	3.24311	4.57501	4.67372	4.59154	4.59791	4.61984	8264800000	69	46	46	0	323.31
O09061;A0A338P7C0;A0A338P7F1	Psmb1	Proteasome subunit beta type-1	-	1.34797	9.86302e-10	+	1.70349	1.6685	1.68823	1.67025	1.64819	3.11449	3.05414	3.01445	2.98075	2.95469	3580200000	30	12	12	0	187.34
Q99LL5	Pwp1	Periodic tryptophan protein 1 homolog	-	1.34602	2.48239e-09	+	-0.234426	-0.162758	-0.207867	-0.220532	-0.250878	1.12307	1.25253	1.11834	1.06505	1.09463	136150000	5	4	4	0	28.923
A2A6Q5;Q8R568	Cdc27	Cell division cycle protein 27 homolog	-	1.34366	4.38225e-08	+	-1.07716	-1.19141	-1.16528	-1.09252	-1.2346	0.358327	0.233095	0.161463	0.0577803	0.146665	58056000	4	4	4	0	28.949
Q99KP6	Prpf19	Pre-mRNA-processing factor 19	-	1.34282	3.54107e-10	+	2.14397	2.07494	2.12972	2.1042	2.0425	3.48514	3.44715	3.4128	3.46054	3.40381	5088500000	38	20	20	0	254.92
O88796	Rpp30	Ribonuclease P protein subunit p30	-	1.33859	4.01915e-09	+	-1.39849	-1.39284	-1.26329	-1.42026	-1.39632	0.00765133	0.0346565	-0.0471649	-0.0555067	-0.117892	162700000	7	6	6	0	42.772
P06869	Plau	Urokinase-type plasminogen activator;Urokinase-type plasminogen activator long chain A;Urokinase-type plasminogen activator short chain A;Urokinase-type plasminogen activator chain B	-	1.3372	2.1233e-09	+	-0.625834	-0.509237	-0.494499	-0.501876	-0.603396	0.824864	0.763412	0.726143	0.81725	0.819505	160670000	6	6	6	0	52.579
D3Z6W2;Q06180	Ptpn2	Tyrosine-protein phosphatase non-receptor type;Tyrosine-protein phosphatase non-receptor type 2	-	1.33296	6.4018e-08	+	-1.37783	-1.36578	-1.20174	-1.22845	-1.158	0.22675	-0.00964165	0.0274334	0.015666	0.0728121	98939000	4	4	4	0	32.305
Q64152;Q9CQH7	Btf3	Transcription factor BTF3	-	1.33215	9.19723e-10	+	0.646543	0.745058	0.73328	0.697619	0.70255	1.98898	2.0986	2.08459	2.02527	1.98836	3638100000	22	8	8	0	75.014
P56183	Rrp1	Ribosomal RNA processing protein 1 homolog A	-	1.33204	4.17426e-08	+	-0.350162	-0.163574	-0.342426	-0.234462	-0.154252	1.13812	1.20492	1.06092	1.00058	1.0108	215800000	7	5	5	0	34.836
F8VQJ3;P02468;F6SFQ3;F6TLW1	Lamc1	Laminin subunit gamma-1	-	1.33198	2.37273e-08	+	2.1401	2.16377	2.1209	2.1918	2.13263	3.63705	3.53672	3.48163	3.41147	3.34226	2962700000	41	31	31	0	323.31
Q9JIZ9;Q5F284	Plscr3	Phospholipid scramblase 3	-	1.32843	4.7589e-08	+	-1.61324	-1.72439	-1.70948	-1.61627	-1.46351	-0.197743	-0.377991	-0.265932	-0.377685	-0.265355	245130000	4	4	4	0	51.899
Q8CFE6	Slc38a2	Sodium-coupled neutral amino acid transporter 2	-	1.32834	2.59525e-07	+	-1.87679	-1.86399	-1.96556	-1.92976	-2.16562	-0.60845	-0.590336	-0.835745	-0.588483	-0.536983	63950000	2	2	2	0	30.725
Q3UYV9	Ncbp1	Nuclear cap-binding protein subunit 1	-	1.32678	5.04532e-09	+	0.547475	0.535131	0.661278	0.544398	0.468081	1.83426	1.89261	1.83009	1.96809	1.86521	631040000	12	7	7	0	90.647
P59470	Polr3b	DNA-directed RNA polymerase III subunit RPC2	-	1.3266	3.21813e-08	+	-1.91579	-1.79206	-1.80881	-1.78436	-1.82843	-0.608698	-0.352966	-0.470076	-0.454482	-0.610251	25770000	4	3	3	0	16.851
Q62189;D3Z0S6;D6RI83	Snrpa	U1 small nuclear ribonucleoprotein A	-	1.32643	4.02781e-09	+	1.35794	1.37626	1.43636	1.45401	1.43107	2.80259	2.82214	2.73691	2.65798	2.66817	4136700000	20	11	10	0	83.598
P70428;A2AIG3;E9Q1M5;V9GX32	Ext2	Exostosin-2	-	1.3237	2.80131e-09	+	-1.99872	-2.01341	-2.0511	-1.91884	-1.89943	-0.653374	-0.60495	-0.62472	-0.728803	-0.651145	19999000	2	2	2	0	15.406
E9QAQ7;A2BH40	Arid1a	AT-rich interactive domain-containing protein 1A	-	1.32354	7.34028e-08	+	-2.06175	-2.03847	-2.01181	-2.02163	-2.0388	-0.570689	-0.616083	-0.673239	-0.912849	-0.781909	52037000	1	3	2	0	19.393
Q14AA6	1700009N14Rik	NA	-	1.30751	6.98436e-08	+	-2.37564	-2.37145	-2.34259	-2.51374	-2.5343	-1.12855	-1.03118	-1.26962	-1.1553	-1.01553	21616000	1	13	1	0.0068359	5.0908
P14206;A0A1L1SUK3;A0A1L1SRW0	Rpsa	40S ribosomal protein SA	-	1.30363	1.32218e-09	+	2.37537	2.27138	2.3352	2.27482	2.30953	3.62214	3.56551	3.67037	3.66453	3.56188	22957000000	60	15	15	0	315.78
E9QP46;Q6ZWQ0;F6W8R9;Q6DFZ2	Syne2	Nesprin-2	-	1.30281	1.66836e-07	+	-1.40523	-1.36086	-1.38358	-1.46361	-1.45296	0.0182791	0.0763836	-0.169741	-0.256402	-0.220721	236500000	2	2	2	0.0025349	10.629
E9PXU2;Q9Z0F8;J3QNB3	Adam17	Disintegrin and metalloproteinase domain-containing protein 17	-	1.29461	9.87624e-09	+	0.241891	0.24539	0.309172	0.33553	0.275683	1.58057	1.46625	1.51838	1.61673	1.69878	251340000	6	5	5	0	46.487
P09055	Itgb1	Integrin beta-1	+	1.2914	5.9213e-11	+	2.13522	2.11335	2.10686	2.12468	2.07838	3.36753	3.3974	3.39699	3.42339	3.43016	2629600000	33	20	20	0	232.27
J3QNW0;P13864	Dnmt1	DNA (cytosine-5)-methyltransferase;DNA (cytosine-5)-methyltransferase 1	-	1.29031	1.12881e-10	+	1.20196	1.22024	1.26245	1.21092	1.21461	2.52867	2.55183	2.48853	2.47395	2.51876	585180000	17	16	16	0	141.93
Q04857	Col6a1	Collagen alpha-1(VI) chain	-	1.28901	2.1443e-08	+	-1.15914	-1.07873	-1.0975	-1.07353	-0.986465	0.34154	0.261633	0.193029	0.120627	0.132846	309580000	5	5	5	0	56.434
G3UZ26;P50431;G3UYY1;G3UZZ9	Shmt1	Serine hydroxymethyltransferase;Serine hydroxymethyltransferase, cytosolic	-	1.28801	1.97778e-10	+	1.40459	1.44117	1.4217	1.35942	1.4311	2.70236	2.75035	2.69554	2.68916	2.66061	1158200000	24	16	15	0	150.8
Q3V117;Q91V92;Q3TS02	Acly	ATP-citrate synthase	+	1.28262	8.32428e-10	+	3.7655	3.69148	3.72343	3.70022	3.68615	5.06003	5.03578	4.93521	4.98645	4.96242	9978000000	118	53	53	0	323.31
P09405;A0A087WRM5	Ncl	Nucleolin	-	1.27874	5.50836e-09	+	4.70831	4.62256	4.64604	4.56222	4.53077	5.91969	5.96196	5.88421	5.87848	5.8193	86423000000	164	60	60	0	323.31
P68040	Gnb2l1	Guanine nucleotide-binding protein subunit beta-2-like 1;Guanine nucleotide-binding protein subunit beta-2-like 1, N-terminally processed	-	1.27724	5.13277e-10	+	3.13774	3.1047	3.16975	3.12223	3.08157	4.3913	4.38187	4.46779	4.41226	4.34895	25412000000	75	25	25	0	323.31
Q99020;Q80XR6;Q20BD0	Hnrnpab	Heterogeneous nuclear ribonucleoprotein A/B	-	1.27428	2.35857e-08	+	2.43862	2.46807	2.4625	2.38328	2.40509	3.70381	3.8327	3.78829	3.59227	3.61189	13415000000	36	15	15	0	182.91
P17426;A0A140LIG7;A0A0J9YUA7;A0A140LHG0;A0A140LHA6	Ap2a1	AP-2 complex subunit alpha-1	-	1.27348	8.7059e-10	+	2.31971	2.26983	2.30374	2.27491	2.30022	3.58359	3.65891	3.54099	3.54051	3.5118	3141600000	46	36	21	0	323.31
E9PU93;Q91X20;D3YYA0;D6RI55;D6RET1	Ash2l	Set1/Ash2 histone methyltransferase complex subunit ASH2	-	1.27255	0.00209947	+	-0.516002	-0.552814	-0.59009	-0.575135	-0.481576	0.520581	0.661459	0.292358	1.80037	0.372373	288370000	8	7	7	0	46.804
Q60972	Rbbp4	Histone-binding protein RBBP4	-	1.27103	4.27911e-09	+	1.81642	1.83998	1.77096	1.78144	1.68477	3.11105	3.09571	3.01215	3.05898	2.97083	2993100000	20	10	4	0	103.19
F8WI35;P84244;P02301;E0CZ27;E0CYN1;E0CYR7	H3f3a;H3f3c	Histone H3;Histone H3.3;Histone H3.3C	-	1.26239	1.74731e-08	+	-1.18482	-1.05013	-1.16056	-1.15539	-1.08661	0.0910921	0.261932	0.157274	0.142806	0.0213518	814550000	2	10	2	0.00052994	12.518
P06801;Q3TQP6	Me1	NADP-dependent malic enzyme;Malic enzyme	-	1.26229	1.73552e-09	+	1.22449	1.19096	1.26978	1.20658	1.17687	2.52731	2.52616	2.50259	2.41309	2.41097	1499300000	25	15	15	0	133.61
Q9R1Q9;B7FAU3;Q3TKX1;F6ZE56;F6X9J0;B7FAU7	Atp6ap1	V-type proton ATPase subunit S1	-	1.25793	8.68058e-09	+	-1.92103	-1.80961	-1.73322	-1.73294	-1.77615	-0.47155	-0.518835	-0.516632	-0.573079	-0.603173	94113000	4	3	3	0	27.434
Q9WTM5;A0A1B0GRW3;A0A1B0GSR4;A0A1B0GR89;A0A1B0GT54;A0A1B0GRT1	Ruvbl2	RuvB-like 2	-	1.25738	2.01254e-09	+	2.82907	2.76626	2.8083	2.7989	2.73845	4.11626	4.1046	4.0064	4.02044	3.98014	6621700000	55	28	28	0	323.31
Q99JX4;A2A702;A2A701	Eif3m	Eukaryotic translation initiation factor 3 subunit M	-	1.25424	3.0012e-08	+	0.279866	0.279587	0.269009	0.221828	0.190425	1.61731	1.59756	1.49778	1.36493	1.43433	849120000	17	11	11	0	103.85
Q7TMR0;A0A140LHY2	Prcp	Lysosomal Pro-X carboxypeptidase	-	1.25287	4.77858e-07	+	-1.67172	-1.60279	-1.55818	-1.62494	-1.45267	-0.126688	-0.235666	-0.335936	-0.443479	-0.504205	156000000	2	6	6	0	45.762
E9Q5D6;P69566;A0A1Y7VLX7;A0A0R4J0G4;Q6VN19	Ranbp9	Ran-binding protein 9	-	1.25268	2.35172e-08	+	-0.971698	-0.994247	-0.924765	-0.975301	-0.850381	0.387942	0.389374	0.190983	0.228597	0.350104	77828000	3	3	3	0	23.736
Q9CZU3	Skiv2l2	Superkiller viralicidic activity 2-like 2	-	1.2517	1.15064e-09	+	1.77382	1.76043	1.7526	1.72322	1.67929	3.01635	3.06187	2.96841	2.97302	2.92824	736240000	28	24	24	0	198.71
P62307	Snrpf	Small nuclear ribonucleoprotein F	-	1.24827	1.73964e-07	+	-1.33442	-1.34468	-1.28289	-1.32946	-1.19259	0.0236835	0.0537624	0.0632153	-0.239211	-0.144162	243210000	3	2	2	0.0005237	12.15
Q9WTX6;Q3TPM3;D3Z2H3;A0A0N4SUW1;D3YUS8	Cul1	Cullin-1	-	1.24754	1.12316e-08	+	2.10291	2.07311	2.11803	2.09326	2.11244	3.45313	3.42529	3.35779	3.26187	3.23939	1559200000	23	20	20	0	172.73
Q9CZT6	Cmss1	Protein CMSS1	-	1.24463	4.04029e-08	+	-0.728055	-0.798706	-0.794474	-0.845355	-0.892495	0.485763	0.586163	0.383022	0.374188	0.334914	140860000	6	5	5	0	34.835
E9QKA4;A2A8V8;A2A8V9;E9PUK6;Q52KI8;A2A983;F6UK16;F6T4M4;F7BWM1	Srrm1	Serine/arginine repetitive matrix protein 1	-	1.24347	8.68902e-08	+	0.854415	0.857832	0.881643	0.858809	1.14561	2.13511	2.23738	2.1295	2.15287	2.16079	501130000	13	10	9	0	70.337
Q6P4T2;Q7M6Z4	Snrnp200	U5 small nuclear ribonucleoprotein 200 kDa helicase	-	1.24287	5.46936e-11	+	3.19598	3.21864	3.21114	3.18666	3.18088	4.468	4.46553	4.41856	4.44208	4.41348	5735200000	78	51	51	0	323.31
Q9EST4	Psmg2	Proteasome assembly chaperone 2	-	1.24261	9.28555e-09	+	-1.6304	-1.71103	-1.58194	-1.65804	-1.67845	-0.459057	-0.285015	-0.390329	-0.492309	-0.420087	56956000	3	2	2	0	21.493
A0A0G2JE03;Q3TWF7;A0A0G2JDM7;Q8BTZ4	Anapc5	Anaphase-promoting complex subunit 5	-	1.24159	6.98394e-08	+	-2.32193	-2.27366	-2.27961	-2.18341	-2.25855	-0.937231	-0.926856	-1.20972	-1.06936	-0.966044	155460000	3	2	2	0	15.227
P29416	Hexa	Beta-hexosaminidase subunit alpha	-	1.24069	1.96112e-08	+	0.170325	0.249895	0.253824	0.252183	0.161395	1.5546	1.56825	1.38316	1.39687	1.38819	1019400000	11	14	14	0	223.2
Q0P5X1;D3Z1J9	Lrriq1	Leucine-rich repeat and IQ domain-containing protein 1	-	1.23991	8.48155e-08	+	-1.48253	-1.4955	-1.5118	-1.52275	-1.64867	-0.264023	-0.281157	-0.405037	-0.120275	-0.391227	44802000	2	2	2	0.0007722	11.363
O70194;A0A2R8VK20	Eif3d	Eukaryotic translation initiation factor 3 subunit D	-	1.23877	1.97912e-10	+	1.63471	1.59121	1.62145	1.60134	1.54309	2.85938	2.86637	2.83903	2.81268	2.8082	2056600000	32	15	15	0	161.2
Q9JMG7	Hdgfrp3	Hepatoma-derived growth factor-related protein 3	-	1.23828	1.51698e-08	+	-0.921077	-0.857996	-0.891403	-0.983832	-0.895364	0.393464	0.398607	0.375261	0.192935	0.281447	209650000	4	4	3	0	22.245
Q8K4P0;Q8K1G7;A0A3Q4EGD8	Wdr33	pre-mRNA 3 end processing protein WDR33	-	1.23035	8.37101e-09	+	-1.32252	-1.24559	-1.28493	-1.17004	-1.21702	0.020997	0.0398083	-0.103973	-0.0804396	0.0352621	55418000	3	3	3	0	22.581
P11440;D3Z2T9	Cdk1	Cyclin-dependent kinase 1	-	1.22823	3.57834e-09	+	1.73868	1.69813	1.79274	1.70509	1.60177	2.98509	2.91906	2.89634	2.92705	2.95002	2458300000	24	15	13	0	193.98
Q6ZWV7;F6YXU0	Rpl35	60S ribosomal protein L35	-	1.22787	4.27271e-08	+	0.371253	0.436863	0.43627	0.430619	0.44094	1.45653	1.75966	1.69766	1.65733	1.68411	3559800000	10	7	6	0	107.92
Q8BZX4;A0A1B0GSB4;A0A1B0GSR3	Srek1	Splicing regulatory glutamine/lysine-rich protein 1	-	1.227	3.53492e-09	+	-0.72602	-0.66853	-0.720577	-0.689551	-0.788423	0.428788	0.589121	0.540169	0.516437	0.467362	90641000	3	3	3	0	28.468
Q8CCK9;D3YTU3;Q8CD15	Mina	Bifunctional lysine-specific demethylase and histidyl-hydroxylase MINA	-	1.22284	4.69713e-07	+	-3.63362	-3.90321	-3.85576	-3.97719	-3.88105	-2.49626	-2.62336	-2.54412	-2.74218	-2.73073		2	2	2	0	13.821
Q8BFQ4;A0A087WQ38;A0A1L1SRB6	Wdr82	WD repeat-containing protein 82	-	1.22246	1.48189e-09	+	-0.0221415	-0.028368	-0.0167942	-0.0464983	-0.0688009	1.16101	1.24155	1.12282	1.14339	1.26095	554330000	8	7	7	0	70.48
E9Q5W5;A0A140LJ04;Q5SSH7	Zzef1	Zinc finger ZZ-type and EF-hand domain-containing protein 1	-	1.22224	2.3795e-06	+	-3.89802	-4.08085	-3.82619	-4.23524	-3.97754	-2.68404	-2.88014	-2.92669	-2.58727	-2.82852	31137000	1	4	4	0	29.351
P24547;A0A0A6YY72;A0A0A6YXS4	Impdh2	Inosine-5-monophosphate dehydrogenase 2	-	1.22145	1.87129e-08	+	1.87246	1.88412	1.87055	1.88214	1.7984	3.19933	3.14773	3.05119	3.06948	2.9472	2411300000	33	20	18	0	195.15
P27048;P63163;A0A0G2JGN4	Snrpb;Snrpn	Small nuclear ribonucleoprotein-associated protein B;Small nuclear ribonucleoprotein-associated protein N	-	1.22129	1.21457e-10	+	1.08052	1.03919	1.05219	1.07954	1.06491	2.32514	2.31398	2.24591	2.27253	2.26522	3727300000	20	8	8	0	72.51
P32067;F6SXM5;A2AR07;D6RI87	Ssb	Lupus La protein homolog	-	1.22002	1.30707e-10	+	2.92147	2.9509	2.94362	2.93406	2.89288	4.15046	4.20193	4.12571	4.1315	4.13344	8969100000	59	33	33	0	323.31
A0A0R4J008;P70288;Q8BQ10	Hdac2	Histone deacetylase 2	-	1.21986	1.36803e-09	+	0.861516	0.896496	0.889515	0.8912	0.832917	2.07528	2.17105	2.02692	2.13487	2.06283	592880000	10	15	8	0	65.543
A0A0R4J049;Q8CIG8;F6QQQ6;A0A2I3BRG2;S4R295	Prmt5	Protein arginine N-methyltransferase 5	-	1.21887	1.03109e-10	+	1.55673	1.54877	1.5853	1.54828	1.54731	2.78106	2.81039	2.75752	2.79959	2.7322	1874500000	24	19	19	0	150.03
Q8BK67;A2AWQ2	Rcc2	Protein RCC2	-	1.21819	1.38477e-10	+	2.57267	2.57066	2.58898	2.57199	2.57383	3.81646	3.84345	3.75686	3.75444	3.79786	7198200000	38	29	29	0	323.31
A0A5K1VVS7;Q99KD5;D3YZN8;A0A0U1RNI4	Unc45a	Protein unc-45 homolog A	-	1.21545	1.9292e-08	+	-0.191661	-0.164211	-0.259552	-0.265767	-0.346898	1.07695	0.893066	0.906506	0.997941	0.974692	104690000	7	6	6	0	48.526
A0A1B0GSU0;Q571I9;D3Z0B9;A0A1B0GSN3	Aldh16a1	Aldehyde dehydrogenase family 16 member A1	-	1.21535	2.40241e-09	+	0.766828	0.757963	0.822039	0.759967	0.811019	2.05904	2.03849	2.0104	1.89291	1.99373	388820000	10	8	8	0	104.56
P47911;A0A0J9YU32	Rpl6	60S ribosomal protein L6	-	1.20936	1.59259e-09	+	2.45489	2.49114	2.47676	2.50121	2.47081	3.64618	3.79849	3.67394	3.66979	3.65318	17729000000	53	26	26	0	225.53
P62274	Rps29	40S ribosomal protein S29	-	1.2089	9.42829e-09	+	-1.89607	-1.84014	-1.89593	-1.91521	-1.85738	-0.616545	-0.55558	-0.686529	-0.758576	-0.742995	1478400000	5	4	4	0	25.28
P58854;E9Q0R3	Tubgcp3	Gamma-tubulin complex component 3	-	1.20842	5.34735e-09	+	-1.82315	-1.83747	-1.74903	-1.84113	-1.78864	-0.51443	-0.639097	-0.702946	-0.567218	-0.573606	43317000	3	2	2	0	14.568
Q61508;F8WI14;D3Z0U9;D3Z038;D3YV64;D3YV22;D3Z772	Ecm1	Extracellular matrix protein 1	-	1.20806	7.48323e-09	+	0.153838	0.0784531	0.177063	0.0938177	0.124158	1.45466	1.31461	1.31222	1.24285	1.3433	420020000	8	8	8	0	132.59
Q9CX11;G3X989;E0CYI7	Utp23	rRNA-processing protein UTP23 homolog	-	1.20292	2.94168e-08	+	-2.03704	-2.00181	-1.89869	-1.96938	-2.03351	-0.839593	-0.753334	-0.898744	-0.651292	-0.782863	18518000	2	2	2	0	16.804
Q3V3Q7;E9Q7E9;A0A1Y7VLZ7	Pacs2	Phosphofurin acidic cluster sorting protein 2	-	1.20233	0.0937752	-	-1.91045	-1.87614	-1.97065	-1.88868	-2.0384	-1.50459	1.47254	-1.63573	-0.245904	-1.75899	24797000	2	2	2	0.00027174	13.526
F6YJB6;V9GXJ1;Q8R4X3	Gm28036;Rbm12	RNA-binding protein 12	-	1.20214	3.49325e-08	+	-1.16261	-1.04416	-1.028	-1.14778	-1.04278	0.196991	0.213234	0.0943317	-0.0144072	0.0952272	51492000	3	3	3	0	19.143
A0A0G2JDW7;Q6ZWU9;A0A0G2JG29;A0A0G2JEX7	Rps27	40S ribosomal protein S27	-	1.20152	1.24636e-08	+	0.770629	0.816677	0.835716	0.820191	0.820107	1.99163	2.16715	1.91893	1.99146	2.00176	3344300000	17	6	3	0	57.165
Q80TR8	Vprbp	Protein VPRBP	-	1.19725	5.01314e-09	+	-0.0473375	-0.00629616	-0.0741482	-0.131875	-0.0645285	1.20174	1.20304	1.07483	1.11577	1.06666	132580000	5	5	5	0	39.685
A0A571BD95;A0A5F8MP95;Q9ES00;G3UZD6;H7BXC2	Ube4b	Ubiquitin conjugation factor E4 B	-	1.19553	6.47784e-09	+	-0.0248919	0.0455246	0.0575428	0.0773058	-0.0914621	1.25376	1.25264	1.13979	1.19384	1.20166	316900000	10	8	8	0	56.797
Q8CIH9	Ppat	Amidophosphoribosyltransferase	-	1.1945	3.79042e-10	+	0.801017	0.841185	0.785501	0.824063	0.814616	1.99421	2.04602	1.94205	2.01159	2.04502	856250000	14	11	11	0	94.671
Q8BWM0	Ptges2	Prostaglandin E synthase 2;Prostaglandin E synthase 2 truncated form	-	1.19325	1.55038e-09	+	-1.08191	-1.08422	-1.0093	-1.14051	-1.08391	0.143241	0.120146	0.135702	0.036376	0.130952	51405000	4	4	4	0	30.263
D3Z0F5;O88545;F6QK86	Cops6	COP9 signalosome complex subunit 6	-	1.18714	1.07204e-08	+	1.02011	0.928581	1.0166	0.969195	0.99952	2.26953	2.21538	2.20693	2.11423	2.06365	1146100000	16	9	9	0	107.72
Q3UJB0;A0A494B9S9	Sf3b2	NA	-	1.18012	6.61823e-09	+	2.52702	2.52238	2.45616	2.45802	2.42391	3.72167	3.73667	3.63811	3.62265	3.569	4119600000	39	26	26	0	251.39
Q8BV13	Cops7b	COP9 signalosome complex subunit 7b	-	1.17816	5.33942e-06	+	-1.10613	-1.09528	-1.1412	-1.17226	-1.20481	0.114311	0.38662	-0.152262	-0.015317	-0.162248	62721000	3	3	3	0	30.107
Q9EPL8;A0A140LHD0;A0A5F8MQ75;Q7TMY7	Ipo7	Importin-7	-	1.16959	8.34659e-09	+	1.59583	1.4857	1.55432	1.46934	1.44344	2.71451	2.73114	2.6839	2.6862	2.58084	1965100000	24	17	17	0	183.73
A0A1B0GR08;Q921G8	Tubgcp2	Gamma-tubulin complex component 2	-	1.16837	8.53241e-09	+	-2.35531	-2.29709	-2.22344	-2.23976	-2.34121	-1.09285	-1.10463	-1.19519	-1.04316	-1.17915	72961000	3	2	2	0	15.204
P47962;D3YYV8	Rpl5	60S ribosomal protein L5	-	1.16634	9.28555e-09	+	3.30245	3.25076	3.25903	3.23964	3.21934	4.5232	4.4876	4.3984	4.36381	4.32992	19499000000	67	24	24	0	225.88
Q8C0E3	Trim47	Tripartite motif-containing protein 47	-	1.16468	2.8893e-09	+	-1.10967	-1.17897	-1.09781	-1.05847	-1.00837	0.126389	0.0652885	0.0771675	0.0559263	0.0453558	134020000	6	5	5	0	49.181
Q9DAW6	Prpf4	U4/U6 small nuclear ribonucleoprotein Prp4	-	1.16256	1.47103e-10	+	0.901437	0.906866	0.89048	0.83767	0.849969	2.04798	2.02642	2.00957	2.06148	2.05377	482820000	18	12	12	0	167.43
P15105;D3YVK1	Glul	Glutamine synthetase	-	1.16056	4.95229e-08	+	-0.478507	-0.384197	-0.371565	-0.404063	-0.376704	0.878184	0.825331	0.790394	0.635932	0.65792	110430000	5	5	5	0	31.481
Q8CHQ0	Fbxo4	F-box only protein 4	-	1.16023	3.38344e-08	+	-3.7529	-3.60047	-3.5196	-3.55956	-3.67117	-2.47044	-2.49139	-2.46268	-2.51009	-2.36798	31369000	3	3	3	0	31.607
Q6P1F6;Q9CWU3;A0A494B8Z0;Q8BG02;A0A494B941;G3UXS9;A0A286YDJ9	Ppp2r2a	Serine/threonine-protein phosphatase 2A 55 kDa regulatory subunit B alpha isoform;Serine/threonine-protein phosphatase 2A 55 kDa regulatory subunit B	-	1.15977	2.59714e-09	+	1.29532	1.24378	1.35226	1.29817	1.20243	2.43247	2.43438	2.38283	2.48935	2.45178	1751900000	17	10	5	0	143.2
A0A1D5RML8;P97760;A0A1D5RLM9;A0A1D5RLD4	Polr2c	DNA-directed RNA polymerase II subunit RPB3	-	1.15834	5.61286e-09	+	-1.01656	-1.01989	-1.04415	-1.13705	-1.14975	0.0738726	0.0566521	0.057312	0.167058	0.0694094	164560000	7	5	5	0	52.089
P62305;E9Q0W8;E9Q4F4	Snrpe	Small nuclear ribonucleoprotein E	-	1.15641	2.67324e-09	+	-0.731864	-0.817158	-0.76725	-0.708602	-0.826922	0.411712	0.441698	0.369461	0.319703	0.387704	1363800000	8	4	4	0	29.395
H3BLB7;P47879;H3BJT2	Igfbp4	Insulin-like growth factor-binding protein 4	-	1.15505	2.94168e-08	+	-1.28402	-1.39184	-1.4042	-1.38877	-1.31799	-0.0580397	-0.222853	-0.294857	-0.18259	-0.253207	111990000	3	3	3	0	21.152
Q5SQX6	Cyfip2	Cytoplasmic FMR1-interacting protein 2	-	1.15484	1.23376e-05	+	-4.59862	-4.436	-4.47301	-4.81407	-4.71194	-3.32031	-3.20632	-3.51751	-3.7302	-3.48508	13286000	1	14	1	0.0052408	7.8645
Q9CQ71	Rpa3	Replication protein A 14 kDa subunit	-	1.1538	1.22391e-07	+	-0.183166	-0.258623	-0.116772	-0.170974	-0.309642	0.887925	0.920107	0.904272	1.13492	0.882609	257770000	6	5	5	0	51.477
Q9WVM1	Racgap1	Rac GTPase-activating protein 1	-	1.14683	1.4015e-07	+	-2.64512	-2.69149	-2.5792	-2.74635	-2.56867	-1.49458	-1.35615	-1.46186	-1.52429	-1.65981	34703000	3	3	3	0	20.612
P35979	Rpl12	60S ribosomal protein L12	-	1.14423	8.77259e-10	+	1.96376	1.95738	1.97496	1.93096	1.89529	3.0594	3.16565	3.06658	3.09003	3.06183	11537000000	31	10	10	0	177.46
Q8VBV7;A0A087WPM5	Cops8	COP9 signalosome complex subunit 8	-	1.14323	1.68704e-07	+	-0.568778	-0.574863	-0.649137	-0.586226	-0.691459	0.725184	0.561306	0.515926	0.425447	0.417802	806090000	8	4	4	0	109.36
E9Q7S0;F7BQW7;D3Z656;Q8CHC4;F6VSS8;A0A338P6C7;D3Z1M7;A0A338P6V7;F7CD11	Synj1	Synaptojanin-1	-	1.14251	0.0169538	-	-4.29276	-4.58658	-4.37429	-4.52851	-4.53456	-1.88312	-3.89653	-3.74011	-3.49725	-3.58714	33468000	1	4	4	0	53.003
Q9EPK7;E9PUW7;A0A2I3BQV5	Xpo7	Exportin-7	-	1.14237	4.31365e-09	+	0.272691	0.229712	0.284901	0.249648	0.268796	1.53021	1.39185	1.36641	1.36359	1.36554	309320000	9	8	8	0	74.479
P61164;A0A494BB86;A0A494BAH0	Actr1a	Alpha-centractin	-	1.14102	3.22486e-08	+	-0.187453	-0.190891	-0.146862	-0.280835	-0.342732	0.95378	0.851664	0.875509	1.01083	0.864543	1584300000	10	9	6	0	153.83
Q5SSW2;Q5SSW0	Psme4	Proteasome activator complex subunit 4	-	1.13727	2.04498e-10	+	-0.00673771	-0.0419083	-0.0300903	-0.0936327	-0.0405569	1.12802	1.07308	1.07396	1.08313	1.11522	209210000	9	6	6	0	45.838
Q62351;Q8C872	Tfrc	Transferrin receptor protein 1	+	1.13725	4.49832e-10	+	1.03859	1.1027	1.06479	1.09649	1.0184	2.18989	2.23156	2.23167	2.19524	2.15885	533000000	15	13	13	0	109.06
Q3UI33;O08663;Q3TMN1;M0QW69;M0QWM9;M0QW48	Metap2	Methionine aminopeptidase 2;Methionine aminopeptidase	-	1.13575	5.17514e-09	+	-0.15441	-0.178085	-0.23764	-0.261268	-0.305881	0.871438	0.969898	0.854084	0.91888	0.927142	284880000	12	8	8	0	75.476
Q9JJ00	Plscr1	Phospholipid scramblase 1	-	1.13349	2.61855e-10	+	0.383058	0.333918	0.359121	0.408565	0.367265	1.46507	1.48843	1.51799	1.49839	1.54949	447360000	7	5	5	0	45.92
Q3TVK3;Q9Z2W0;Q8BPW9;A0A087WS31;A0A087WSE6;A0A087WRC1;A0A087WNX3;A0A087WSD3;A0A087WSU0	Dnpep	Aspartyl aminopeptidase	-	1.13313	4.69269e-07	+	1.38001	1.28319	1.37891	1.33782	1.26351	2.72456	2.39576	2.40029	2.41251	2.37595	2574100000	24	12	12	0	152.81
Q9D823	Rpl37	60S ribosomal protein L37	-	1.13211	3.26626e-06	+	0.546969	0.564373	0.592728	0.558854	0.790681	1.61007	1.93608	1.89751	1.51576	1.75471	6676100000	14	8	8	0	56.95
Q8BNY6;A0A0A6YY43	Ncs1	Neuronal calcium sensor 1	-	1.13063	1.94067e-07	+	-4.32995	-4.37521	-4.1793	-4.47606	-4.3154	-3.16641	-3.33375	-3.11401	-3.24464	-3.16395	32779000	1	3	3	0	25.039
E9QN70;P02469	Lamb1	Laminin subunit beta-1	-	1.13052	1.87517e-08	+	2.88974	2.92327	2.87062	2.96986	2.91564	4.16995	4.09704	4.01152	3.98807	3.95515	2086400000	48	35	35	0	323.31
O35864;A0A087WQA8;A0A087WRH6;A0A087WQ60	Cops5	COP9 signalosome complex subunit 5	-	1.1298	2.16744e-08	+	1.38325	1.34657	1.38003	1.27445	1.26061	2.5332	2.53253	2.47068	2.39824	2.35926	1777000000	21	14	14	0	162.81
F8VPP8	Zc3h7b	NA	-	1.12851	1.12156e-06	+	-2.54468	-2.57629	-2.599	-2.65781	-2.30167	-1.58829	-1.32879	-1.34485	-1.32873	-1.44625	2420100000	4	2	2	0.00076805	11.17
Q4VC33;A0A0J9YVB7;A0A0J9YVB4	Maea	Macrophage erythroblast attacher	-	1.1236	3.26449e-07	+	-3.47115	-3.5731	-3.61404	-3.75013	-3.79571	-2.53626	-2.60088	-2.53374	-2.49276	-2.42247	34153000	1	2	2	0.00026759	12.916
M0QWP1;Z4YK85;A2ASQ1	Agrn	Agrin;Agrin N-terminal 110 kDa subunit;Agrin C-terminal 110 kDa subunit;Agrin C-terminal 90 kDa fragment;Agrin C-terminal 22 kDa fragment	-	1.12256	1.15681e-07	+	-2.46308	-2.50677	-2.58572	-2.50294	-2.65682	-1.46766	-1.4465	-1.48163	-1.24339	-1.46332	19166000	3	3	3	0	28.343
Q3UNN4;P97496;Q3UZD0	Smarcc1	SWI/SNF complex subunit SMARCC1	-	1.1203	1.46608e-09	+	0.00776768	0.0191269	0.0314655	0.0567694	0.0479078	1.22215	1.19672	1.13497	1.12765	1.08303	409010000	11	11	7	0	79.756
G5E866;Q99NB9;A0A087WNS2	Sf3b1	Splicing factor 3B subunit 1	-	1.12009	1.78163e-09	+	2.61771	2.58519	2.64136	2.58318	2.54739	3.77057	3.73991	3.67414	3.73979	3.65089	3168900000	50	36	36	0	323.31
P14148;F6XI62	Rpl7	60S ribosomal protein L7	-	1.11999	1.93503e-08	+	2.82491	2.85689	2.94277	2.83074	2.87413	3.95011	4.12629	3.94946	3.98767	3.91588	12249000000	54	26	26	0	244.56
Q9DBG3;H3BIY9;H3BKM0;H3BJ06;Q5SWR0	Ap2b1	AP-2 complex subunit beta;AP complex subunit beta	-	1.1194	3.349e-09	+	2.69153	2.69806	2.73879	2.67817	2.74084	3.88478	3.91089	3.77541	3.78405	3.78929	3937600000	41	35	17	0	307.97
Q9QZD9;A2AE03	Eif3i	Eukaryotic translation initiation factor 3 subunit I	-	1.11879	9.21977e-11	+	1.46265	1.47274	1.47001	1.48403	1.47261	2.62302	2.62426	2.56011	2.56526	2.58331	2818700000	22	13	13	0	184.94
A0A0R4J124;O54781;A0A0G2JDY2;Q9Z0G2	Srpk2	SRSF protein kinase 2;SRSF protein kinase 2 N-terminal;SRSF protein kinase 2 C-terminal	-	1.11833	9.09946e-10	+	-1.64735	-1.66655	-1.67021	-1.66531	-1.6972	-0.470876	-0.532671	-0.588455	-0.596412	-0.566552	327560000	5	4	3	0	25.154
A2AFI9;A2AFJ1;Q60973;F6ZLC6;F6U539	Rbbp7	Histone-binding protein RBBP7	-	1.11608	7.81243e-10	+	0.208293	0.211761	0.226097	0.222247	0.15932	1.37775	1.29079	1.27283	1.35868	1.30805	463230000	8	9	3	0	32.003
P33610	Prim2	DNA primase large subunit	-	1.1149	6.7437e-09	+	-0.674993	-0.585287	-0.592907	-0.688237	-0.70222	0.48692	0.534021	0.391022	0.491961	0.426925	99511000	5	2	2	0	15.035
Q9CZH3;S4R185	Psmg3	Proteasome assembly chaperone 3	-	1.11233	7.58824e-10	+	-1.23341	-1.27595	-1.25551	-1.32444	-1.2232	-0.137551	-0.11706	-0.155001	-0.138274	-0.202956	95749000	6	3	3	0	24.413
Q60817;P70670	Naca	Nascent polypeptide-associated complex subunit alpha;Nascent polypeptide-associated complex subunit alpha, muscle-specific form	-	1.11181	8.79422e-08	+	1.36509	1.26721	1.12909	1.18442	1.09656	2.27317	2.40486	2.29399	2.32317	2.30624	3023500000	15	6	6	0	114.04
G3UZP7;P01899;P01897;Q8HWB2;E9PWT4;E9QJR9;P79568;P01898;P14430;P14429;L7N260;E9PX63;O19441;A7VMS6;E9Q0G4;G3UXE9;P01896;P14431;V9GXI4;A0A494B9G2;A0A0B4J1G3;A0A494B9G8;G3UZL7;V9GXR0;Q4KN81;Q05A75;P14427	H2-D1;H2-L	H-2 class I histocompatibility antigen, D-B alpha chain;H-2 class I histocompatibility antigen, L-D alpha chain	-	1.11141	1.78513e-10	+	0.666776	0.616173	0.628277	0.646111	0.607528	1.77834	1.76182	1.72581	1.70255	1.75341	334790000	7	10	6	0	148.33
P09528;A0A494B9D4;A0A494BA92;A0A494BAP3	Fth1	Ferritin heavy chain;Ferritin heavy chain, N-terminally processed	-	1.111	2.04137e-06	+	-3.86575	-3.63864	-3.67843	-3.68485	-3.77804	-2.63218	-2.3591	-2.57385	-2.75914	-2.76647	401530000	1	4	4	0	69.396
E9Q9X1;S4R1P5;Q91ZU6;A0A087WSP0;A0A1D5RLZ3;A0A087WPR7	Dst	Dystonin	-	1.11045	0.196127	-	-2.85337	-2.73153	-2.73871	-2.67582	-3.24105	-2.47727	1.20476	-2.82036	-1.78111	-2.81426	78509000	2	2	2	0	13.766
Q9D4H8;E0CYT5;A0A3Q4EBZ1;H7BX52;A0A3Q4EI83	Cul2	Cullin-2	-	1.10944	6.97358e-08	+	1.5266	1.53169	1.55728	1.55076	1.53447	2.68654	2.83182	2.55136	2.56383	2.61445	886260000	19	16	16	0	123.44
P59708;A0A1W2P7L7	Sf3b6	Splicing factor 3B subunit 6	-	1.10895	1.26321e-09	+	0.367381	0.408558	0.381311	0.381921	0.360927	1.56997	1.44558	1.46966	1.51725	1.44241	685280000	13	5	5	0	47.016
P43277	Hist1h1d	Histone H1.3	-	1.10878	1.73613e-08	+	3.7462	3.81776	3.87611	3.88801	3.82745	4.83719	5.02398	4.97989	4.96088	4.8975	107370000000	91	28	7	0	301.62
O88544;D3YV99;D3Z1R9;F6QTS1;D6RG47	Cops4	COP9 signalosome complex subunit 4	-	1.10762	7.98753e-08	+	2.42025	2.34518	2.39106	2.30984	2.33259	3.61522	3.53454	3.45595	3.37884	3.35246	3247800000	32	20	20	0	191.74
G3X920;Q9DBR3	Armc8	Armadillo repeat-containing protein 8	-	1.10352	1.24591e-07	+	-3.49009	-3.48523	-3.47646	-3.50035	-3.50668	-2.19477	-2.45247	-2.44073	-2.33874	-2.5145	29866000	2	2	2	0	20.32
Q9CSH3;A0A2I3BR78	Dis3	Exosome complex exonuclease RRP44	-	1.10319	2.7562e-10	+	1.257	1.26205	1.28893	1.22967	1.22211	2.38506	2.33922	2.30651	2.36977	2.37515	1119900000	20	19	19	0	144.82
Q9D1C8;A0A2R8VKS6	Vps28	Vacuolar protein sorting-associated protein 28 homolog	-	1.10236	1.00904e-07	+	-0.315669	-0.41316	-0.401196	-0.377778	-0.523501	0.659938	0.582558	0.648571	0.783137	0.806308	181210000	8	7	7	0	90.016
Q78HU3	Mvb12a	Multivesicular body subunit 12A	-	1.10163	8.91521e-08	+	-0.00500965	-0.144272	-0.0727806	-0.176122	-0.211633	0.976745	0.931238	0.865412	1.05388	1.07106	115240000	8	4	4	0	42.246
F6VQ19;Q3UMG5;A2AMP0;F7AAC3	Lrch2	Leucine-rich repeat and calponin homology domain-containing protein 2	-	1.10115	4.27618e-08	+	-1.0032	-1.08151	-1.0662	-1.1294	-1.19808	0.139886	-0.00505447	-0.0484371	-0.0464487	-0.0125685	107940000	5	4	3	0	17.848
A0A0R4J254;Q9ESJ0	Xpo4	Exportin-4	-	1.10072	1.02366e-07	+	-2.32152	-2.31131	-2.17603	-2.32311	-2.39982	-1.06483	-1.19594	-1.20118	-1.26143	-1.30479	24827000	2	2	2	0	14.635
A0A0U1RPD7;A0A0U1RNW0;A0A0U1RPM8;Q6P2B2;Q99K78;A0A494BAP2;A0A0U1RP94;Q8BVP5;Q8C4X2;Q8BTH8;A0A140LIJ6;A0A140LHR2;A0A0U1RPL1	Csnk1g1;Csnk1g2;Csnk1g3	Casein kinase I isoform gamma-2;Casein kinase I isoform gamma-3;Casein kinase I isoform gamma-1	-	1.1005	2.96204e-08	+	-1.50584	-1.56432	-1.33903	-1.45637	-1.45948	-0.42196	-0.34108	-0.332102	-0.4257	-0.301713		1	1	1	0.00078247	12.026
O88532;F6QJP7;D3Z5G4	Zfr	Zinc finger RNA-binding protein	-	1.0952	1.13871e-08	+	-0.255706	-0.162123	-0.218132	-0.231494	-0.17406	0.97276	0.932245	0.782686	0.839767	0.907048	247150000	5	4	4	0	44.286
Q9Z2N8;A0A0A6YWG8;D3YVN1;A0A0A6YWR1;Q99MR0;A0A0A6YW15;F8WI57	Actl6a	Actin-like protein 6A	-	1.09516	6.88627e-10	+	0.927966	0.946066	0.920582	0.873473	0.862958	2.04209	1.99012	1.96225	2.03261	1.97979	568250000	14	12	12	0	152.45
P43274	Hist1h1e	Histone H1.4	-	1.09448	8.29911e-09	+	1.9849	2.01046	2.06502	2.09443	2.06516	3.03683	3.18599	3.14372	3.20807	3.11778	20042000000	28	26	9	0	115.87
Q9CZM2;B8JKK2	Rpl15	60S ribosomal protein L15;Ribosomal protein L15	-	1.09351	5.10806e-09	+	1.49049	1.52666	1.57151	1.49495	1.55037	2.62644	2.72683	2.5882	2.55449	2.60556	9171600000	26	14	14	0	110.01
B7ZCU2;B7ZCU5;B7ZCU4;B7ZCU3;B7ZCU0;J3QNK8;Q8CBW3;A0A087WP64;A0A087WPE6;A0A087WNU9	Abi1	Abl interactor 1	-	1.09266	4.49832e-10	+	-0.284177	-0.310863	-0.337593	-0.316215	-0.305583	0.842582	0.767723	0.804697	0.742063	0.751801	422280000	5	5	4	0	66.97
E9PZH4;E9PYU0	Blmh	NA	-	1.0897	2.16182e-07	+	-1.60985	-1.73525	-1.68725	-1.87367	-1.68152	-0.742893	-0.515827	-0.55299	-0.674581	-0.65274	53923000	1	4	1	0.0063694	5.275
Q9D4G5;Q8K205	Pop1	NA	-	1.08858	3.23236e-09	+	0.590472	0.550381	0.605602	0.611487	0.483438	1.69303	1.69405	1.61629	1.67273	1.60817	296540000	11	10	10	0	86.621
Q8C483;P26638;A2AFS0;A2AFS1	Sars	Serine--tRNA ligase, cytoplasmic	-	1.08791	1.36293e-10	+	2.6881	2.65185	2.67864	2.67982	2.62244	3.76257	3.77376	3.72631	3.76678	3.73098	11260000000	57	31	31	0	314.22
Q811J3	Ireb2	Iron-responsive element-binding protein 2	-	1.08728	7.19019e-08	+	-1.89634	-1.63664	-1.67586	-1.75005	-1.79072	-0.708631	-0.634483	-0.637991	-0.724994	-0.607139	30734000	2	3	2	0.00076884	11.201
Q3UL36;A0A140LIS5;Q8CIS0	Arglu1	Arginine and glutamate-rich protein 1	-	1.08637	1.26452e-08	+	0.362479	0.417751	0.406359	0.445657	0.452851	1.54371	1.59494	1.53478	1.43037	1.41313	692690000	10	9	9	0	54.257
Q60823;F8WHG5	Akt2	RAC-beta serine/threonine-protein kinase	-	1.08555	3.81516e-08	+	-2.61572	-2.64425	-2.70882	-2.61804	-2.71976	-1.65053	-1.46681	-1.63073	-1.64235	-1.48844		1	3	1	0.0054429	6.1993
G3X8Y3;Q80UM3;A0A0A6YW80;A0A0A6YX86;A0A0A6YXF4	Naa15	N-alpha-acetyltransferase 15, NatA auxiliary subunit	-	1.08306	6.90929e-11	+	2.92633	2.95163	2.94605	2.93288	2.94263	4.0066	4.06933	4.02217	4.00299	4.01373	3599200000	45	32	28	0	275.16
Q9ESU7;P51912	Slc1a5	Amino acid transporter;Neutral amino acid transporter B(0)	-	1.0826	2.87451e-08	+	-1.18536	-1.13625	-1.00608	-1.1711	-1.24812	-0.0464993	-0.0602207	-0.0199528	-0.0837069	-0.123534	185670000	4	3	3	0	31.646
A0A3B2WBL1;Q5XJF6;P53026;A0A3B2W824;A0A3B2WDD2;A0A3B2W820;D6RE43;A0A3B2WCA5	Rpl10a	Ribosomal protein;60S ribosomal protein L10a	-	1.08245	5.10806e-09	+	2.82468	2.8054	2.82628	2.79373	2.78468	3.80191	3.98975	3.84678	3.91025	3.89835	18089000000	50	15	15	0	144.08
Q8BWY2;A0A0N4SVE6;A0A0N4SV03	Clec1a	C-type lectin domain family 1 member A	-	1.08154	6.0858e-06	+	-3.93604	-3.43386	-3.71467	-3.75728	-3.68129	-2.42478	-2.6281	-2.70511	-2.73019	-2.62727	14050000	2	2	2	0.00052562	12.293
Q9CXY6	Ilf2	Interleukin enhancer-binding factor 2	-	1.08074	4.57455e-09	+	1.03159	0.978643	0.995075	0.952111	0.915086	2.0942	2.01951	1.97746	2.11636	2.06869	1352600000	16	12	12	0	148.67
P26516	Psmd7	26S proteasome non-ATPase regulatory subunit 7	-	1.08014	3.50087e-08	+	1.27963	1.27283	1.32551	1.21402	1.3325	2.40524	2.48892	2.36409	2.3111	2.25584	2733100000	18	11	11	0	89.804
O35295;Q8R4E6	Purb	Transcriptional activator protein Pur-beta	-	1.0791	1.05219e-08	+	1.34883	1.32469	1.32252	1.27782	1.44044	2.49235	2.4653	2.39825	2.34915	2.40475	1593900000	20	11	10	0	109.5
Q8BHL5;F6YXR3;A2A5A7;D6RHT3;Q5GMG0	Elmo2	Engulfment and cell motility protein 2	-	1.07773	1.16083e-07	+	-3.51443	-3.50949	-3.62092	-3.58544	-3.48915	-2.34408	-2.48116	-2.39204	-2.62476	-2.48876	94941000	2	3	3	0	19.648
A2ATU9;Q8BY71	Hat1	Histone acetyltransferase type B catalytic subunit	-	1.07648	2.49707e-08	+	-0.519877	-0.542032	-0.525976	-0.62894	-0.596606	0.540498	0.618055	0.538391	0.398095	0.473937	168920000	7	7	7	0	78.611
F8WHY8;Q8K4B0;E9PX23	Mta1	Metastasis-associated protein MTA1	-	1.07588	3.77796e-09	+	0.797908	0.843897	0.770052	0.751037	0.759694	1.91111	1.91744	1.78047	1.86438	1.82859	852620000	18	14	9	0	124.87
A0A5F8MPB5;Q61739	Itga6	Integrin alpha-6;Integrin alpha-6 heavy chain;Integrin alpha-6 light chain	+	1.07559	6.62769e-10	+	1.65287	1.59933	1.6242	1.63314	1.68071	2.6733	2.73731	2.71694	2.67913	2.76149	935560000	28	25	8	0	207.86
Q923D4	Sf3b5	Splicing factor 3B subunit 5	-	1.07552	1.09466e-08	+	-1.48611	-1.41219	-1.45723	-1.41983	-1.39254	-0.312981	-0.291117	-0.320066	-0.39535	-0.470798	423740000	4	4	4	0	30.681
Z4YLI8;A0A0R4J140;Q5SW19	Cluh	Clustered mitochondria protein homolog	-	1.07387	5.23778e-10	+	1.14786	1.20418	1.15723	1.19296	1.14983	2.30424	2.24604	2.20074	2.24697	2.22345	1217300000	18	18	18	0	174.23
P11688	Itga5	Integrin alpha-5;Integrin alpha-5 heavy chain;Integrin alpha-5 light chain	-	1.0729	2.09826e-08	+	0.526568	0.615644	0.515484	0.612075	0.707162	1.65425	1.59414	1.68753	1.67648	1.72902	437220000	9	11	11	0	137.19
P17427	Ap2a2	AP-2 complex subunit alpha-2	-	1.06652	4.29005e-09	+	1.5055	1.48469	1.54816	1.46719	1.48809	2.61113	2.64736	2.53372	2.54185	2.49218	971040000	22	28	13	0	143.13
A0A0R4J0V5;P08775	Polr2a	DNA-directed RNA polymerase II subunit RPB1	-	1.06615	1.03806e-10	+	1.48065	1.49885	1.48582	1.47392	1.49393	2.57659	2.58368	2.54524	2.50869	2.5497	571860000	20	17	17	0	150.29
Q8CGP0;Q9D2U9;Q64524	Hist3h2bb;Hist3h2ba;Hist2h2be	Histone H2B type 3-B;Histone H2B type 3-A;Histone H2B type 2-E	-	1.06593	1.01383e-06	+	-1.53206	-1.43597	-1.76827	-1.76252	-1.58197	-0.645915	-0.479229	-0.493139	-0.512324	-0.620553		5	11	1	0	15.824
A2AMH3;A2AMH5;A2AMH4;Q6X893	Slc44a1	Choline transporter-like protein 1	-	1.0624	1.76149e-07	+	-1.94938	-1.86169	-1.91015	-1.94138	-1.7558	-0.84027	-0.752504	-0.747549	-0.987288	-0.778779	59977000	1	2	2	0	13.941
Q8BIQ9;Q91WG5;D3YUS1;D3YYW4	Prkag2	5-AMP-activated protein kinase subunit gamma-2	-	1.06176	4.21187e-08	+	-1.06392	-1.03937	-1.08661	-1.11397	-1.00722	0.130836	0.0470352	-0.00283241	-0.0815287	-0.0957842	64908000	3	5	3	0	25.551
A0A1L1SRE8;P35951;B1AXJ6;A0A571BEC8;A0A571BE80;A0A571BE60;B1AXJ3;F6YZZ8;B1AXJ5;B1AXJ4;Q924X6	Ldlr	Low-density lipoprotein receptor	-	1.06124	3.65682e-08	+	-0.678662	-0.588209	-0.578274	-0.596786	-0.666488	0.570384	0.404791	0.488028	0.36613	0.368447	86884000	6	5	5	0	40.027
Q91YQ6;Q6Q2Z6;A0A1Y7VMZ4;Q9QYR7;A0A1Y7VML8	Acot5;Acot3	Acyl-coenzyme A thioesterase 5;Acyl-coenzyme A thioesterase 3	-	1.06112	1.43843e-07	+	-3.90206	-3.95457	-4.0878	-4.16652	-3.90493	-2.97549	-2.91541	-2.94487	-2.9771	-2.89741		1	3	1	0.0068376	5.1066
A0A494B9Q5;Q8CI33	Cwf19l1	CWF19-like protein 1	-	1.0609	4.74613e-07	+	-3.1686	-3.10221	-3.24677	-3.08053	-3.04929	-2.00533	-2.22423	-2.1729	-1.92926	-2.01117	29252000	3	3	3	0	43.97
Q3THK7	Gmps	GMP synthase [glutamine-hydrolyzing]	-	1.05968	1.06466e-09	+	1.89893	1.8913	1.94725	1.89375	1.8219	2.91627	2.94334	2.93332	2.98433	2.97427	2184000000	34	24	24	0	244.78
G3X934;Q3TWF6	Wdr70	WD repeat-containing protein 70	-	1.05909	1.25762e-08	+	-1.02822	-1.07076	-0.943974	-1.01248	-1.11658	0.0516834	0.105482	-0.00443649	-0.0237875	-0.0054884	148850000	3	3	3	0	25.043
P62137	Ppp1ca	Serine/threonine-protein phosphatase PP1-alpha catalytic subunit	-	1.05837	1.63213e-09	+	1.53015	1.55692	1.56279	1.50532	1.48846	2.55556	2.59984	2.52243	2.6183	2.63934	3432700000	17	13	6	0	168.32
Q9D945;A0A1W2P865	Llph	Protein LLP homolog	-	1.05603	5.61709e-08	+	-1.91669	-2.00161	-1.98608	-2.02813	-2.14287	-1.01901	-0.927313	-0.954255	-0.865977	-1.02869	81883000	2	2	2	0	22.35
A2AN08;Z4YMA7;F6SSP6;Z4YLP1	Ubr4	E3 ubiquitin-protein ligase UBR4	-	1.05591	8.51726e-10	+	2.13623	2.09608	2.09838	2.09818	2.09401	3.21149	3.20682	3.10361	3.13525	3.14528	1644400000	33	31	31	0	289.22
E9Q3N1;Q09143;D3Z161	Slc7a1	High affinity cationic amino acid transporter 1	-	1.05282	3.13312e-08	+	-2.64712	-2.50834	-2.47836	-2.43566	-2.56654	-1.45539	-1.43769	-1.43034	-1.49515	-1.55334	71284000	2	2	2	0	14.378
Q04750;Q8R4U6	Top1	DNA topoisomerase 1	-	1.05275	1.12881e-10	+	2.33196	2.32475	2.36353	2.33897	2.29998	3.39323	3.39066	3.40131	3.39164	3.34612	2041000000	29	22	22	0	174.1
Q9CPX6	Atg3	Ubiquitin-like-conjugating enzyme ATG3	-	1.05222	3.94246e-06	+	-3.37181	-3.38587	-3.26532	-3.29829	-3.39779	-1.97847	-2.48694	-2.2922	-2.34011	-2.36026	75506000	2	4	4	0	52.426
Q60855;F7D1J2	Ripk1	Receptor-interacting serine/threonine-protein kinase 1	-	1.05218	2.76108e-08	+	-0.830796	-0.741743	-0.833918	-0.760394	-0.738591	0.161277	0.23023	0.381321	0.287196	0.295424	141360000	6	7	7	0	57.695
Q9CQJ2;A0A1B0GRD5;A0A1B0GQV4;A0A1B0GSA4;A0A1B0GRL0	Pih1d1	PIH1 domain-containing protein 1	-	1.04966	3.85346e-06	+	-3.9087	-3.86101	-3.54745	-3.61719	-3.8622	-2.60482	-2.8383	-2.80686	-2.61354	-2.6847	45271000	1	2	2	0	16.188
A0A494B9R5;E9Q156;Q9EP82;A0A494BBN7	Wdr4	tRNA (guanine-N(7)-)-methyltransferase non-catalytic subunit Wdr4;tRNA (guanine-N(7)-)-methyltransferase non-catalytic subunit WDR4	-	1.0495	9.1987e-06	+	-2.96776	-3.20312	-2.85947	-2.96048	-3.25978	-2.04614	-2.20488	-2.01995	-1.87265	-1.8595	27273000	3	2	2	0	27.497
O09106	Hdac1	Histone deacetylase 1	-	1.04935	6.04394e-09	+	1.47403	1.4653	1.41183	1.46323	1.44203	2.54426	2.59641	2.46935	2.42382	2.46934	1356400000	18	15	8	0	116.69
Q99L27;A0A2I3BQX8;A0A2I3BRT9	Gmpr2	GMP reductase 2	-	1.04911	3.26245e-09	+	0.40068	0.336937	0.40642	0.354138	0.423213	1.42811	1.50041	1.3906	1.37354	1.47427	699180000	10	13	10	0	118.16
Q8CFI7	Polr2b	DNA-directed RNA polymerase II subunit RPB2	-	1.04846	5.73607e-09	+	0.152881	0.218954	0.135208	0.0330706	0.0941992	1.15823	1.20189	1.19636	1.15412	1.16602	262000000	8	7	7	0	59.507
Q99J09;F7D5L2	Wdr77	Methylosome protein 50	-	1.04706	2.95098e-07	+	-0.147582	-0.299843	-0.295101	-0.366387	-0.45436	0.766103	0.70706	0.621143	0.822858	0.75488	505030000	9	6	6	0	140.19
G3UVU6;Q9R0X0	Gm20517;Med20	Mediator of RNA polymerase II transcription subunit 20	-	1.04642	8.84575e-08	+	-1.39968	-1.44129	-1.45324	-1.47505	-1.63271	-0.373423	-0.363329	-0.421806	-0.499398	-0.511914	50510000	3	2	2	0	15.438
D3Z440;Q9CZ04;D3YVI6;D3Z0S0	Cops7a	COP9 signalosome complex subunit 7a	-	1.04593	6.90074e-08	+	0.965272	0.961843	0.997072	0.951522	0.979541	2.16367	2.04133	2.05429	1.89093	1.9347	779440000	13	7	7	0	74.316
P42669	Pura	Transcriptional activator protein Pur-alpha	-	1.04513	3.7027e-09	+	0.918281	0.914371	0.943577	0.913047	0.920251	1.99604	2.05498	1.97699	1.89055	1.91661	889340000	13	9	8	0	77.318
Q3TE40;Q62193;F6V8R7	Rpa2	Replication protein A 32 kDa subunit	-	1.04436	6.25094e-09	+	-0.00262547	0.0306816	0.0584011	0.00614071	0.0499945	1.15629	1.12643	1.05731	1.03669	0.987664	488960000	9	7	7	0	56.95
A0A1W2P768;P84228;P68433	Hist1h3b;Hist1h3a	Histone H3.2;Histone H3.1	-	1.04417	1.43412e-08	+	2.61504	2.6109	2.60763	2.59672	2.63781	3.69999	3.77481	3.64845	3.60226	3.56345	64731000000	44	10	2	0	77.004
Q8VHK9	Dhx36	ATP-dependent RNA helicase DHX36	-	1.04398	1.40148e-08	+	0.109612	0.185911	0.123919	0.141362	0.23433	1.27913	1.22454	1.13928	1.24513	1.12694	344920000	12	11	11	0	110.23
Q9CR57;A0A1L1SUF6	Rpl14	60S ribosomal protein L14	-	1.04239	5.2906e-08	+	2.57184	2.5252	2.45635	2.49159	2.55054	3.58276	3.70551	3.54363	3.45245	3.52308	11305000000	40	16	16	0	174.15
Q9CWI3	Bccip	BRCA2 and CDKN1A-interacting protein	-	1.04151	1.2399e-08	+	-1.66828	-1.68048	-1.71523	-1.69733	-1.78365	-0.747239	-0.729338	-0.616356	-0.591096	-0.653392	51828000	4	3	3	0	23.168
Q9WVK4	Ehd1	EH domain-containing protein 1	-	1.04008	7.19912e-10	+	1.45785	1.47627	1.46228	1.4275	1.40795	2.512	2.46847	2.42703	2.50207	2.52268	1544400000	31	21	14	0	163.73
Q8BUM3	Ptpn7	Tyrosine-protein phosphatase non-receptor type 7	-	1.03926	2.85056e-05	+	-5.24277	-4.74008	-5.04149	-4.70597	-4.75061	-3.88685	-3.6906	-3.90481	-3.97808	-3.82429		1	1	1	0.00053036	12.524
Q3V4D5;B1AUY9;B1AUZ1;B1AUY8;B1AUY7;Q9QY36;Q3UX61	Naa10;Naa11	N-alpha-acetyltransferase 10;N-alpha-acetyltransferase 11	-	1.03916	8.87236e-09	+	0.217559	0.262184	0.311663	0.273307	0.248405	1.2976	1.42215	1.2714	1.25189	1.26589	287120000	9	5	2	0	63.748
G3UZG5;G3UZ63;G3X961;Q921I2	Klhdc4	Kelch domain-containing protein 4	-	1.03916	6.49853e-09	+	-0.826558	-0.840384	-0.873102	-0.81569	-0.845199	0.241723	0.131813	0.136374	0.295602	0.189368	83942000	4	4	4	0	38.401
P60122;D3YW60	Ruvbl1	RuvB-like 1	-	1.03672	7.98652e-09	+	2.7893	2.73859	2.71844	2.71363	2.68285	3.81583	3.82272	3.69776	3.79771	3.69243	6234300000	54	21	21	0	323.31
Q6ZWZ4;P47964	Rpl36	60S ribosomal protein L36	-	1.03671	2.31467e-08	+	0.44291	0.588943	0.512753	0.458701	0.528829	1.50035	1.65457	1.55466	1.53079	1.47531	2649000000	10	7	7	0	61.638
Q91VR8	Brk1	Protein BRICK1	-	1.0366	7.6989e-08	+	-1.24236	-1.17682	-1.34049	-1.30909	-1.29744	-0.313417	-0.100479	-0.231361	-0.219361	-0.318587	168700000	4	4	4	0	37.937
E9PXY1;A2A432;J3QJX0	Cul4b	Cullin-4B	-	1.03396	9.54757e-09	+	1.27781	1.26391	1.25195	1.23978	1.27294	2.41408	2.31899	2.27916	2.24735	2.2166	843990000	12	12	8	0	83.566
Q9CR08	Pop4	Ribonuclease P protein subunit p29	-	1.03255	1.5215e-07	+	-1.52459	-1.49534	-1.56826	-1.53196	-1.54755	-0.365397	-0.400757	-0.523073	-0.653819	-0.561879	44195000	2	2	2	0.00027196	13.551
A0A286YDN1;Q8VC03	Eml3	Echinoderm microtubule-associated protein-like 3	-	1.03136	4.80684e-07	+	-1.93134	-2.05394	-2.0871	-2.0078	-2.20971	-1.09637	-1.11313	-1.02238	-0.861555	-1.03965	37081000	3	2	2	0	28.323
Q9WTZ0	Uxt	Protein UXT	-	1.03078	2.68681e-06	+	-2.45501	-2.65555	-2.46058	-2.67083	-2.73108	-1.39838	-1.65308	-1.5512	-1.48612	-1.73035	48227000	4	2	2	0	16.19
Q6PE01	Snrnp40	U5 small nuclear ribonucleoprotein 40 kDa protein	-	1.03048	4.06739e-10	+	0.670077	0.709507	0.71419	0.722131	0.773282	1.7534	1.74826	1.73064	1.72952	1.77978	1029600000	12	11	11	0	159.87
Q9CQX6	Gm16286	NA	-	1.02853	2.83382e-07	+	-0.988275	-0.958376	-0.913334	-1.06956	-0.938691	0.175028	0.18329	-0.0772362	-0.018569	0.0118876		2	4	1	0.00525	8.3162
Q8BMJ3;A0A494BB95;Q60872;Q3UTA4;Q3TQZ4;J3QQ02;J3QPI8;J3QP87;J3QNT6;A0A1Y7VNG9;A0A1Y7VLT7;A0A1Y7VK80;A0A1Y7VJE9;Q8BX20;Q3UT53;J3QMW5;F6YNI8	Eif1ax;Eif1a	Eukaryotic translation initiation factor 1A, X-chromosomal;Eukaryotic translation initiation factor 1A	-	1.02731	3.61164e-08	+	2.02836	1.9986	1.95383	1.99179	1.9914	3.04045	2.95185	2.90716	3.05719	3.14385	4203900000	17	9	9	0	116.95
A2A9C8;Q9CY05;Q9DAY7;Q9D7W5;A2A9C6	Med8	Mediator of RNA polymerase II transcription subunit 8	-	1.02722	1.09787e-07	+	-1.54229	-1.36745	-1.47833	-1.41142	-1.49556	-0.389646	-0.309593	-0.417229	-0.505263	-0.5372	147900000	3	3	3	0	18.239
Q64514;A0A087WRC0;Q05DJ9;A0A087WQR6;A0A087WP19	Tpp2	Tripeptidyl-peptidase 2	-	1.02697	1.08981e-07	+	3.15855	3.12659	3.18063	3.08651	3.11999	4.2255	3.97493	4.24832	4.16929	4.18906	4894000000	70	50	50	0	323.31
Q8BZ36	Rint1	RAD50-interacting protein 1	-	1.02653	6.53902e-06	+	-1.74167	-1.7682	-1.9122	-1.81828	-2.03509	-0.724298	-1.0101	-1.0083	-0.644462	-0.755635	88513000	1	1	1	0.0040384	10.34
Q8BGQ7	Aars	Alanine--tRNA ligase, cytoplasmic	-	1.02618	1.13883e-09	+	3.59699	3.60592	3.63038	3.59111	3.52102	4.66432	4.6111	4.6253	4.59243	4.58316	8543300000	77	35	35	0	323.31
E9QKK1;Q6RT24	Cenpe	Kinesin-like protein;Centromere-associated protein E	-	1.02531	1.64271e-05	+	-4.76779	-4.8926	-4.67096	-4.94981	-4.70778	-3.85238	-3.41509	-3.79805	-3.89631	-3.90054		1	1	1	0.0042886	10.316
A0A2R8VK76;Q9EPU4;A0A2R8VI46	Cpsf1	Cleavage and polyadenylation specificity factor subunit 1	-	1.02516	2.82824e-09	+	0.88346	0.857117	0.965298	0.94468	0.914449	2.0073	1.93573	1.90877	1.89405	1.94493	269970000	11	11	11	0	121.19
Q61024;D3Z0C2;D3YYR0;D3Z028	Asns	Asparagine synthetase [glutamine-hydrolyzing]	-	1.02466	3.79496e-08	+	2.42161	2.47427	2.52082	2.46839	2.36351	3.42665	3.38227	3.46322	3.52484	3.57491	2772400000	43	22	22	0	240.16
Q922H1	Prmt3	Protein arginine N-methyltransferase 3	-	1.02341	1.61251e-09	+	0.253354	0.319113	0.358616	0.265058	0.286611	1.36857	1.33527	1.30028	1.27593	1.31975	169690000	9	8	8	0	77.426
Q8C2T6;P33611;A0A494B9D2;A0A494B956	Pola2	DNA polymerase alpha subunit B	-	1.01812	2.75102e-07	+	-1.4414	-1.21228	-1.35148	-1.32693	-1.52758	-0.435157	-0.303057	-0.351068	-0.311917	-0.367864	85302000	4	3	3	0	18.839
Q8R1Q8	Dync1li1	Cytoplasmic dynein 1 light intermediate chain 1	-	1.01802	2.12347e-09	+	1.75359	1.72754	1.73772	1.6575	1.7022	2.74404	2.77636	2.76269	2.66317	2.72238	1706800000	16	13	13	0	111.35
P59999;Q3TX55;E9PWA7	Arpc4	Actin-related protein 2/3 complex subunit 4	-	1.01693	7.83123e-08	+	0.674758	0.65144	0.857809	0.681399	0.755769	1.77108	1.80406	1.79249	1.68146	1.65675	3167900000	11	8	8	0	82.913
Q9D0L8;D3YYS7;D3Z478;D3Z4K1	Rnmt	mRNA cap guanine-N7 methyltransferase	-	1.01611	1.68225e-09	+	1.81094	1.77066	1.80633	1.79772	1.72815	2.80089	2.78313	2.75119	2.78968	2.86946	1048600000	24	14	14	0	139.99
Q80WQ2;A0A1D5RLY2;A0A1D5RLN5	Vac14	Protein VAC14 homolog	-	1.01537	1.30946e-08	+	-0.72955	-0.716879	-0.663221	-0.809394	-0.650455	0.309857	0.376755	0.249619	0.260182	0.310941	223680000	5	12	12	0	116.62
P63037;B1AXY1;B1AXY0;B1AXX9	Dnaja1	DnaJ homolog subfamily A member 1	-	1.01534	1.68224e-09	+	0.951179	0.910234	1.02249	0.981835	0.940772	1.97303	2.02763	1.94179	1.9476	1.99318	1008300000	14	12	12	0	109.13
A0A1Y7VMH3;Q80X41;A0A1Y7VLL5	Vrk1	Serine/threonine-protein kinase VRK1	-	1.01469	3.65545e-09	+	0.733979	0.771515	0.838718	0.820514	0.743257	1.79128	1.85116	1.72771	1.81052	1.80079	673650000	11	11	11	0	88.216
A0A571BEG4;A2A839;A2A838;A2A841;P48193;A2AD32;A2A842;A0A1D5RLV1	Epb4.1;Epb41	Protein 4.1	-	1.01417	4.10822e-09	+	-1.04451	-1.0869	-0.986712	-1.04319	-1.05745	0.0463829	-0.0358791	-0.0418339	-0.011035	-0.105554	95034000	4	6	4	0	38.022
P62827;Q61820	Ran	GTP-binding nuclear protein Ran	+	1.01377	2.10943e-09	+	2.95241	2.96082	2.98279	2.93672	2.99543	3.95514	4.05784	3.96105	3.92048	4.00255	28198000000	49	18	6	0	227.29
Q9CQW9;A0A1B0GT68;Q99J93	Ifitm3	Interferon-induced transmembrane protein 3	-	1.01102	1.01254e-08	+	0.402604	0.399059	0.474024	0.470572	0.519094	1.468	1.37518	1.51619	1.44853	1.51257	542140000	9	4	4	0	48.471
P52480;A0A1L1SU37;A0A1L1SQV8;A0A1L1SSN6;A0A1L1SUV0;A0A1L1ST52;A0A1L1SVH2;E9Q509;G3X925;P53657	Pkm	Pyruvate kinase PKM	+	1.00924	5.506e-08	+	5.15118	4.98047	5.03461	5.03497	4.94577	6.03062	5.98992	5.96322	6.10559	6.10383	153140000000	285	50	34	0	323.31
P58252	Eef2	Elongation factor 2	+	1.00893	4.06739e-10	+	4.82526	4.81185	4.814	4.78478	4.77408	5.84806	5.85042	5.78513	5.7928	5.77822	69883000000	188	59	58	0	323.31
Q8JZQ9;A0A0G2JG48	Eif3b	Eukaryotic translation initiation factor 3 subunit B	-	1.00786	4.49832e-10	+	2.58365	2.58911	2.57827	2.54124	2.51375	3.59182	3.55992	3.54068	3.60279	3.55012	3518900000	44	26	26	0	259.91
Q8R349;A0A1B0GR68;Q3TZ92	Cdc16	Cell division cycle protein 16 homolog	-	1.00767	1.59259e-09	+	0.191661	0.274569	0.280092	0.208278	0.283656	1.28679	1.28178	1.24043	1.20949	1.25811	266660000	6	6	6	0	38.594
Q99JI4;A0A286YDW8	Psmd6	26S proteasome non-ATPase regulatory subunit 6	-	1.00347	9.97951e-09	+	1.79687	1.74198	1.78661	1.71723	1.79679	2.84456	2.83676	2.74983	2.689	2.73671	1835200000	25	16	16	0	137.37
Q6ZWY3;D6RH49;D3YYB0	Rps27l	40S ribosomal protein S27-like;40S ribosomal protein S27	-	1.00178	3.53448e-07	+	-0.361703	-0.4137	-0.423254	-0.420331	-0.5419	0.491576	0.644884	0.407078	0.680417	0.624047	1302800000	4	5	2	0	19.18
Q6PCM2;E9PXU1;Q8BND4	Ints6;Ddx26b	Integrator complex subunit 6;Protein DDX26B	-	1.00023	0.000593495	+	-2.31632	-2.45647	-2.44563	-2.34899	-2.50672	-1.51019	-1.53152	-1.33001	-1.87812	-0.823127	13655000	2	2	2	0	15.119
G3UYU5;Q8R1F9	Rpp40	Ribonuclease P protein subunit p40	-	1.00022	4.28797e-08	+	-2.13829	-2.06306	-2.15728	-2.2032	-2.071	-1.09995	-1.01165	-1.13467	-1.17473	-1.21076	119720000	3	2	2	0.00026969	13.273
Q9ERK4;E9Q1T9;F6ZEW4;E9QAX7;F7D1H9	Cse1l	Exportin-2	-	1.00008	2.3452e-09	+	2.67597	2.67184	2.70068	2.635	2.62827	3.70559	3.71981	3.65012	3.63792	3.59872	3159500000	37	24	24	0	237.86
Q99LI7	Cstf3	Cleavage stimulation factor subunit 3	-	0.999786	9.60872e-09	+	0.151996	0.176401	0.194777	0.14976	0.183187	1.20339	1.21406	1.23484	1.14955	1.05321	242330000	9	8	8	0	75.342
Q8BVQ0;Q9ERF3;D6RDC7;D6RJ72	Wdr61	WD repeat-containing protein 61;WD repeat-containing protein 61, N-terminally processed	-	0.997265	2.10943e-09	+	0.268069	0.262589	0.316629	0.27654	0.245303	1.3068	1.2843	1.30327	1.27673	1.18435	518120000	13	8	8	0	69.041
Q99LF4	Rtcb	tRNA-splicing ligase RtcB homolog	-	0.997025	2.62023e-10	+	2.03651	2.06195	2.07224	2.01959	2.01026	3.02778	3.05268	2.99586	3.04932	3.06003	2340700000	30	20	20	0	224.72
J3QN19;P20664	Prim1	DNA primase;DNA primase small subunit	-	0.995143	5.10108e-08	+	-2.34357	-2.33885	-2.28975	-2.45769	-2.24917	-1.35392	-1.23575	-1.37818	-1.38245	-1.353	149020000	5	4	4	0	28.764
Q5SVF9;A0A0R4J0J6;Q8BKT7;Q5SVF8	Thoc5	THO complex subunit 5 homolog	-	0.994219	3.23236e-09	+	-1.02904	-0.924021	-0.903999	-0.905847	-0.94951	0.039382	0.0898781	0.0819435	0.00929165	0.0381861	151000000	4	4	4	0	29.26
Q6ZWY9;Q64478;Q64525;P10854	Hist1h2bc;Hist1h2bh;Hist2h2bb;Hist1h2bm	Histone H2B type 1-C/E/G;Histone H2B type 1-H;Histone H2B type 2-B;Histone H2B type 1-M	-	0.991928	1.42112e-09	+	4.11374	4.1392	4.11467	4.10462	4.08855	5.08928	5.15422	5.15575	5.04682	5.07435	185990000000	134	15	1	0	125.89
A2AH85;O08810;G3UZ34;G3UXK8;G3UZ25	Eftud2	116 kDa U5 small nuclear ribonucleoprotein component	-	0.99182	1.60035e-09	+	2.94497	2.95665	2.95624	2.93587	2.90948	3.95535	3.99887	3.93858	3.89935	3.87015	4749300000	52	34	33	0	294.01
Q99JH1	Rpp25l	Ribonuclease P protein subunit p25-like protein	-	0.990865	9.26597e-09	+	-1.33533	-1.32607	-1.23446	-1.31532	-1.27574	-0.213286	-0.358393	-0.302519	-0.292371	-0.366035	59998000	4	4	4	0	26.695
Q9QZB7	Actr10	Actin-related protein 10	-	0.990374	1.14368e-07	+	-0.807622	-0.731342	-0.6698	-0.725616	-0.579534	0.383206	0.344574	0.257877	0.217139	0.235162	171320000	5	5	5	0	34.93
P35456;A0A0U1RNN0	Plaur	Urokinase plasminogen activator surface receptor	-	0.990176	1.01837e-07	+	-1.43239	-1.57055	-1.4894	-1.57378	-1.67124	-0.526324	-0.52603	-0.664688	-0.527144	-0.542296	208030000	3	4	4	0	33.513
P12815	Pdcd6	Programmed cell death protein 6	-	0.989238	1.24627e-08	+	-0.437179	-0.467163	-0.457432	-0.483871	-0.542249	0.426782	0.569017	0.58902	0.473374	0.500106	572110000	9	6	6	0	59.291
A0A087WSB8;Q9DCB1	Hmgn3	High mobility group nucleosome-binding domain-containing protein 3	-	0.989209	9.08788e-06	+	-0.114985	-0.341661	-0.454758	-0.294663	-0.357926	0.57133	0.679722	0.493982	0.93887	0.698144	127310000	5	4	4	0	27.043
P20060	Hexb	Beta-hexosaminidase subunit beta	-	0.987911	7.58301e-08	+	-0.461585	-0.435352	-0.522354	-0.54284	-0.387023	0.588065	0.622744	0.482664	0.43299	0.463939	661510000	5	15	15	0	238.62
Q8BMI0	Fbxo38	F-box only protein 38	-	0.987891	2.76083e-07	+	-4.00611	-4.2052	-4.12162	-4.0604	-4.07703	-2.99489	-3.1606	-3.12944	-3.01008	-3.23591	17453000	2	2	2	0.00078003	11.809
Q8BU30;E9Q866;F6Q6R1	Iars	Isoleucine--tRNA ligase, cytoplasmic	-	0.985144	4.06739e-10	+	3.13279	3.12807	3.11519	3.0763	3.05853	4.12127	4.08725	4.06133	4.09487	4.07188	3724700000	66	43	43	0	323.31
P62900;A0A0A6YX26;A0A0A6YXL3	Rpl31	60S ribosomal protein L31	-	0.982187	3.94954e-07	+	2.05813	2.11432	2.01473	2.04196	1.95796	2.91756	3.20734	3.06536	2.93363	2.97415	8518700000	18	11	11	0	80.075
P35980;A0A1B0GQU8;A0A1B0GSF7;A0A1B0GSS8;A0A1B0GSA8;A0A1B0GRZ3;A0A1B0GS28	Rpl18	60S ribosomal protein L18	-	0.980968	3.7027e-09	+	2.07253	1.99874	2.04109	1.96308	2.03112	3.02457	3.0729	2.98114	2.96072	2.97208	8137100000	31	11	11	0	143.65
A8Y5H7	Sec14l1	NA	-	0.978655	1.16237e-06	+	-2.34816	-2.52331	-2.21048	-2.2189	-2.38508	-1.24703	-1.44277	-1.43766	-1.30588	-1.35932	33986000	3	3	3	0	19.128
P15864;I7HFT9;Q07133	Hist1h1c	Histone H1.2	-	0.977995	1.61955e-07	+	1.52001	1.40623	1.46537	1.53033	1.37897	2.31736	2.49191	2.38503	2.56242	2.43418	14413000000	26	24	7	0	75.491
P10605	Ctsb	Cathepsin B;Cathepsin B light chain;Cathepsin B heavy chain	-	0.977197	1.11703e-07	+	2.936	2.96747	3.03468	3.05332	3.01466	4.05515	4.09071	3.98891	3.88271	3.87464	11027000000	66	19	19	0	323.31
Q7TNC4;E9Q715;Q05CX5;REV__A0A087WSK9;REV__P58774;REV__CON__Q3SX28;REV__A2AIM4;REV__A0A0R4J2C9;REV__Q8VDS7;REV__B2RR53;REV__G5E828;REV__Q6A078;REV__E9Q9M0	Luc7l2	Putative RNA-binding protein Luc7-like 2	-	0.973308	1.78163e-09	+	1.62844	1.6172	1.62024	1.63933	1.59389	2.61299	2.65163	2.51354	2.60501	2.58248	1747200000	21	14	9	0	133.14
P11087;CON__Q862S4;P28481	Col1a1	Collagen alpha-1(I) chain	-	0.971588	0.328712	-	0.184897	0.234749	-0.0137558	0.138774	4.26886	3.20877	2.22636	1.76903	1.28488	1.18242	3322700000	21	13	13	0	231.28
Q91Z25;Q9WV32;F6VVE6;F6THG2;D3Z6S0	Arpc1b	Actin-related protein 2/3 complex subunit 1B	-	0.971367	2.3317e-08	+	2.32802	2.30445	2.39466	2.31888	2.41172	3.38037	3.40252	3.31959	3.23413	3.27796	6150900000	31	21	20	0	285.75
J3QMM7;K3W4M4;Q9CZ42;J3QN06;J3QPU6	Carkd	ATP-dependent (S)-NAD(P)H-hydrate dehydratase	-	0.970867	2.4516e-06	+	-4.11797	-4.11641	-4.21011	-4.02442	-4.30159	-3.40241	-3.17865	-3.18041	-3.04849	-3.1062	152910000	1	5	5	0	74.32
D3YUP1;Q9WVG6;D6RFA7	Carm1	Histone-arginine methyltransferase CARM1	-	0.970015	3.48643e-08	+	0.508122	0.471188	0.559814	0.507842	0.457578	1.4756	1.51397	1.58131	1.39154	1.39219	500730000	13	10	10	0	116.35
P53690;A0A286YED2;Q9R0S2;O54732	Mmp14	Matrix metalloproteinase-14	-	0.969196	5.39375e-09	+	0.391397	0.484228	0.380314	0.432252	0.376042	1.34675	1.39729	1.45998	1.35053	1.35566	352320000	5	9	9	0	102.43
Q3THW5;P0C0S6;Q8R029;Q3UA95;G3UWL7;G3UX40	H2afv;H2afz	Histone H2A.V;Histone H2A.Z;Histone H2A	-	0.967484	1.85729e-06	+	0.675271	0.581215	0.557993	0.501697	0.367141	1.39634	1.49343	1.43752	1.70176	1.49168	2952000000	11	5	3	0	42.72
P21460;A2APX3	Cst3	Cystatin-C	-	0.967197	5.15281e-06	+	-2.07568	-2.1687	-1.91223	-2.17972	-2.07943	-1.1315	-1.35728	-0.966373	-1.13533	-0.989279	251900000	2	3	3	0	38.624
Q61411;C0H5X4;A0A0G2JGM2;B2KGV5;E9Q8V2;E9PVD5;A0A0N4SVY1	Hras	GTPase HRas;GTPase HRas, N-terminally processed	-	0.967109	3.02862e-10	+	2.12554	2.12512	2.11747	2.08773	2.09587	3.06331	3.03375	3.07049	3.10329	3.11645	6383400000	39	14	5	0	189.54
Q99JY9;A0A087WRA1;A0A087WQ14;A0A087WS98;Q641P0;A0A087WQ83;A0A087WPR6	Actr3	Actin-related protein 3	-	0.966465	1.03801e-08	+	3.16222	3.09762	3.15304	3.11048	3.13272	4.17314	4.16719	4.07578	4.05001	4.02227	9617100000	63	28	21	0	323.31
A2AFF6;O35638;D6REF2;F6TNY1;D6RHQ7	Stag2	Cohesin subunit SA-2	-	0.965196	1.01254e-08	+	0.873874	0.931814	0.956406	0.858628	0.952434	1.93561	1.89746	1.89371	1.89097	1.78139	281240000	12	10	7	0	72.2
P61202;A2AQE4	Cops2	COP9 signalosome complex subunit 2	-	0.964661	1.55811e-07	+	2.11396	2.11128	2.13256	2.09715	2.07618	3.16028	3.1906	3.09341	2.96858	2.94157	2504100000	26	17	17	0	182.98
E9PYK3	Parp4	NA	-	0.963801	3.7318e-07	+	-2.4614	-2.51954	-2.42341	-2.33231	-2.66329	-1.52995	-1.49545	-1.51361	-1.57373	-1.46823	33583000	5	5	5	0	41.491
A2AT37	Upf2	NA	-	0.962726	1.31353e-07	+	-1.73557	-1.91392	-1.83698	-1.82311	-1.99883	-0.962959	-0.917341	-0.842284	-0.913018	-0.859181	20735000	3	3	3	0	17.537
Q9CZD3	Gars	Glycine--tRNA ligase	-	0.962473	6.90929e-11	+	3.03845	3.00036	2.99894	2.98456	3.00493	3.98465	3.96204	3.96207	3.98345	3.9474	8999800000	59	34	34	0	323.31
E9QP84;G3UW74;Q6PGF3;E9PWX0;E9QAH8;E9PZW4	Med16	Mediator of RNA polymerase II transcription subunit 16	-	0.960863	0.00761356	+	-3.27736	-3.38189	-3.11986	-3.20238	-3.18375	-2.45595	-2.59347	-2.52727	-2.54711	-1.23713	41402000	2	2	2	0.00026911	13.123
O35593	Psmd14	26S proteasome non-ATPase regulatory subunit 14	-	0.95949	1.65595e-08	+	0.678502	0.668983	0.700756	0.625922	0.534915	1.63716	1.63269	1.56318	1.63021	1.54329	2812700000	13	8	8	0	95.112
E9QM77;O70305;A0A286YDU2;F6U2C2	Atxn2	Ataxin-2	-	0.958939	4.03691e-09	+	-0.357181	-0.304842	-0.420424	-0.379367	-0.313415	0.59538	0.632616	0.656088	0.573108	0.562274	374850000	9	6	5	0	42.347
Q99L48;D3YYX2;A0A0A6YY59	Nmd3	60S ribosomal export protein NMD3	-	0.958574	7.61357e-07	+	-2.56739	-2.49014	-2.37464	-2.46744	-2.51964	-1.62573	-1.3108	-1.57774	-1.56104	-1.55107	79925000	1	2	2	0	15.607
P53995;A2ATQ5	Anapc1	Anaphase-promoting complex subunit 1	-	0.957022	2.56644e-08	+	-0.819161	-0.741201	-0.704468	-0.716882	-0.755912	0.280424	0.286961	0.184824	0.119325	0.175954	131190000	8	7	7	0	57.093
A0A0R4IZX3;Q921D4	Med6	Mediator of RNA polymerase II transcription subunit 6	-	0.955883	1.02992e-07	+	-1.8195	-1.76374	-1.90272	-1.96744	-1.83418	-0.830774	-0.833588	-0.920408	-0.997469	-0.925916	51382000	2	2	2	0	14.816
P62746	Rhob	Rho-related GTP-binding protein RhoB	-	0.95499	3.89929e-09	+	-1.22731	-1.13082	-1.21287	-1.15546	-1.1811	-0.152276	-0.255749	-0.266302	-0.248803	-0.209476	76648000	2	4	2	0	16.716
Q8BQM4;E9PWH6	Heatr3	HEAT repeat-containing protein 3	-	0.954363	6.1391e-09	+	-1.57473	-1.51657	-1.66642	-1.596	-1.63164	-0.666947	-0.58983	-0.62529	-0.658723	-0.672751	47480000	3	2	2	0	19.503
P50580	Pa2g4	Proliferation-associated protein 2G4	-	0.954312	4.10822e-09	+	3.62305	3.61276	3.60102	3.56285	3.52721	4.51366	4.57199	4.47306	4.59345	4.54627	13163000000	75	28	28	0	323.31
Q91YN9;A0A087WNX9	Bag2	BAG family molecular chaperone regulator 2	-	0.953153	5.27128e-09	+	1.52092	1.47522	1.4579	1.37653	1.43643	2.42524	2.44185	2.41633	2.40518	2.34416	1207100000	14	10	10	0	116.02
Q8R5C5;E0CZD4;E0CYB4	Actr1b	Beta-centractin	-	0.952902	3.04333e-08	+	-0.363284	-0.44437	-0.352558	-0.341186	-0.448018	0.624581	0.518675	0.47312	0.560521	0.638196	242680000	9	9	6	0	61.308
H9KV04;Q8R3C0	Mcmbp	Mini-chromosome maintenance complex-binding protein	-	0.951994	1.86673e-08	+	-1.00305	-0.959543	-1.00232	-0.968715	-0.933228	0.00936985	-0.108099	0.00196838	0.074605	-0.084733	83109000	5	4	4	0	25.794
B2RXC6;Q7TSI4	Polr3a	DNA-directed RNA polymerase	-	0.951626	4.2547e-07	+	-1.96661	-2.18347	-2.02669	-1.89621	-2.0518	-1.11076	-0.947141	-1.11734	-1.12257	-1.06885	24024000	3	3	3	0	18.823
G3UX23;Q3UW64;Q91WG8;G3UYD5;G3UX49;F7BWW0;F6SHH4;G3UWV5;F6WD11;G3UZ98	Gne	Bifunctional UDP-N-acetylglucosamine 2-epimerase/N-acetylmannosamine kinase;UDP-N-acetylglucosamine 2-epimerase (hydrolyzing);N-acetylmannosamine kinase	-	0.951325	1.43426e-08	+	-1.23943	-1.28059	-1.36544	-1.23755	-1.32585	-0.431072	-0.295341	-0.324099	-0.321702	-0.320027	26093000	3	4	4	0	27.918
F7C528;E9Q614;B1AR17;B0QZH8;B0QZH7	Chd3	NA	-	0.950452	1.17327e-07	+	-1.71169	-1.72833	-1.60149	-1.6797	-1.55818	-0.651717	-0.616617	-0.68461	-0.79207	-0.782107		1	5	1	0.0068426	5.1311
Q07832	Plk1	Serine/threonine-protein kinase PLK1	-	0.946385	5.54129e-09	+	-0.587506	-0.695847	-0.615509	-0.567266	-0.593225	0.284023	0.387356	0.356733	0.342191	0.302268	60387000	4	3	3	0	24.082
E0CYH4;A0A494BB75;Q8C6G8	Wdr26	WD repeat-containing protein 26	-	0.945432	3.31619e-09	+	0.521092	0.475859	0.516052	0.500373	0.47782	1.46976	1.52048	1.41273	1.4395	1.37589	298460000	11	9	9	0	90.365
Q6ZPJ3	Ube2o	E2/E3 hybrid ubiquitin-protein ligase UBE2O	-	0.945362	8.99854e-10	+	0.371062	0.305008	0.29328	0.315434	0.267335	1.29011	1.25485	1.2645	1.22211	1.24736	209670000	10	10	10	0	74.47
Q9DB82;P61600;E9PYH1;G5E8X4;E9PZX8;E9PXA4	Naa20	N-alpha-acetyltransferase 20	-	0.94527	1.36691e-07	+	-1.46439	-1.46647	-1.53888	-1.57598	-1.48403	-0.491957	-0.52318	-0.469122	-0.615058	-0.704087	316360000	3	3	3	0	25.921
Q9D0I8;A2AMV1;D6RCI7	Mrto4	mRNA turnover protein 4 homolog	-	0.945132	6.04738e-09	+	0.810725	0.838058	0.789879	0.747836	0.778981	1.6844	1.8201	1.72324	1.76978	1.69362	571280000	12	7	7	0	57.064
Q9D7S7	Rpl22l1	60S ribosomal protein L22-like 1	-	0.945069	4.12097e-08	+	-1.34367	-1.22898	-1.36699	-1.33822	-1.34326	-0.492298	-0.304302	-0.404287	-0.355702	-0.339187	201850000	3	5	3	0	22.531
Q9Z204	Hnrnpc	Heterogeneous nuclear ribonucleoproteins C1/C2	-	0.943971	7.66586e-10	+	2.7218	2.74089	2.72264	2.71363	2.66934	3.65329	3.70864	3.63564	3.67221	3.61838	13994000000	47	18	9	0	238.45
Q9DBR1	Xrn2	5-3 exoribonuclease 2	-	0.943586	2.75948e-09	+	0.961278	0.879807	0.870174	0.827512	0.861329	1.823	1.84057	1.86054	1.79449	1.79943	506550000	17	13	13	0	129.03
Q9Z1Q9;G3UY93;G3UZ22;G3UYW2;G3UZX1	Vars	Valine--tRNA ligase	-	0.942979	3.26245e-09	+	3.55072	3.50848	3.51486	3.4903	3.47428	4.45464	4.5198	4.37687	4.46083	4.44141	7725500000	86	41	41	0	323.31
Q8N7N5;A0A0A6YX55;A0A0A6YWY2;A2AHY8	Dcaf8	DDB1- and CUL4-associated factor 8	-	0.942616	3.90488e-09	+	0.275403	0.24976	0.282097	0.31137	0.364596	1.25873	1.26459	1.26568	1.24067	1.16663	428720000	8	8	8	0	69.083
Q8BH43;B1AUN0	Wasf2	Wiskott-Aldrich syndrome protein family member 2	-	0.941574	1.09082e-07	+	-0.227305	-0.159857	-0.121801	-0.197736	-0.0536127	0.849778	0.844322	0.841431	0.670676	0.741353	348160000	5	6	6	0	86.395
Q91VU7;F7CG42;F6XMS4	Pus7	NA	-	0.939731	5.5279e-09	+	1.73892	1.69836	1.68351	1.64736	1.64673	2.67686	2.67056	2.56833	2.62545	2.57234	1222800000	25	18	18	0	164.04
F6Z1R4	Cltc	NA	+	0.938937	1.2326e-06	+	-2.53064	-2.44318	-2.33249	-2.50095	-2.43827	-1.30585	-1.62625	-1.49343	-1.615	-1.51032	50631000	1	15	1	0.0058867	5.402
Q9QZE5;Q7TNQ1	Copg1	Coatomer subunit gamma-1	-	0.938515	4.31676e-10	+	1.80696	1.7611	1.81483	1.77001	1.76712	2.7423	2.76554	2.70306	2.70117	2.70052	2323400000	33	26	21	0	292.96
Q9Z0L8	Ggh	Gamma-glutamyl hydrolase	-	0.937269	6.1845e-06	+	-3.87787	-3.55355	-3.49393	-3.62743	-3.41826	-2.56149	-2.65524	-2.70913	-2.72763	-2.6312		1	1	1	0	53.834
P14869;D3YVM5;S4R1N1	Rplp0	60S acidic ribosomal protein P0	-	0.937088	5.62758e-08	+	2.43918	2.34329	2.42092	2.3095	2.25675	3.22726	3.31892	3.23714	3.35416	3.3176	13320000000	46	15	15	0	223.04
Q9R0Q6;A0A0G2JF52	Arpc1a	Actin-related protein 2/3 complex subunit 1A	-	0.936308	1.11123e-06	+	-2.15033	-2.25152	-2.18236	-2.06848	-2.29695	-1.14949	-1.14931	-1.24862	-1.43211	-1.28858	62946000	2	4	3	0	27.641
D3YU58;Q9WVM3	Anapc7	Anaphase-promoting complex subunit 7	-	0.934207	0.000180007	+	-5.10544	-5.16747	-4.93381	-4.73834	-4.62242	-3.86839	-3.73233	-4.00458	-4.0274	-4.26375		2	2	2	0	15.14
A2AS98;P28660	Nckap1	Nck-associated protein 1	-	0.933628	1.45143e-09	+	1.08713	1.03203	1.05363	1.03649	1.04365	1.99143	2.05501	1.97645	1.96047	1.93772	736120000	24	15	14	0	105.62
Q8R016;E9PY26;E9Q6V3;E9QA53	Blmh	Bleomycin hydrolase	-	0.933568	8.13934e-07	+	1.73956	1.73233	1.75467	1.7604	1.7476	2.83046	2.77674	2.72782	2.55604	2.51134	2177700000	23	14	11	0	137.34
P63330	Ppp2ca	Serine/threonine-protein phosphatase 2A catalytic subunit alpha isoform	-	0.93342	7.1199e-10	+	1.55904	1.54439	1.53081	1.49139	1.53916	2.51162	2.48485	2.42167	2.4665	2.44724	2092400000	25	13	2	0	140.36
Q99LC2;A2APA3	Cstf1	Cleavage stimulation factor subunit 1	-	0.932624	5.72324e-09	+	-0.760051	-0.763048	-0.782824	-0.840838	-0.891232	0.156898	0.0869408	0.106159	0.120982	0.154147	113220000	5	5	5	0	41.575
Q9WVJ2;E9Q5I9;E9Q0U1;F6ZQQ3;F6PXS6;E9PY93	Psmd13	26S proteasome non-ATPase regulatory subunit 13	-	0.932555	2.70542e-08	+	2.7418	2.66814	2.76569	2.68604	2.58959	3.6589	3.67066	3.63455	3.59206	3.55787	6014200000	36	22	22	0	199.63
Q9CXA2	L3hypdh	Trans-L-3-hydroxyproline dehydratase	-	0.932457	5.5279e-09	+	-0.367721	-0.480902	-0.424997	-0.390326	-0.391002	0.577136	0.483109	0.486622	0.493514	0.566955	115250000	5	5	5	0	42.741
Q9D287;D6RGA5	Bcas2	Pre-mRNA-splicing factor SPF27	-	0.932386	1.01853e-09	+	-0.689067	-0.72262	-0.728769	-0.730338	-0.708741	0.209637	0.286566	0.22139	0.179486	0.185317	194960000	6	4	4	0	34.475
Q99J77	Nans	NA	-	0.931785	1.22657e-09	+	2.07978	2.05664	2.08848	2.04657	2.06834	2.9275	3.02908	2.9996	2.9988	3.04376	1964200000	21	11	11	0	120.01
A0A0A6YW28;P35123;A0A0A6YVY7;A0A0A6YWM7;A0A0A6YW63	Usp4	Ubiquitin carboxyl-terminal hydrolase;Ubiquitin carboxyl-terminal hydrolase 4	-	0.931469	5.2264e-08	+	-0.949725	-1.00525	-1.06395	-0.983205	-1.05895	-0.136572	-0.183851	-0.047802	-0.0500383	0.0145159	61563000	8	7	6	0	42.331
P62911;P17932	Rpl32	60S ribosomal protein L32	-	0.930827	7.65423e-09	+	1.95277	1.96799	1.95435	1.88891	1.92118	2.77697	2.94031	2.85956	2.89178	2.87072	4468600000	30	11	11	0	99.747
Q9JKY0	Rqcd1	Cell differentiation protein RCD1 homolog	-	0.930818	4.05697e-09	+	-0.363496	-0.419977	-0.320547	-0.405574	-0.374213	0.629375	0.50976	0.550795	0.556067	0.524285	79574000	6	6	6	0	54.457
Q62093;H3BJA4	Srsf2	Serine/arginine-rich splicing factor 2	-	0.930341	5.69318e-09	+	-0.0611296	-0.0842533	-0.120388	-0.0930243	-0.0113211	0.830451	0.917757	0.841225	0.895778	0.79638	2173500000	10	8	8	0	56.116
P52432;D3Z3D6;D3Z7Q8;G3UXX5;G3UX92	Polr1c	DNA-directed RNA polymerases I and III subunit RPAC1	-	0.929315	4.40789e-09	+	-0.267797	-0.278643	-0.244362	-0.224431	-0.242433	0.777682	0.644346	0.647863	0.674388	0.644629	260550000	10	8	8	0	67.19
A0A338P7E0;Q9Z321;A0A338P6C0	Top3b	DNA topoisomerase 3-beta-1	-	0.929164	4.6893e-06	+	-0.697286	-0.981401	-0.841528	-0.922339	-1.12984	-0.0713167	-0.062603	0.0733109	0.0293379	0.104697	428240000	3	3	3	0	27.048
Q3UIX4;F6RDI8;E9Q6E5;D3Z4B0;F6TN80;D6RE22;F6X2U6;A0A0G2JEG1	Srsf11	NA	-	0.928187	1.96035e-08	+	0.538415	0.493298	0.44322	0.49327	0.429997	1.38024	1.50083	1.36	1.45149	1.34657	1017200000	13	8	8	0	71.034
Q5SXR6;Q68FD5	Cltc	Clathrin heavy chain;Clathrin heavy chain 1	+	0.928107	1.45143e-09	+	4.47414	4.45293	4.51304	4.43497	4.48989	5.42853	5.43831	5.40515	5.34007	5.39345	30753000000	162	86	72	0	323.31
P14685;F7B7L8	Psmd3	26S proteasome non-ATPase regulatory subunit 3	-	0.927543	1.79992e-09	+	2.47634	2.49301	2.58452	2.51268	2.5042	3.46056	3.48175	3.41164	3.43983	3.41467	5875500000	41	27	27	0	250.49
Q8BKC5;Q8BIV3	Ipo5	Importin-5	-	0.927158	1.32358e-07	+	2.71881	2.62884	2.71027	2.63815	2.55326	3.66477	3.63233	3.6041	3.51711	3.46682	4061300000	56	30	30	0	323.31
O55137;Q32Q92;Q8BWN8	Acot1	Acyl-coenzyme A thioesterase 1	-	0.926793	1.48864e-05	+	-3.00414	-2.83718	-2.95794	-3.09229	-2.8882	-2.34436	-1.95683	-1.94373	-1.86757	-2.03329		1	9	1	0.005891	5.4711
Q8BG32;G3UWW7;G3UXL5;G3UYH2;G3UYI4;G3UYL3;G3UYL8;G3UX15;G3UZ28;G3UX67;G3UWV7;G3UZ33	Psmd11	26S proteasome non-ATPase regulatory subunit 11	-	0.926442	4.63285e-09	+	2.80803	2.75669	2.74681	2.73055	2.70289	3.71689	3.73324	3.64176	3.6626	3.6227	6516900000	48	23	23	0	249.38
Q9QYJ0	Dnaja2	DnaJ homolog subfamily A member 2	-	0.926441	9.35022e-09	+	1.13406	1.0224	1.12667	1.06326	1.05312	2.01019	2.0243	1.92042	2.04979	2.02702	1464300000	17	15	15	0	152.17
Q9Z0N1;A2AAW9	Eif2s3x	Eukaryotic translation initiation factor 2 subunit 3, X-linked	-	0.923027	1.92687e-09	+	2.49723	2.41412	2.47514	2.43332	2.38284	3.37006	3.39455	3.33528	3.37166	3.34623	5149800000	42	23	5	0	323.31
Q3UCV8;A0A2I3BRS5	Otulin	Ubiquitin thioesterase otulin	-	0.921067	3.544e-07	+	-2.48178	-2.43334	-2.47379	-2.38838	-2.56554	-1.72653	-1.54299	-1.4772	-1.48248	-1.50828		1	1	1	0	22.915
P70303;A2AEQ5	Ctps2	CTP synthase 2	-	0.920491	1.00504e-07	+	-1.59678	-1.59038	-1.69452	-1.73153	-1.74076	-0.703342	-0.735186	-0.874169	-0.732087	-0.706721	149700000	3	8	6	0	80.068
Q91ZJ5	Ugp2	UTP--glucose-1-phosphate uridylyltransferase	-	0.918978	8.69633e-07	+	1.74309	1.73011	1.74373	1.71413	1.7102	2.82006	2.73567	2.66135	2.5299	2.48916	2033700000	25	17	17	0	155.79
Q8CE96	Trmt6	tRNA (adenine(58)-N(1))-methyltransferase non-catalytic subunit TRM6	-	0.918567	1.87517e-08	+	-0.0853682	-0.056757	-0.000528336	-0.138856	-0.127706	0.856732	0.90601	0.847738	0.763276	0.809865	132650000	5	5	5	0	37.507
Q8CJG0;H3BJ70;Q8CJG1	Ago2	Protein argonaute-2	-	0.918472	1.78163e-09	+	0.0599031	0.0937271	0.105986	0.126136	0.16204	1.01948	1.08252	1.03195	1.01331	0.992888	237740000	11	11	11	0	84.588
A0A1W2P7Q6;Q9CRT8;A0A1W2P7V1	Xpot	Exportin-T	-	0.917928	5.5279e-09	+	0.718863	0.714506	0.811152	0.763474	0.758277	1.73923	1.68485	1.66512	1.66513	1.60157	386610000	18	11	11	0	108.29
Q60668	Hnrnpd	Heterogeneous nuclear ribonucleoprotein D0	-	0.917918	1.16661e-08	+	3.11606	3.08363	3.10502	3.05361	2.98021	4.0077	4.05444	3.96255	3.97038	3.93305	11773000000	47	23	2	0	246.92
P62889;A0A2I3BQF4	Rpl30	60S ribosomal protein L30	-	0.91759	4.59883e-08	+	2.0969	2.10598	2.19563	2.1012	2.03737	3.0077	3.148	3.00097	2.98613	2.98223	5661500000	35	10	10	0	146.99
Q61503	Nt5e	5-nucleotidase	-	0.916772	1.71618e-07	+	0.560988	0.403603	0.49522	0.55259	0.541909	1.37296	1.37374	1.35808	1.4692	1.56419	233510000	11	9	9	0	78.232
P70168	Kpnb1	Importin subunit beta-1	+	0.916313	3.74303e-08	+	3.38317	3.34449	3.37447	3.29258	3.34864	4.33794	4.31362	4.30447	4.22178	4.14711	11776000000	67	28	28	0	323.31
A0A0G2JEQ8;A0A0G2JH16;A0A0G2JFV3;A0A0G2JDE3;A0A0G2JG66;A0A0G2JDF4;A0A0G2JFF5;A0A0G2JDK6;A0A0G2JGM8;Q8JZZ7	Lphn2	Latrophilin-2	-	0.914849	2.29347e-09	+	-0.962434	-0.979418	-0.903042	-0.929585	-0.941899	-0.00896835	0.0089817	0.00932503	-0.0702791	-0.0811911	140150000	4	4	4	0	35.103
E9Q442;G3X9Y5;E9Q735;Q8VDS1	Ube4a	Ubiquitin conjugation factor E4 A	-	0.914503	1.42126e-07	+	-1.87072	-1.85194	-1.79941	-1.80492	-1.68142	-0.953931	-0.774611	-0.939898	-0.841579	-0.925872		1	1	1	0.00027071	13.411
P42208;F6WYM0;D3YYB1;D3Z3C0;D3Z1S1;D3YZU7;D3YV76	37500	Septin-2	-	0.914035	1.67704e-08	+	1.85215	1.73932	1.78458	1.77321	1.68388	2.67144	2.62366	2.66491	2.74075	2.70254	3871900000	32	16	1	0	306.11
A0A0N4SVC2;E9QP00;Q6PFR5	Tra2a	Transformer-2 protein homolog alpha	-	0.913931	2.63647e-09	+	-0.705018	-0.779793	-0.655266	-0.726962	-0.704955	0.16287	0.238094	0.22234	0.194734	0.179626	349190000	6	7	6	0	56.04
E9QNH6;E9Q580;Q7TQD7;P46735;D3YV80;O88329	Myo1b	Unconventional myosin-Ib	-	0.912759	2.33938e-07	+	-0.122106	-0.250595	-0.210686	-0.14272	-0.187295	0.843877	0.778549	0.78104	0.644595	0.60233	1325200000	5	5	5	0	81.68
Q8VBV3;A0A0A6YW57;A2AV19	Exosc2	Exosome complex component RRP4	-	0.912168	2.75948e-09	+	-0.530852	-0.529222	-0.454311	-0.478639	-0.511706	0.401483	0.450691	0.368889	0.462497	0.37255	249720000	4	4	4	0	29.498
Q8CGP5;C0HKE9;C0HKE8;C0HKE7;C0HKE6;C0HKE5;C0HKE4;C0HKE3;C0HKE2;C0HKE1;Q8CGP6;Q8BFU2;Q8CGP4	Hist1h2af;Hist1h2ah;Hist3h2a;Hist1h2aa	Histone H2A type 1-F;Histone H2A type 1-H;Histone H2A type 3;Histone H2A	-	0.911996	5.86417e-08	+	2.89327	2.97326	2.99416	2.91116	3.02482	3.79523	3.97463	3.89391	3.88932	3.80357	124870000000	61	12	2	0	146.88
Q8R0J7	Vps37b	Vacuolar protein sorting-associated protein 37B	-	0.911332	7.38031e-07	+	-0.887412	-0.708508	-0.720444	-0.815118	-0.844768	-0.071743	0.196035	0.190983	0.148154	0.116981	176730000	4	3	3	0	23.573
O55106;F8WH41;F6Z700	Strn	Striatin	-	0.911231	8.9237e-10	+	0.406816	0.412584	0.474901	0.420913	0.408946	1.34165	1.38322	1.32804	1.28993	1.33747	341700000	11	10	9	0	101.12
P43276	Hist1h1b	Histone H1.5	-	0.911198	2.46483e-07	+	2.8248	2.86125	2.87937	2.90791	2.81591	3.60697	3.86496	3.79007	3.86261	3.72061	15152000000	46	23	17	0	223.1
Q9CWQ0;A0A0G2JE69;Q8BG20;V9GXP1	Dph5	Diphthine synthase	-	0.910719	2.30651e-09	+	-1.40395	-1.40273	-1.35351	-1.47435	-1.42391	-0.484529	-0.52726	-0.455925	-0.518371	-0.518773	85698000	3	3	3	0	22.544
Q5NCU4;A0A1L1SSH9;P07214;Q5NCU3	Sparc	SPARC	-	0.909239	5.53659e-06	+	-1.78191	-1.94598	-2.03893	-1.86089	-2.10969	-0.955711	-1.18754	-1.13933	-0.898661	-1.00996	372490000	4	6	6	0	63.935
Q8K409;A0A1B0GT62	Polb	DNA polymerase beta	-	0.908527	8.65333e-10	+	-0.450227	-0.475368	-0.445433	-0.491755	-0.426145	0.492518	0.460588	0.455904	0.396142	0.448554	76807000	3	3	3	0	22.387
Q922B2;Q8BJY7	Dars	Aspartate--tRNA ligase, cytoplasmic	-	0.90796	4.56084e-10	+	3.11908	3.07826	3.12425	3.07369	3.05949	3.9912	3.9988	3.96728	4.00026	4.03703	8012600000	59	32	32	0	323.31
P62751	Rpl23a	60S ribosomal protein L23a	-	0.907958	6.08742e-08	+	2.5746	2.59314	2.47322	2.55711	2.57584	3.50552	3.57844	3.37664	3.43627	3.41683	8315300000	36	17	17	0	149.85
Q3TF41;Q8BSH9;P28656	Nap1l1	Nucleosome assembly protein 1-like 1	-	0.907926	8.30404e-08	+	1.39202	1.29182	1.3024	1.25615	1.14192	2.17758	2.24523	2.1562	2.18184	2.16308	1870400000	22	8	6	0	63.004
Q7TMB8;A0A0R4J119;A0A0U1RQ05;F6QD74;G3UZI5	Cyfip1	Cytoplasmic FMR1-interacting protein 1	-	0.907394	3.60139e-09	+	1.50434	1.53999	1.57164	1.55317	1.51356	2.48417	2.49935	2.43752	2.42566	2.37297	1621800000	27	29	16	0	272.61
A0A338P7L9;Q9CQ49	Ncbp2	Nuclear cap-binding protein subunit 2	-	0.907104	1.16014e-09	+	-0.0664434	-0.0523777	0.00555611	-0.0665846	-0.0744333	0.896714	0.858967	0.807514	0.870191	0.84785	459260000	6	5	5	0	35.178
Q9CQF3;A0A1D5RM23;A0A1D5RLS2;A0A1D5RLT7	Nudt21	Cleavage and polyadenylation specificity factor subunit 5	-	0.906735	2.32572e-07	+	1.59754	1.57497	1.53114	1.47471	1.4551	2.57197	2.48298	2.40791	2.37106	2.33322	1095800000	13	10	10	0	108.9
Q6PFB2;Q8VE37;A2CER2	Rcc1	Regulator of chromosome condensation	-	0.906701	1.68225e-09	+	1.34041	1.36074	1.35048	1.31952	1.26338	2.18669	2.26798	2.22221	2.24973	2.24142	776260000	16	10	10	0	122.42
B2RQS1;Q9ERG2	Strn3	Striatin-3	-	0.906205	9.60621e-09	+	0.200536	0.220556	0.233303	0.228034	0.235282	1.13369	1.02684	1.11306	1.17329	1.20186	283510000	8	7	6	0	49.347
Q9EQP2	Ehd4	EH domain-containing protein 4	+	0.905883	7.26436e-09	+	1.30971	1.28222	1.34873	1.25955	1.19483	2.19113	2.18939	2.17139	2.14476	2.2278	1487200000	19	23	18	0	264.68
Q99JF5;A0A1D5RLX3	Mvd	Diphosphomevalonate decarboxylase	-	0.905693	1.57347e-08	+	-0.803895	-0.770912	-0.862913	-0.8922	-0.80384	0.101252	0.0641403	0.161682	0.0159197	0.051713	197020000	5	6	5	0	50.624
Q9JM76;H7BWZ3;A0A0G2JFK7;D3Z2F7;D3Z2F8	Arpc3	Actin-related protein 2/3 complex subunit 3	-	0.904129	5.59847e-09	+	1.23278	1.21246	1.21228	1.1527	1.26151	2.1046	2.20082	2.10241	2.10863	2.07591	4110700000	17	9	9	0	72.714
O35286;Q497W9;A0A0G2JG10;A0A0G2JGQ5;Q05BH3	Dhx15	Pre-mRNA-splicing factor ATP-dependent RNA helicase DHX15	-	0.903637	5.39026e-10	+	3.29077	3.28585	3.33547	3.29806	3.31584	4.21999	4.26127	4.20226	4.17926	4.18139	6827000000	69	36	35	0	314.44
P61358;A2A4Q0	Rpl27	60S ribosomal protein L27	-	0.902489	1.25519e-08	+	1.34725	1.45773	1.40957	1.4109	1.43834	2.35744	2.3819	2.25331	2.32538	2.2582	6131800000	21	12	12	0	131
Q64735;A0A0A6YY75;A0A0A6YXR6;A0A0A6YVT1;A0A0A6YXN9	Cr1l	Complement component receptor 1-like protein	-	0.900757	1.94003e-06	+	-1.88694	-1.87799	-1.67799	-1.60993	-1.7679	-0.718197	-0.967925	-0.900259	-0.89051	-0.840081	166830000	3	4	4	0	35.468
P28474;A0A0G2JGS3	Adh5	Alcohol dehydrogenase class-3	-	0.900488	1.92687e-09	+	2.29905	2.26839	2.25053	2.25425	2.20175	3.17911	3.17897	3.16652	3.09279	3.15904	5116700000	26	13	12	0	152.07
O55029	Copb2	Coatomer subunit beta	-	0.90024	1.0437e-08	+	2.62158	2.59408	2.656	2.59199	2.582	3.59258	3.55165	3.44683	3.49903	3.45677	3569800000	45	34	34	0	323.31
Q02053;P31254	Uba1	Ubiquitin-like modifier-activating enzyme 1	+	0.89874	1.60035e-09	+	3.81096	3.74586	3.80563	3.75587	3.70902	4.6708	4.69544	4.66052	4.66219	4.63208	17757000000	100	38	38	0	323.31
P83882;A0A2I3BPG9;A0A0A6YW33	Rpl36a;Gm6525	60S ribosomal protein L36a	-	0.898019	2.01696e-08	+	1.13563	1.09403	1.01375	1.16855	1.1425	1.98195	2.08079	1.9576	1.99836	2.02586	2495300000	13	8	8	0	64.094
A0A1W2P863;Q04690	Nf1	Neurofibromin	-	0.897755	5.07693e-07	+	-1.76328	-1.9696	-1.82348	-1.78582	-1.7467	-0.834912	-0.823454	-1.02566	-0.941824	-0.974269	23187000	2	2	2	0.000772	11.36
Q3T9A5;Q8BZM1;D6RGR3;D3Z0L3	Glmn	Glomulin	-	0.897588	9.35022e-09	+	-0.248286	-0.305443	-0.216715	-0.313073	-0.36193	0.6531	0.56155	0.630159	0.612241	0.585443	94072000	5	5	5	0	37.769
G3X9H5;P42859	Htt	Huntingtin	-	0.894644	4.29856e-09	+	0.392146	0.341551	0.443279	0.364999	0.359929	1.30495	1.31644	1.29587	1.21874	1.23913	107960000	12	10	10	0	61.451
E9PUB7;D3YX87;Q2YDW2	Msto1	Protein misato homolog 1	-	0.893476	1.56915e-09	+	0.160604	0.143604	0.168774	0.138034	0.0950994	1.04392	1.04261	0.982914	1.01662	1.08743	182930000	7	7	7	0	89.025
A2RTH5;A0A0U1RNF2;A0A0U1RPZ5	Lcmt1	NA	-	0.893306	4.38108e-07	+	-1.52376	-1.38636	-1.36178	-1.39608	-1.30952	-0.343947	-0.56851	-0.573578	-0.523074	-0.501868	104060000	1	2	2	0.0007837	12.083
P0DOV1;Q8CGE8	Ifi205a	Interferon-activable protein 205-A	-	0.893019	7.66353e-08	+	-1.32178	-1.22695	-1.2391	-1.15563	-1.08359	-0.317417	-0.297289	-0.276449	-0.318299	-0.352496	103620000	3	9	4	0	44.016
Q9JIF7	Copb1	Coatomer subunit beta	-	0.89253	5.91523e-09	+	2.60672	2.5535	2.62657	2.57213	2.65188	3.55832	3.51765	3.43459	3.49732	3.46557	3514500000	47	31	31	0	323.31
Q0PD20;Q64008;B1AQD3;B1AQD4;F7BE32	Rab34	Ras-related protein Rab-34	-	0.890989	4.04534e-08	+	-1.45604	-1.55648	-1.4569	-1.411	-1.42896	-0.511423	-0.638947	-0.573378	-0.500998	-0.629697	230210000	5	7	7	0	57.973
Q99K74;A6PW47	Med24	Mediator of RNA polymerase II transcription subunit 24	-	0.890804	2.81226e-08	+	-2.8312	-2.76702	-2.6905	-2.73926	-2.7492	-1.92918	-1.80821	-1.89265	-1.90411	-1.78901	32973000	2	2	2	0	17.197
Q8BU31	Rap2c	Ras-related protein Rap-2c	-	0.8906	3.29635e-07	+	-2.318	-2.53384	-2.34879	-2.22819	-2.35424	-1.46617	-1.5106	-1.46938	-1.40775	-1.47616	30388000	2	6	2	0	15.875
A0A0G2JGI9;F8VPN4;F6XXE6;E0CX86;F7CSZ6;E0CYU6	Agl	NA	-	0.889201	2.45025e-08	+	-1.35242	-1.48941	-1.43722	-1.39431	-1.3387	-0.432749	-0.543432	-0.539778	-0.545663	-0.504436	211230000	4	5	5	0	30.236
A0A0R4J233;A0A1W2P6J7;Q8C650;A0A1W2P866;S4R2P6;Q9DA97	40422	Septin-10	-	0.8889	2.4822e-07	+	-2.31972	-2.37405	-2.34094	-2.25961	-2.29624	-1.28628	-1.54808	-1.50335	-1.3764	-1.43196	50459000	2	3	2	0	23.982
B1AUN3;Q3UKV0;B1AUN2	Eif2b3	NA	-	0.887037	1.61397e-08	+	0.483529	0.380123	0.437231	0.367276	0.447524	1.37629	1.35907	1.29391	1.26233	1.25926	274670000	6	5	5	0	44.947
P33609	Pola1	DNA polymerase alpha catalytic subunit	-	0.885905	4.70196e-09	+	-0.405774	-0.401335	-0.394344	-0.431277	-0.448127	0.551524	0.464947	0.463154	0.471148	0.397895	70037000	6	6	6	0	42.726
Q5SWU9;E9Q4Z2;V9GXY1;V9GWS0;D3Z0B3;A0A0R4J1S9;V9GWR9;V9GWS1	Acaca	Acetyl-CoA carboxylase 1;Biotin carboxylase	-	0.883977	1.45046e-09	+	2.29862	2.2602	2.31436	2.29975	2.22856	3.16207	3.13767	3.14302	3.16299	3.21563	987940000	36	28	28	0	245.33
G3X8R5;Q3UA37	Qrich1	Glutamine-rich protein 1	-	0.883469	6.00476e-05	+	-2.27161	-2.1903	-2.33138	-2.44472	-2.4544	-1.49923	-1.726	-1.41864	-1.50928	-1.12193		2	2	2	0.00078513	12.142
Q4FE56;P70398;E9PWA9;F8VPU6;G3UZS3	Usp9x	Ubiquitin carboxyl-terminal hydrolase;Probable ubiquitin carboxyl-terminal hydrolase FAF-X	-	0.882954	2.93009e-09	+	1.94853	1.90894	1.91693	1.90402	1.88151	2.78612	2.84144	2.72311	2.83662	2.7874	955380000	31	26	25	0	251.51
Q8VDM4;A0A338P6M5;A0A338P7H4;E9Q2S8;A0A338P6S9	Psmd2	26S proteasome non-ATPase regulatory subunit 2	-	0.882186	3.26245e-09	+	3.14489	3.11858	3.14121	3.06554	3.03139	3.99714	3.96558	3.95756	4.01322	3.97904	5184600000	54	29	29	0	323.31
Q99LZ3	Gins4	DNA replication complex GINS protein SLD5;DNA replication complex GINS protein SLD5, N-terminally processed	-	0.880949	1.06604e-07	+	-1.14862	-1.22372	-1.22143	-1.2767	-1.34781	-0.263245	-0.369818	-0.353693	-0.387357	-0.439429	30686000	4	3	3	0	18.298
A2A4N9;A2A4P0	Dhx8	ATP-dependent RNA helicase DHX8	-	0.880671	2.27335e-08	+	-0.590961	-0.702955	-0.635946	-0.708735	-0.762816	0.220714	0.231358	0.220757	0.141059	0.188052	62004000	4	5	4	0	31.867
Q9JHZ2	Ankh	Progressive ankylosis protein	-	0.88016	7.63297e-06	+	-0.960773	-0.74337	-0.94071	-0.600242	-0.727292	0.10821	0.188148	-0.0587845	0.0376291	0.153213	104440000	2	2	2	0	27.601
A0A087WST2;A0A0R4J2B6;Q8BX09;A0A087WQU2;A0A087WRV7	Rbbp5	Retinoblastoma-binding protein 5	-	0.876891	1.65688e-06	+	-1.94678	-1.92047	-1.95813	-2.03173	-1.72989	-0.919496	-1.05544	-1.00128	-1.05273	-1.1736	35514000	2	2	2	0	20.42
P43275	Hist1h1a	Histone H1.1	-	0.876769	3.16772e-06	+	-1.98805	-1.94371	-1.73893	-1.71298	-1.85445	-0.898346	-0.901615	-1.15109	-0.961394	-0.941825	75048000	1	5	2	0	97.528
E9PYM7;E9PZ88;F8WIE1;Q91W89;E0CYW2;E0CZB0;E0CXM6;E0CXI0	Man2c1	Alpha-mannosidase;Alpha-mannosidase 2C1	-	0.876092	5.00703e-06	+	-3.49369	-3.37028	-3.33339	-3.52641	-3.72833	-2.56782	-2.53758	-2.67336	-2.59222	-2.70065	24768000	3	4	4	0	36.336
F8WHU7;Q9D3E6;F6XQW1	Stag1	Cohesin subunit SA-1	-	0.874236	4.8662e-08	+	-1.03445	-0.912424	-1.01353	-1.02795	-0.901372	-0.14506	-0.0125465	-0.100142	-0.154498	-0.106299	61035000	3	6	3	0	18.51
Q9D8N0	Eef1g	Elongation factor 1-gamma	-	0.873286	3.23236e-09	+	2.98819	3.02547	3.06568	3.00124	3.01951	3.89763	3.96911	3.87817	3.86922	3.85238	28534000000	59	26	26	0	272.66
A2BGI8;A2BGI9;Q9D868	Ppih	Peptidyl-prolyl cis-trans isomerase;Peptidyl-prolyl cis-trans isomerase H	-	0.871238	8.58946e-11	+	0.212049	0.220625	0.221155	0.232965	0.198255	1.07413	1.11322	1.10095	1.0616	1.09133	410990000	9	6	6	0	41.351
P25911	Lyn	Tyrosine-protein kinase Lyn	-	0.871034	2.03967e-06	+	-3.45496	-3.13916	-3.1407	-3.30988	-3.32145	-2.45033	-2.35117	-2.40202	-2.32663	-2.48082		1	2	1	0	80.079
Q80UY1	NA	UPF0586 protein C9orf41 homolog	-	0.870393	5.1664e-08	+	-2.0706	-1.97342	-2.07234	-2.05731	-1.95188	-1.1302	-1.06627	-1.24322	-1.16038	-1.17352	100380000	2	2	2	0.00026867	13.043
Q9D8E6	Rpl4	60S ribosomal protein L4	-	0.867032	7.91827e-09	+	3.46549	3.46259	3.44009	3.37344	3.43022	4.25662	4.38756	4.27495	4.30492	4.28294	16917000000	72	40	40	0	323.31
Q78JE5;D3Z2G9;D6REV6;Q3V492	Fbxo22	F-box only protein 22	-	0.866828	2.91194e-08	+	-0.849303	-0.80365	-0.880428	-0.922463	-0.921319	-0.0360479	0.0541096	-0.0127335	-0.0925894	0.0442381	48340000	5	4	4	0	24.844
P70698	Ctps1	CTP synthase 1	-	0.86556	2.96891e-09	+	1.76524	1.73309	1.8222	1.76247	1.7801	2.65704	2.68894	2.63953	2.57555	2.62983	1756500000	25	19	17	0	203.55
Q925E7;F6RV17;D6RCH9	Ppp2r2d	Serine/threonine-protein phosphatase 2A 55 kDa regulatory subunit B delta isoform;Serine/threonine-protein phosphatase 2A 55 kDa regulatory subunit B	-	0.865356	2.12356e-05	+	-2.38143	-2.42661	-2.12999	-2.28572	-2.65204	-1.63577	-1.47928	-1.47556	-1.43266	-1.52575	21684000	2	6	2	0.00077419	11.493
A0A286YDC0;Q03147	Cdk7	Cyclin-dependent kinase 7	-	0.864136	6.72411e-08	+	-1.68534	-1.5961	-1.62195	-1.59302	-1.56706	-0.620443	-0.748947	-0.822798	-0.793296	-0.757312	47279000	3	2	2	0.00027233	13.603
P63087;A0A0G2JGC1;A0A0G2JFF1	Ppp1cc	Serine/threonine-protein phosphatase PP1-gamma catalytic subunit	-	0.863814	1.2006e-07	+	-1.35945	-1.35992	-1.52829	-1.52979	-1.52672	-0.629901	-0.542959	-0.608078	-0.60546	-0.598712	144240000	3	10	2	0	30.368
A0A0N4SVL9;Q9CQR6;A0A0N4SVE2;A0A0N4SW66	Ppp6c	Serine/threonine-protein phosphatase 6 catalytic subunit;Serine/threonine-protein phosphatase 6 catalytic subunit, N-terminally processed	-	0.86154	5.9213e-11	+	-0.20852	-0.236963	-0.227425	-0.227099	-0.209319	0.642083	0.625393	0.657572	0.616942	0.656384	605760000	6	8	8	0	70.107
E9Q1G8;E9Q9F5;O55131	39326	Septin-7	-	0.861339	2.37418e-08	+	2.54904	2.40937	2.48255	2.47985	2.41553	3.34707	3.31856	3.24703	3.36231	3.36807	2856700000	35	25	24	0	323.31
A0A087WRS3;A0A087WPP8;Q6AXH6;Q6AXD2;P62484;A0A087WR90;A0A087WNT3	Abi2	Abl interactor 2	-	0.86123	2.36066e-07	+	-1.72104	-1.78275	-1.86349	-1.89258	-1.8868	-1.06642	-0.974	-0.929241	-0.861602	-1.00924	47533000	2	3	2	0	21.712
Q61164	Ctcf	Transcriptional repressor CTCF	-	0.861058	1.11936e-05	+	-3.67251	-3.85279	-3.81574	-3.66922	-3.62801	-3.04734	-2.73081	-2.67038	-2.92334	-2.9611	11637000	2	2	2	0.00076766	11.154
Q8CGC7;A0A0A6YWA4;A0A0A6YWH3	Eprs	Bifunctional glutamate/proline--tRNA ligase;Glutamate--tRNA ligase;Proline--tRNA ligase	-	0.860585	4.06686e-09	+	4.60348	4.54631	4.57528	4.53126	4.52008	5.43604	5.39985	5.35192	5.42012	5.4714	19555000000	153	80	80	0	323.31
P17879;Q61696	Hspa1b;Hspa1a	Heat shock 70 kDa protein 1B;Heat shock 70 kDa protein 1A	+	0.859619	5.15812e-08	+	2.8853	2.86837	2.82777	2.77362	2.88684	3.65094	3.64544	3.67529	3.79252	3.7758	5138100000	52	33	16	0	237.98
B1AWE0;Q6PFA2;B1AWE1;B1AWD8;B1AWD9;O08585	Clta	Clathrin light chain A	-	0.858968	4.06739e-10	+	1.66804	1.62983	1.65376	1.63298	1.59852	2.5147	2.50263	2.51715	2.47993	2.46356	3940500000	18	11	11	0	99.999
Q01149;E0CXI2	Col1a2	Collagen alpha-2(I) chain	-	0.858251	0.218783	-	-2.40226	-2.48605	-2.19775	-2.06766	0.599738	-0.0281763	-0.773338	-0.917359	-1.19817	-1.34568	247820000	3	2	2	0	120.85
Q64261;A0A0G2JGH2;A0A0G2JGA8	Cdk6	Cyclin-dependent kinase 6	-	0.856222	6.55723e-05	+	-1.74107	-1.83721	-1.57592	-1.64066	-1.48991	-0.563925	-0.985752	-1.03002	-0.698878	-0.725078	93138000	1	4	3	0	25.899
E9Q109;Q9CXK8	Nip7	60S ribosome subunit biogenesis protein NIP7 homolog	-	0.855631	5.76691e-08	+	-1.00855	-1.00579	-0.881639	-0.960319	-1.04214	-0.189126	-0.0994492	-0.188833	-0.0752821	-0.0675898	143400000	6	5	5	0	41.058
Q61187;A0A1B0GS09;A0A1B0GRX2;A0A1B0GS10;D3Z2V5;D3Z0S9	Tsg101	Tumor susceptibility gene 101 protein	+	0.854736	5.99182e-09	+	1.15424	1.12811	1.16229	1.14814	1.09401	1.97076	1.96569	1.93231	2.02732	2.0644	519670000	14	11	11	0	90.154
Q3MIA8;B1ATU4;G3UXW9;Q99LD4;A0A140LJB7	Gps1	COP9 signalosome complex subunit 1	-	0.852675	6.34374e-08	+	1.35692	1.31084	1.39618	1.35926	1.32249	2.32158	2.24039	2.17861	2.15235	2.11613	1316300000	16	12	12	0	105.44
A0A286YDI8;G3X972;A0A286YD08;A0A2I3BQS4	Sec24c	NA	-	0.851815	1.25725e-08	+	1.45666	1.4359	1.42479	1.44389	1.41193	2.33609	2.3668	2.27956	2.24005	2.20973	784520000	17	16	16	0	196.97
P31938;A0A1W2P7V9	Map2k1	Dual specificity mitogen-activated protein kinase kinase 1	-	0.851514	5.54538e-08	+	0.536098	0.546612	0.446503	0.445178	0.502082	1.42881	1.35494	1.31954	1.24252	1.38823	1518700000	8	6	3	0	54.627
G3X8W7;A0A0R4J1W7;Q8BGZ4	Cdc23	Cell division cycle protein 23 homolog	-	0.849767	1.04266e-08	+	0.452468	0.536362	0.483702	0.570479	0.501122	1.4154	1.38905	1.35004	1.34432	1.29415	256060000	8	7	7	0	58.847
Q3U8S1;A2APM5;A2APM3;A2APM4;E9QKM8;Q80X37;A2APM1;A2APM2;P15379	Cd44	CD44 antigen	-	0.848915	7.93094e-08	+	-0.790645	-0.834763	-0.957289	-0.901227	-0.784421	-0.0319004	0.071476	0.0245304	-0.0448561	-0.0430212	665450000	4	3	3	0	27.021
P08030;A0A1D5RLR6	Aprt	Adenine phosphoribosyltransferase	-	0.848566	4.65657e-08	+	1.64916	1.56377	1.63567	1.57319	1.47408	2.35765	2.46642	2.40768	2.46044	2.4465	6307800000	18	10	10	0	142.43
E9QA38;E9QA50;E9Q1E6;E9Q949;E9PVS0;P19182	Ifrd1	Interferon-related developmental regulator 1	-	0.848408	1.65965e-07	+	-0.684447	-0.571968	-0.560551	-0.696401	-0.751058	0.136253	0.275791	0.22666	0.148734	0.190177	85971000	3	3	3	0	19.967
Q61136;A0A1Y7VLT3	Prpf4b	Serine/threonine-protein kinase PRP4 homolog	-	0.847892	3.30082e-08	+	-0.438512	-0.403154	-0.447536	-0.470033	-0.475112	0.292517	0.465469	0.433384	0.360633	0.453111	114630000	5	4	4	0	25.791
Q6PB93	Galnt2	Polypeptide N-acetylgalactosaminyltransferase 2;Polypeptide N-acetylgalactosaminyltransferase 2 soluble form	-	0.846919	8.99001e-07	+	-2.84428	-2.71947	-2.72457	-2.84478	-2.57834	-1.80016	-1.90283	-1.87354	-1.98466	-1.91565	88404000	2	6	6	0	67.842
Q9JK23;A0A3B2WB82;A0A3B2W3V4	Psmg1	Proteasome assembly chaperone 1	-	0.845608	5.17514e-09	+	-0.958619	-0.932676	-0.910841	-0.92472	-0.895274	-0.155703	-0.019228	-0.095005	-0.0793524	-0.0448046	109360000	3	4	4	0	27.418
Q99PV0;B7ZC27	Prpf8	Pre-mRNA-processing-splicing factor 8	-	0.844312	8.05533e-10	+	3.08044	3.13279	3.13909	3.11876	3.1152	3.92957	4.01167	3.95598	3.97268	3.93795	3403600000	60	46	46	0	323.31
Q5UE59;E9Q7C9;Q7TNF4;Q8CD76;A0A5F8MPZ2;O88447;F6UYN4;D3Z710;Q91W40	Klc1	Kinesin light chain 1	-	0.84375	3.08449e-09	+	2.07777	2.03193	2.07876	2.03162	2.00645	2.95876	2.88232	2.8768	2.85024	2.87716	959200000	19	18	11	0	192.57
P55264;A0A286YCD7;A0A286YCN3	Adk	Adenosine kinase	-	0.8437	4.06739e-10	+	1.74461	1.74607	1.71146	1.71239	1.67976	2.57215	2.53916	2.54526	2.56646	2.58978	1697900000	19	15	15	0	146.8
E9Q1I2;E9PV68;E9Q199;Q8R2Y9;Q8BGW5;E9Q2V9;E9PW70	Nabp2;Nabp1	SOSS complex subunit B1;SOSS complex subunit B2	-	0.843244	4.3843e-08	+	-1.17328	-1.11136	-1.05053	-1.08718	-1.04154	-0.203114	-0.208624	-0.201941	-0.3038	-0.330184	129250000	3	3	3	0	17.06
Q3UKJ7	Smu1	WD40 repeat-containing protein SMU1;WD40 repeat-containing protein SMU1, N-terminally processed	-	0.842423	5.45762e-07	+	1.50017	1.51899	1.5703	1.49957	1.55528	2.44621	2.51233	2.38663	2.24464	2.26661	811640000	19	13	13	0	124.11
Q8BP67	Rpl24	60S ribosomal protein L24	-	0.840454	5.25843e-08	+	2.30936	2.3465	2.2895	2.28431	2.29345	3.08754	3.28445	3.13716	3.11409	3.10215	9461400000	30	14	14	0	118.69
Q8C0V0;B7ZC85;B1ASU9;O55047	Tlk1;Tlk2	Serine/threonine-protein kinase tousled-like 1;Serine/threonine-protein kinase tousled-like 2	-	0.840055	6.73183e-06	+	-0.768128	-0.692305	-0.733624	-0.755708	-0.527184	0.372981	0.120367	0.0199261	0.04774	0.162313	97054000	2	2	2	0.00076864	11.194
Q8BYK6;Q91YT7	Ythdf3;Ythdf2	YTH domain-containing family protein 3;YTH domain-containing family protein 2	-	0.839119	1.45235e-09	+	0.15487	0.144632	0.199949	0.174161	0.0938253	0.983319	0.972961	1.02689	0.986047	0.993815	395740000	6	6	3	0	52.06
Q9D8W5;B1AT36;Q3TRH2	Psmd12	26S proteasome non-ATPase regulatory subunit 12	-	0.838808	2.59837e-08	+	2.12469	2.08252	2.22405	2.08266	2.08203	3.01494	2.99137	2.922	2.92395	2.93772	1266000000	28	20	20	0	323.31
O88543;F6YCA7;D3Z036	Cops3	COP9 signalosome complex subunit 3	-	0.838416	1.69774e-07	+	1.38212	1.40712	1.42733	1.36797	1.39666	2.36873	2.27075	2.24412	2.18011	2.10957	957460000	19	12	12	0	140.17
Q9D3U0;B0QZU5	Pus10	Putative tRNA pseudouridine synthase Pus10	-	0.83824	4.73813e-08	+	-1.07568	-1.02686	-0.998043	-1.14389	-1.04021	-0.159921	-0.148005	-0.27536	-0.266032	-0.244163	71772000	4	4	4	0	27.379
Q8C3Y4	Kntc1	Kinetochore-associated protein 1	-	0.837512	2.91836e-06	+	-2.80639	-2.84217	-2.62282	-2.73932	-2.873	-2.01131	-1.97476	-2.03733	-1.75124	-1.9215	37033000	2	3	3	0	24.919
G3UVU8;D6RHM5;Q9Z199;P63271	Supt4a;Supt4h1b;Supt4h1a	Transcription elongation factor SPT4-B;Transcription elongation factor SPT4-A	-	0.836126	3.72376e-08	+	-1.7575	-1.60372	-1.68704	-1.613	-1.61538	-0.838433	-0.818445	-0.829716	-0.861953	-0.74746	60703000	2	2	2	0	14.809
Q60710;F6TVP2;E9PYG9	Samhd1	Deoxynucleoside triphosphate triphosphohydrolase SAMHD1	-	0.835886	3.01378e-10	+	1.44827	1.45362	1.43921	1.43587	1.4337	2.28917	2.30681	2.22574	2.29062	2.27776	743660000	16	15	12	0	159.32
Q3UVG3	Fam91a1	Protein FAM91A1	-	0.834526	1.30413e-05	+	-2.91858	-3.16205	-2.99244	-3.04169	-3.15176	-2.11585	-2.32397	-2.3255	-1.99652	-2.33206	29244000	2	2	2	0	22.691
P10922	H1f0	Histone H1.0;Histone H1.0, N-terminally processed	-	0.834513	1.38916e-07	+	2.10192	2.13918	2.17182	2.17631	2.16805	2.8609	3.0587	2.98249	3.08811	2.93963	7328600000	30	10	9	0	79.144
Q9JHW9	Aldh1a3	Aldehyde dehydrogenase family 1 member A3	-	0.834148	1.1259e-06	+	-0.884109	-0.994537	-0.771959	-0.881171	-1.03908	-0.0377665	0.0304279	-0.110205	-0.174659	-0.107913	59565000	2	4	2	0.0005277	12.428
Q3UZJ4;Q61151;A0A1W2P7D8	Ppp2r5e	Serine/threonine-protein phosphatase 2A 56 kDa regulatory subunit epsilon isoform	-	0.833599	5.87287e-08	+	-1.23477	-1.19837	-1.23055	-1.25126	-1.20838	-0.440279	-0.441236	-0.413765	-0.246545	-0.413512	116340000	2	4	2	0	23.3
Q9D0R2;A0A2I3BPK8;Q8BLY2	Tars	Threonine--tRNA ligase, cytoplasmic	-	0.833528	2.29153e-09	+	3.056	3.01578	3.08505	3.02346	3.07019	3.92677	3.88738	3.91275	3.83711	3.85413	4476500000	65	32	32	0	282.73
Q6ZWZ7;Q9CPR4;B2RY53	Rpl17	60S ribosomal protein L17	-	0.832983	1.50832e-06	+	2.62969	2.49402	2.50559	2.49492	2.33757	3.24256	3.33758	3.23191	3.44267	3.37197	6686800000	36	12	12	0	173.34
P63005;Q5SW16	Pafah1b1	Platelet-activating factor acetylhydrolase IB subunit alpha	-	0.832587	9.36185e-10	+	1.67046	1.63339	1.62601	1.62	1.57683	2.4818	2.47455	2.42224	2.45508	2.45595	2625500000	22	15	15	0	199.17
Q9CWV6;D3YXD3	Prkrip1	PRKR-interacting protein 1	-	0.831392	6.12423e-07	+	0.682492	0.71332	0.622114	0.618459	0.664603	1.42831	1.65956	1.54924	1.3783	1.44254	379960000	5	4	4	0	27.403
E9PUF7;Q61210;F6ZN61;A0A0U1RPN7;A0A0U1RPP2	Arhgef1	Rho guanine nucleotide exchange factor 1	-	0.831158	8.89911e-09	+	0.785594	0.748247	0.769909	0.704936	0.760356	1.65202	1.62586	1.5702	1.51733	1.55942	389780000	11	12	12	0	123.87
G3XA09;O88879;Q80VR5	Apaf1	Apoptotic protease-activating factor 1	-	0.830447	4.06739e-10	+	-0.216405	-0.202505	-0.183672	-0.167768	-0.17903	0.620212	0.628271	0.634289	0.630212	0.689874	129920000	6	7	7	0	60.684
Q6GSS7;Q64523	Hist2h2aa1;Hist2h2ac	Histone H2A type 2-A;Histone H2A type 2-C	-	0.828973	1.03756e-07	+	0.583978	0.649166	0.556559	0.581794	0.718873	1.35976	1.50469	1.42043	1.51437	1.43599	15487000000	9	9	1	0	16.823
P97376	Frg1	Protein FRG1	-	0.82848	2.15822e-09	+	-0.400895	-0.353731	-0.315483	-0.31916	-0.299073	0.492402	0.470852	0.516443	0.513017	0.461343	183160000	6	6	6	0	37.33
F6RXX6;Q9CWR1	Wdr73	WD repeat-containing protein 73	-	0.827651	7.8185e-09	+	-1.59985	-1.50527	-1.5727	-1.61335	-1.56009	-0.770275	-0.697821	-0.695591	-0.789179	-0.760142	34646000	3	3	3	0	21.986
F8WHL2;Q8CIE6;F6XJN3;D6RH55	Copa	Coatomer subunit alpha;Coatomer subunit alpha;Xenin;Proxenin	-	0.826717	3.90975e-09	+	2.92633	2.85857	2.94994	2.92389	2.86285	3.73723	3.74188	3.69253	3.70512	3.77841	4553300000	59	42	42	0	323.31
Q08943;A2AW05	Ssrp1	FACT complex subunit SSRP1	-	0.826702	1.02987e-09	+	2.32865	2.30743	2.38148	2.33159	2.29545	3.16466	3.18572	3.16226	3.14492	3.12056	2616700000	31	23	23	0	232.46
E0CYJ0;E0CXA9;Q6PEB6;G8JL35	Mob4	MOB-like protein phocein	-	0.825711	6.56223e-05	+	-0.583323	-0.577887	-0.547428	-0.636266	-0.0973539	0.45608	0.350143	0.27984	0.326589	0.273644	204160000	4	4	4	0	35.941
Q62383	Supt6h	Transcription elongation factor SPT6	-	0.825254	1.11257e-08	+	0.217135	0.24976	0.231781	0.232202	0.186284	1.12232	1.1005	1.02622	0.986501	1.00788	193820000	8	8	8	0	52.4
P27661	H2afx	Histone H2AX	-	0.825145	9.50864e-07	+	1.19033	1.24402	1.23941	1.25884	1.28694	2.09318	2.27062	1.96934	1.99723	2.01489	15667000000	18	12	7	0	70.668
E9QN31;Q922K7;A0A0N4SW16	Nop2	Probable 28S rRNA (cytosine-C(5))-methyltransferase	-	0.824522	2.70542e-08	+	2.22463	2.20947	2.09944	2.21688	2.20665	2.99854	3.10844	3.00324	2.97936	2.99009	1213100000	26	18	18	0	161.15
Q9QZM0	Ubqln2	Ubiquilin-2	-	0.824188	5.35546e-06	+	-3.45766	-3.56973	-3.61992	-3.64986	-3.66031	-2.55694	-2.80275	-2.79349	-2.94318	-2.74018	72114000	1	2	2	0	18.411
Q8R5H1;A0A1W2P8B7	Usp15	Ubiquitin carboxyl-terminal hydrolase 15	-	0.823863	8.00856e-09	+	1.30978	1.31263	1.32388	1.23667	1.26713	2.15865	2.1577	2.12493	2.07124	2.05688	459790000	14	13	12	0	100.14
Q9CQF6	Aasdhppt	L-aminoadipate-semialdehyde dehydrogenase-phosphopantetheinyl transferase	-	0.823254	7.86739e-07	+	-2.51359	-2.67199	-2.71355	-2.67587	-2.49874	-1.85901	-1.77527	-1.8175	-1.67676	-1.82893	35894000	2	2	2	0	15.647
Q9JLV5;E9Q4T8;F6ZZK0;F6UY44	Cul3	Cullin-3	-	0.82324	9.97772e-09	+	1.62799	1.57975	1.53485	1.53132	1.54706	2.45525	2.40733	2.37132	2.37753	2.32574	748860000	20	13	13	0	145.79
Q6ZWX6	Eif2s1	Eukaryotic translation initiation factor 2 subunit 1	-	0.823226	3.3643e-09	+	2.59061	2.60091	2.58031	2.52079	2.56507	3.37954	3.46063	3.40677	3.36418	3.36269	4438000000	36	22	22	0	207.79
Q91W96;D6RDT6	Anapc4	Anaphase-promoting complex subunit 4	-	0.823191	2.56723e-09	+	0.28721	0.395304	0.353981	0.299897	0.343696	1.17004	1.19126	1.14174	1.15591	1.1371	94732000	7	6	6	0	42.329
Q8BFY9;Q3TKD0;J3QMX2;Q99LG2;E9PV58;A0A1B0GT37	Tnpo1	Transportin-1	-	0.823124	1.58504e-08	+	1.50327	1.51249	1.48956	1.46465	1.50693	2.36291	2.38908	2.33684	2.26936	2.23433	2138900000	29	19	19	0	204.8
Q9R078;S4R2R1;Q6PAM0	Prkab1	5-AMP-activated protein kinase subunit beta-1	-	0.822783	0.00331361	+	-4.71744	-5.28491	-5.26439	-5.60055	-5.23028	-4.64126	-4.32364	-4.73031	-4.00522	-4.28323	24534000	1	3	3	0	25.239
E9PYH2;Q91V12	Acot7	Cytosolic acyl coenzyme A thioester hydrolase	-	0.82112	9.36185e-10	+	1.85487	1.80677	1.84251	1.79514	1.8078	2.68784	2.64131	2.60124	2.6425	2.63981	2457100000	30	14	14	0	137.03
Q6PGB6	Naa50	N-alpha-acetyltransferase 50	-	0.820646	1.47035e-08	+	0.863996	0.845839	0.848633	0.735751	0.801185	1.68935	1.59402	1.60161	1.6455	1.66815	843680000	14	10	10	0	85.31
Q99LD9;D3Z7J6;D3Z487	Eif2b2	Translation initiation factor eIF-2B subunit beta	-	0.820262	3.57834e-09	+	-1.08361	-0.991117	-0.982981	-0.976165	-0.992436	-0.165212	-0.197424	-0.164902	-0.170817	-0.226647	224260000	4	4	4	0	31.917
P48758;A0A338P684	Cbr1	Carbonyl reductase [NADPH] 1	-	0.819048	2.3452e-09	+	1.33164	1.34062	1.35089	1.32487	1.28946	2.16764	2.15641	2.09557	2.11408	2.19902	1523300000	19	16	13	0	155.67
Q6P5F9;F6YA11;A2AKT6	Xpo1	Exportin-1	-	0.818735	7.09917e-08	+	2.83644	2.74537	2.85307	2.75816	2.73232	3.63457	3.68866	3.58063	3.60237	3.51281	3229800000	44	25	25	0	246.34
A2A414;Q9ER73	Elp4	Elongator complex protein 4	-	0.818407	1.47434e-06	+	-2.27264	-2.35796	-2.31052	-2.34067	-2.3855	-1.66125	-1.42608	-1.46822	-1.38252	-1.63718	37189000	1	2	2	0	14.684
Q9JHI7;A0A0G2JFV9;D6RGB5	Exosc9	Exosome complex component RRP45	-	0.818314	5.32728e-09	+	-0.367297	-0.310562	-0.348621	-0.380109	-0.345067	0.513391	0.404881	0.428362	0.481961	0.511317	253010000	9	4	4	0	32.709
Q9CWY8;Q05C51;F6RP29	Rnaseh2a	Ribonuclease H2 subunit A;Ribonuclease	-	0.816983	2.89286e-06	+	-0.862929	-0.857496	-0.881235	-0.84081	-0.891959	-0.0382376	0.19236	-0.150076	-0.0803041	-0.173259	153300000	4	4	4	0	23.888
Q80ZJ1	Rap2a	Ras-related protein Rap-2a	-	0.815511	4.37839e-06	+	-3.41226	-3.47042	-3.50661	-3.6124	-3.49112	-2.91402	-2.58833	-2.66132	-2.68277	-2.56883		1	4	0	0	50.816
A0A5F8MPX8;Q921E6;A0A140LIN6;A0A140LIG5	Eed	Polycomb protein EED	-	0.813211	2.18196e-07	+	-2.07727	-2.05944	-2.12056	-1.92489	-2.07683	-1.23477	-1.21093	-1.23491	-1.16395	-1.34838	29069000	3	2	2	0	15.914
Q9D0M0;A0A1L1ST25	Exosc7	Exosome complex exonuclease RRP42	-	0.812837	1.65027e-08	+	-0.0594187	-0.0421581	0.0694389	-0.00919628	-0.021678	0.756078	0.874054	0.774866	0.804717	0.791457	183680000	7	4	4	0	45.762
A2ABY3;Q922E4	Pcyt2	Ethanolamine-phosphate cytidylyltransferase	-	0.812066	1.99009e-08	+	0.303445	0.325401	0.300358	0.247661	0.20514	1.07759	1.0954	1.0114	1.13937	1.11858	264170000	7	4	4	0	36.323
Q91WM3	Rrp9	U3 small nucleolar RNA-interacting protein 2	-	0.811876	5.3236e-09	+	-0.495282	-0.490324	-0.456205	-0.445189	-0.443334	0.428447	0.325048	0.300177	0.325358	0.350015	102550000	6	6	6	0	41.884
G3X956;Q920B9	Supt16;Supt16h	FACT complex subunit SPT16	-	0.811389	7.07621e-09	+	2.78752	2.77209	2.80132	2.75358	2.71061	3.57928	3.6531	3.56532	3.53286	3.55149	4029200000	38	26	26	0	261.03
O09172;H3BJA3;A0A0G2JDI4;F6VNW5	Gclm	Glutamate--cysteine ligase regulatory subunit	-	0.811253	1.09865e-06	+	1.07971	0.996469	0.997194	0.976668	0.916358	1.83092	1.73089	1.71145	1.98955	1.75986	1514200000	13	10	10	0	105.53
G5E8G0;G3X9W0;F6ZV59;E9Q5B6;F6SHF3;A0A0G2JFL4;F7A465;Q9D3U4	Hnrnpd	NA	-	0.808337	0.000122634	+	-0.0629263	-0.281006	-0.163874	-0.275401	-0.619771	0.483602	0.460938	0.470013	0.770455	0.4537		1	22	1	0.0052817	9.7889
P14115	Rpl27a	60S ribosomal protein L27a	-	0.808216	5.12611e-08	+	1.53106	1.5323	1.53213	1.45368	1.55843	2.24603	2.42379	2.36834	2.28321	2.3273	5372300000	18	9	9	0	112.9
P61161	Actr2	Actin-related protein 2	-	0.805981	7.9178e-09	+	2.23512	2.18268	2.24722	2.19684	2.13802	3.06518	3.0214	2.97161	3.00119	2.97039	4152100000	32	15	15	0	218.29
Q3TXS7;J3QN38	Psmd1	26S proteasome non-ATPase regulatory subunit 1	-	0.805528	7.54016e-09	+	2.81434	2.81304	2.87483	2.77087	2.80451	3.68143	3.65348	3.60501	3.57749	3.58782	4879100000	47	28	28	0	305.5
Q8CD92;A0A3Q4EGI6;A0A3Q4L363;A0A3Q4EG57	Ttc27	Tetratricopeptide repeat protein 27	-	0.805085	1.97451e-09	+	-0.217454	-0.230005	-0.210779	-0.2464	-0.2974	0.578275	0.596052	0.576197	0.521014	0.551848	63966000	5	5	5	0	37.866
A0A494B9K4;Q9QYB5;A0A494BAX9	Add3	Gamma-adducin	-	0.803867	2.02617e-07	+	-1.77496	-1.65874	-1.61007	-1.67282	-1.70282	-0.792467	-0.871237	-1.00488	-0.875193	-0.856297	49137000	3	3	3	0	21.885
B7ZC46;B1AQY9;B1AQZ0;Q8CHH9;E0CYM4	39692	Septin-8	-	0.80368	3.09615e-08	+	-0.0322523	0.0160847	0.019331	0.0152807	-0.078229	0.881766	0.75909	0.721449	0.807586	0.788724	833970000	10	13	9	0	95.709
B1AZI6;E9Q5E2;F6RBN0	Thoc2	THO complex subunit 2	-	0.80341	1.84343e-08	+	-0.305501	-0.297251	-0.333799	-0.303386	-0.345372	0.489366	0.586964	0.494333	0.425256	0.435821	296270000	8	9	9	0	63.859
Q9JHU4;F6ZX84	Dync1h1	Cytoplasmic dynein 1 heavy chain 1	-	0.803183	2.36127e-10	+	4.95471	4.94109	4.98598	4.94965	4.92138	5.77669	5.74415	5.73223	5.76531	5.75033	18062000000	220	160	160	0	323.31
Q3TQ29;Q3UR91;Q80U58;E9Q6M7;Q3TTW5;Q80U78;F6YD01	Pum2;Pum1	Pumilio homolog 2;Pumilio homolog 1	-	0.802647	1.45848e-07	+	-0.923299	-0.899361	-0.941816	-0.919084	-0.796319	-0.111375	-0.0138817	-0.0742531	-0.209662	-0.0574713	95767000	4	4	4	0	35.778
Q9CRA8;A0A0U1RPC2	Exosc5	Exosome complex component RRP46	-	0.802311	5.41333e-08	+	-0.645707	-0.600449	-0.692074	-0.722518	-0.781943	0.166123	0.126871	0.116188	0.103854	0.0558252	146730000	7	6	6	0	67.887
Q9CR39;F6RIG8;F7AZP7	Wdr45b	WD repeat domain phosphoinositide-interacting protein 3	-	0.802286	1.89224e-08	+	-1.39696	-1.41006	-1.36454	-1.42253	-1.32145	-0.659633	-0.606743	-0.552485	-0.567067	-0.518178	117260000	3	3	3	0	26.232
Q64669	Nqo1	NAD(P)H dehydrogenase [quinone] 1	-	0.801927	5.17514e-09	+	2.22647	2.1827	2.2075	2.18259	2.27729	2.99509	2.98668	3.04393	2.99024	3.07023	5443700000	29	15	15	0	145.29
P46471;Q8BVQ9	Psmc2	26S protease regulatory subunit 7	-	0.801754	1.8135e-09	+	3.06044	3.01578	3.04042	2.99134	2.95227	3.81995	3.82391	3.80168	3.82645	3.79703	4214900000	50	29	29	0	323.31
Q99J45;D3YUV1;A0A0J9YUQ4	Nrbp1	Nuclear receptor-binding protein	-	0.80031	4.35742e-06	+	-2.04128	-2.05951	-1.9787	-1.97165	-2.22724	-1.36578	-1.3774	-1.13637	-1.23813	-1.15915	137250000	4	3	3	0	36.438
P27659;A0A087WQK0;A0A2R8VHN4;A0A087WNS0;Q9CQ09;E9PWZ3	Rpl3	60S ribosomal protein L3	-	0.798326	9.4742e-08	+	3.33677	3.33617	3.42625	3.32156	3.2718	4.07936	4.24051	4.08321	4.11845	4.16265	20316000000	75	37	37	0	323.31
Q9R1Q7	Plp2	Proteolipid protein 2	-	0.794803	8.81959e-06	+	-1.85251	-1.80958	-1.63282	-1.75227	-1.75397	-1.05604	-1.01852	-0.753471	-1.11623	-0.882871	1097200000	5	2	2	0	30.235
Q8CBY8;Q3TRR2	Dctn4	Dynactin subunit 4	-	0.794138	1.46608e-09	+	0.359351	0.358091	0.403105	0.411876	0.383971	1.22666	1.19939	1.15341	1.16092	1.14672	276780000	10	7	7	0	56.102
E9Q8N1;E9Q8K5;A0A5K1VVQ9;A2ASS6;A2AT70;F7CR78;A0A5K1VVQ1	Ttn	Titin	-	0.792636	4.57244e-07	+	-1.38522	-1.46766	-1.36701	-1.50479	-1.48292	-0.531898	-0.738728	-0.636038	-0.598104	-0.73964	60179000	2	2	2	0.0020361	10.853
Q9Z0E0	Ncdn	Neurochondrin	-	0.792621	2.59151e-09	+	-1.09203	-1.12404	-1.1967	-1.17189	-1.16567	-0.343947	-0.362835	-0.335266	-0.35299	-0.392194	44775000	5	4	4	0	28.09
P63168;Q80ZS7	Dynll1;BC048507	Dynein light chain 1, cytoplasmic	-	0.791847	2.40681e-06	+	-2.54134	-2.42966	-2.47036	-2.62551	-2.47818	-1.92139	-1.6762	-1.64953	-1.69442	-1.6443	1396100000	2	4	2	0	14.892
E9Q6Z0;E9PV12;G3X914;Q9D5V5	Cul5	Cullin-5	-	0.791596	1.04402e-09	+	0.35378	0.329409	0.376501	0.334949	0.322553	1.1598	1.17134	1.13486	1.12092	1.08825	251930000	7	6	6	0	61.99
Q9R190	Mta2	Metastasis-associated protein MTA2	-	0.790438	2.11435e-09	+	1.16679	1.21892	1.24867	1.22845	1.22197	2.04091	2.03298	1.9742	2.01894	1.96996	824540000	13	14	12	0	85.588
B1AQH6;Q925J9	Med1	Mediator of RNA polymerase II transcription subunit 1	-	0.789849	2.86439e-08	+	-0.105163	-0.212147	-0.178144	-0.165114	-0.272454	0.651399	0.600733	0.624981	0.577853	0.561259	79672000	5	5	5	0	49.197
Q76MZ3;G3UWL2	Ppp2r1a	Serine/threonine-protein phosphatase 2A 65 kDa regulatory subunit A alpha isoform	-	0.786648	6.23694e-09	+	2.81224	2.74295	2.7609	2.75358	2.71415	3.61082	3.52768	3.51021	3.55644	3.5119	5630800000	51	26	22	0	281.35
Q80UW8	Polr2e	DNA-directed RNA polymerases I, II, and III subunit RPABC1	-	0.786527	7.70053e-06	+	-0.751744	-0.888933	-0.923393	-0.723865	-0.62556	0.159802	0.0435429	-0.00332642	-0.0568419	-0.124038	192950000	4	2	2	0	20.222
F8WGX5;Q6PNC0	Dmxl1	DmX-like protein 1	-	0.785242	1.44138e-07	+	-1.46337	-1.46853	-1.51874	-1.49155	-1.58893	-0.769354	-0.627192	-0.653608	-0.799884	-0.754876	88898000	2	3	3	0	26.154
F8VPK5;A0A1Y7VMN0;P70336;A0A1Y7VLD1	Rock2	Rho-associated protein kinase;Rho-associated protein kinase 2	-	0.784359	2.10803e-08	+	1.85455	1.83808	1.76624	1.87541	1.77791	2.68935	2.60451	2.57795	2.58687	2.5753	952860000	18	25	21	0	207.8
Q9JMH6;A0A1W2P6U1	Txnrd1	Thioredoxin reductase 1, cytoplasmic	-	0.783463	5.55526e-07	+	2.06154	2.16739	2.11028	2.06255	2.05052	2.93829	2.98762	2.8985	2.80245	2.74273	3504000000	26	19	18	0	207.11
Q9CQM8;O09167	Rpl21	60S ribosomal protein L21	-	0.783361	6.34875e-07	+	1.8776	1.79985	1.8109	1.74946	1.79253	2.531	2.76014	2.57196	2.48921	2.59483	6204600000	18	9	9	0	78.081
A0A0R4J259;G3UZI2;G3UZ48;G3UXJ6;G3UWM1;G3XA76;G3UXU5;G3UY67;G3UYK7	Syncrip	NA	-	0.783095	3.16477e-06	+	-4.39966	-4.23034	-4.13484	-4.20003	-4.27002	-3.3313	-3.42267	-3.61636	-3.47442	-3.47466	261920000	1	29	1	0.0052122	6.7991
A0A1L1SQA7;A0A1L1SS47;A0A1L1SQF2;Q8BH15;A0A1L1SSE2;A0A5F8MPB8	Cnot10	CCR4-NOT transcription complex subunit 10	-	0.78277	5.16431e-08	+	-0.577439	-0.635408	-0.452419	-0.523618	-0.517077	0.233246	0.30477	0.23526	0.220675	0.213939	50591000	3	2	2	0	16.08
Q3TIX9;A0A0U1RP18	Usp39	U4/U6.U5 tri-snRNP-associated protein 2	-	0.782556	3.72912e-07	+	-0.0954065	-0.237442	-0.235247	-0.237437	-0.0853395	0.70375	0.577173	0.58073	0.525844	0.634412	224780000	8	7	7	0	65.743
G3X926;Q9JJ80;S4R1Y5;S4R2R2;S4R2H5	Rpf2	Ribosome production factor 2 homolog	-	0.782299	7.92935e-07	+	-0.0537062	-0.183323	-0.270782	-0.276881	-0.115956	0.554452	0.615156	0.70644	0.593532	0.541266	142210000	4	3	3	0	58.616
A0A3B2WBH9;A0A3B2WCN9;Q9Z0U1	Tjp2	Tight junction protein ZO-2	-	0.781001	7.02088e-08	+	-1.03877	-0.896128	-0.967804	-1.05073	-0.956416	-0.234295	-0.257185	-0.155001	-0.218404	-0.139962	78856000	3	3	2	0	14.586
Q9DBR0	Akap8	A-kinase anchor protein 8	-	0.780515	7.10718e-06	+	-1.19247	-1.24582	-1.22918	-1.234	-1.16474	-0.386005	-0.218374	-0.462271	-0.653131	-0.443847	208500000	5	4	4	0	25.504
P49962;D3YZX8	Srp9	Signal recognition particle 9 kDa protein	-	0.778709	1.51183e-06	+	-0.499681	-0.372185	-0.380211	-0.551652	-0.294749	0.478705	0.377865	0.338158	0.304166	0.296176	261650000	5	4	4	0	39.366
Q8CCK0	H2afy2	Core histone macro-H2A.2	-	0.777548	1.84825e-08	+	0.674142	0.648184	0.669933	0.649596	0.602059	1.47132	1.47988	1.3851	1.45074	1.34462	289530000	8	9	7	0	58.608
D3YXL1;Q9CQA9;Q8C373	Ntpcr	Cancer-related nucleoside-triphosphatase homolog	-	0.777312	2.17396e-05	+	-4.2309	-4.0945	-4.02415	-3.94232	-4.2608	-3.2157	-3.44042	-3.27697	-3.50004	-3.23298		1	1	1	0	16.799
P28658	Atxn10	Ataxin-10	-	0.775789	2.43984e-07	+	1.55106	1.44314	1.55584	1.44814	1.45597	2.33583	2.15217	2.21761	2.32587	2.30161	1064800000	20	16	16	0	159.42
Q9D662;A2ANA0;A2AN98;A2AN99;A2AN97	Sec23b	Protein transport protein Sec23B	-	0.774437	1.99762e-09	+	1.02435	0.991259	1.04086	1.02035	0.983308	1.81274	1.80783	1.77864	1.80707	1.72603	830620000	17	18	15	0	171.67
F8VPK0;A0A286YDT1;A0A286YD75	Ttc37	NA	-	0.773932	1.6605e-07	+	-0.820479	-0.836237	-0.81534	-0.719563	-0.687589	0.0234442	-0.0195923	-0.00456047	-0.0903978	0.0815573	90198000	5	6	6	0	43.911
D3Z4D8;Z4YJY0;Q3TCJ1	Fam175b	BRISC complex subunit Abro1	-	0.773643	3.8355e-06	+	-2.3189	-2.48827	-2.53181	-2.23738	-2.53537	-1.64723	-1.69825	-1.70042	-1.59424	-1.60338	48519000	2	3	3	0	37.395
E9PY85;Q99L28;G3UZF1;G3UW80	Rsl24d1;Gm20509	Probable ribosome biogenesis protein RLP24	-	0.773175	1.71199e-07	+	-0.469171	-0.58395	-0.629269	-0.594077	-0.708873	0.136622	0.173525	0.155729	0.198436	0.216226	64042000	3	3	3	0	22.234
Q9CWJ9	Atic	Bifunctional purine biosynthesis protein PURH;Phosphoribosylaminoimidazolecarboxamide formyltransferase;IMP cyclohydrolase	-	0.772826	3.76104e-09	+	3.51796	3.43999	3.49395	3.43689	3.46866	4.28654	4.24957	4.19938	4.26569	4.2204	12971000000	87	34	34	0	323.31
Q80ZM5	H1fx	NA	-	0.771064	2.90846e-07	+	-1.48894	-1.70253	-1.57854	-1.66239	-1.68612	-0.903794	-0.820969	-0.800095	-0.891106	-0.847243	45821000	2	2	2	0	17.553
P80318;E9Q133;Q3U0I3;F6Q609;F6ZVG8	Cct3	T-complex protein 1 subunit gamma	+	0.770782	4.19215e-09	+	3.89382	3.82178	3.85031	3.82316	3.78468	4.59917	4.65611	4.57707	4.60199	4.59333	15278000000	99	38	38	0	323.31
Q9ERD7;A0A1D5RM76	Tubb3	Tubulin beta-3 chain	-	0.769536	7.45092e-07	+	-1.87968	-2.12816	-2.15019	-2.04913	-2.03693	-1.30685	-1.2198	-1.30273	-1.25335	-1.31368	174860000	3	16	2	0	27.963
Q8BTZ7	Gmppb	Mannose-1-phosphate guanyltransferase beta	-	0.769529	9.76678e-08	+	-0.673945	-0.54937	-0.481735	-0.496346	-0.587203	0.19227	0.267233	0.203222	0.215369	0.180949	245840000	3	3	3	0	81.729
Q8CHP5	Wibg	Partner of Y14 and mago	-	0.767817	3.4975e-08	+	-0.472123	-0.596397	-0.541029	-0.48524	-0.630382	0.255139	0.21282	0.220757	0.197204	0.227992	113330000	4	4	4	0	39.094
G3X928;Q6NZC7	Sec23ip	SEC23-interacting protein	-	0.767416	1.96453e-08	+	1.94148	1.8819	1.93888	1.88841	1.79274	2.68305	2.6648	2.61808	2.66916	2.64538	1112900000	22	19	19	0	144.35
K3W4L0;B2RRE2;E9QAX2;Q9JMH9;E9Q405;A0A1C7ZN10;E9QA74	Myo18a	Unconventional myosin-XVIIIa	-	0.76735	1.73581e-07	+	-0.138619	-0.206335	-0.171999	-0.183043	-0.15862	0.746207	0.597958	0.565424	0.540416	0.528131	168350000	5	7	7	0	103.94
P52479;G3X9U6	Usp10	Ubiquitin carboxyl-terminal hydrolase 10	-	0.764839	3.42477e-10	+	0.424701	0.404827	0.442862	0.435931	0.407561	1.22608	1.1996	1.17346	1.16396	1.17697	269300000	9	8	8	0	58.7
Q8BRB0;A0A0R4J0L5;Q8R3I3	Cog6	Conserved oligomeric Golgi complex subunit 6	-	0.764466	3.06387e-07	+	-0.275617	-0.239929	-0.293407	-0.290471	-0.336558	0.577064	0.549536	0.467432	0.452384	0.339934	411290000	4	3	3	0	19.288
Q99M28	Rnps1	RNA-binding protein with serine-rich domain 1	-	0.764023	2.45291e-07	+	-1.98207	-2.01886	-1.95161	-1.96871	-2.11139	-1.19162	-1.16708	-1.22357	-1.28577	-1.34448	198450000	4	3	3	0	27.157
Q6NZM8;Q60967;A0A0G2JFM1;A0A0G2JFK8	Papss1	Bifunctional 3-phosphoadenosine 5-phosphosulfate synthase 1;Sulfate adenylyltransferase;Adenylyl-sulfate kinase	-	0.763762	7.48232e-08	+	0.386073	0.273228	0.305363	0.301023	0.268266	1.13308	0.996031	1.01409	1.13615	1.07341	394620000	9	6	6	0	66.901
Q8K298;A0A1L1SS34	Anln	Actin-binding protein anillin	-	0.763165	2.716e-08	+	-0.508168	-0.509007	-0.390932	-0.445523	-0.483027	0.367358	0.270821	0.311329	0.244422	0.285237	79404000	6	6	6	0	45.678
Q91WC0;F2Z420;D6RCY6;F2Z438	Setd3	Histone-lysine N-methyltransferase setd3	-	0.76316	1.28804e-08	+	-0.238387	-0.24338	-0.262766	-0.194375	-0.191125	0.533553	0.560572	0.50963	0.472632	0.60938	184880000	5	4	4	0	28.547
Q921I9;A0A2R8VHM9	Exosc4	Exosome complex component RRP41	-	0.76312	1.71223e-06	+	-1.66025	-1.76812	-1.51411	-1.60182	-1.53303	-0.748736	-0.83256	-0.866451	-0.856192	-0.957799	235870000	6	5	5	0	43.806
F6RPJ9;Q9JHR7	Ide	Insulin-degrading enzyme	-	0.763068	1.55649e-08	+	2.04052	1.93612	1.9629	1.92191	1.90638	2.70687	2.68942	2.68822	2.767	2.73166	1082500000	29	20	20	0	175.28
Q99MR6;A0A0G2JDF8;A0A0G2JG65;A0A0G2JDN3;A0A0G2JDF1	Srrt	Serrate RNA effector molecule homolog	-	0.761029	2.70275e-10	+	2.01432	1.99783	1.99375	1.99522	1.9614	2.77846	2.74113	2.72475	2.75526	2.76806	2136400000	31	24	24	0	240.89
P50247;A2ALT5	Ahcy	Adenosylhomocysteinase	+	0.760656	6.26914e-08	+	3.34519	3.34233	3.38009	3.31429	3.31624	4.1348	4.20526	4.09153	4.05303	4.0168	17283000000	61	27	27	0	287.76
Q3UM18	Lsg1	Large subunit GTPase 1 homolog	-	0.760054	8.90835e-09	+	-0.40393	-0.379761	-0.372406	-0.384465	-0.430987	0.423099	0.353626	0.347185	0.295497	0.409316	78630000	4	4	4	0	25.638
Q5EBG8	NA	Uncharacterized protein C1orf50 homolog	-	0.759916	1.60095e-06	+	-1.6076	-1.61188	-1.57922	-1.48137	-1.6785	-0.676371	-0.790169	-0.864613	-0.880367	-0.947464	21885000	2	2	2	0	15.206
Q6NXL1	Sec24d	NA	-	0.758098	4.00605e-07	+	1.30427	1.33646	1.35109	1.36734	1.2957	2.17884	2.16018	2.13632	1.95852	2.01149	634610000	16	14	14	0	168.29
Q8K354;A0A338P797	Cbr3	Carbonyl reductase [NADPH] 3	-	0.757312	1.9718e-08	+	2.08337	2.07701	2.10107	2.03068	1.99278	2.76358	2.78299	2.81018	2.82967	2.88505	3177600000	32	17	15	0	183.02
Q8C4B4	Unc119b	Protein unc-119 homolog B	-	0.75701	1.68165e-08	+	-0.950278	-0.992439	-0.993538	-0.990958	-1.06227	-0.163698	-0.286949	-0.261646	-0.26455	-0.227592	104340000	4	3	3	0	26.26
Q8BMJ2;A0A494BA30;A0A494BBF9;A0A494BA98	Lars	Leucine--tRNA ligase, cytoplasmic	-	0.756877	4.29005e-09	+	3.41442	3.36667	3.41814	3.37948	3.32903	4.16175	4.17559	4.09247	4.11912	4.1432	3594000000	67	42	42	0	323.31
Q9QXK3	Copg2	Coatomer subunit gamma-2	-	0.756611	1.237e-07	+	-0.0145025	-0.224123	-0.091877	-0.11069	-0.121863	0.675075	0.685486	0.580236	0.651568	0.627635	329100000	8	15	10	0	77.545
A2AJG0;Q80UU2	Rpp38	Ribonuclease P protein subunit p38	-	0.756235	7.45092e-07	+	-1.41397	-1.26716	-1.22404	-1.31061	-1.25637	-0.464861	-0.439314	-0.549707	-0.631936	-0.605155	24178000	2	2	2	0.0007728	11.398
Q9WTN0;A0A1Y7VLK7;A0A1Y7VM16;A0A1Y7VNV0;A0A1Y7VNC9;A0A1Y7VJZ1;Q9CZZ6	Ggps1	Geranylgeranyl pyrophosphate synthase	-	0.754192	2.8674e-06	+	-3.02208	-2.98006	-2.99199	-2.86192	-2.96843	-2.18491	-2.30521	-2.31646	-2.01677	-2.23016	84428000	2	2	2	0	16.374
P33215	Nedd1	Protein NEDD1	-	0.753362	3.65042e-09	+	-1.03371	-1.01346	-0.99754	-1.06971	-1.00402	-0.269353	-0.310024	-0.29038	-0.272805	-0.209075	61590000	4	4	4	0	65.281
F8VPU2;E9Q805	Farp1	FERM, RhoGEF and pleckstrin domain-containing protein 1	-	0.752505	6.61085e-06	+	-1.85919	-1.89812	-1.76132	-1.75629	-1.84543	-0.871806	-1.07497	-1.11124	-1.25872	-1.04107	55669000	2	3	3	0	21.064
Q8R0F6;A0A087WPY0;A0A087WS54;A0A087WQ55	Ilkap	Integrin-linked kinase-associated serine/threonine phosphatase 2C	-	0.752188	4.49832e-10	+	0.227958	0.241692	0.191507	0.201632	0.185159	0.939906	0.988846	0.97348	0.96209	0.944568	347110000	8	8	8	0	54.325
Q04736;A0A0J9YUV2;E9Q696;P06240	Yes1	Tyrosine-protein kinase Yes	-	0.750445	0.0603341	-	-7.80538	-6.65758	-6.3468	-7.41728	-7.80466	-6.87987	-6.53782	-6.43807	-6.46653	-5.9572	10589000	1	3	1	0.0054455	6.2747
A0A2I3BQ07;Q505D1;A0A2I3BRN1;A0A2I3BQJ1	Ankrd28	Serine/threonine-protein phosphatase 6 regulatory ankyrin repeat subunit A	-	0.750329	9.11954e-06	+	-3.02274	-3.05752	-3.05535	-2.98285	-3.24264	-2.20458	-2.52411	-2.33839	-2.24458	-2.2978	42236000	2	3	2	0	17.449
A0A3B2WD34;Q91VJ4;A0A3B2WAZ4;A0A3B2W7T8;A0A3B2W7L2	Stk38	Serine/threonine-protein kinase 38	-	0.750006	4.44635e-06	+	-1.88764	-1.79353	-1.95352	-2.05169	-2.07023	-1.23229	-1.28475	-1.23311	-1.05848	-1.19795	106070000	2	4	2	0	33.047
A2A4Z1;Q9D1C1	Ube2c	Ubiquitin-conjugating enzyme E2 C	-	0.749775	8.49685e-08	+	-1.9149	-1.92974	-1.88068	-1.98604	-2.05702	-1.15808	-1.19517	-1.1935	-1.20163	-1.27113	19489000	4	2	2	0	17.347
Q5U4D9;D3Z132	Thoc6	THO complex subunit 6 homolog	-	0.749461	9.32554e-08	+	-0.474172	-0.344849	-0.345934	-0.41467	-0.495605	0.351335	0.383677	0.322987	0.343205	0.270875	104700000	5	5	5	0	49.497
A0A0R4J187;P23475;A0A2R8VHZ9;E9PZD4;E9Q163	Xrcc6	X-ray repair cross-complementing protein 6	-	0.7494	2.07442e-08	+	0.979356	0.986397	0.992668	0.911098	0.921899	1.65374	1.70879	1.7563	1.76142	1.65818	417350000	12	10	10	0	90.928
Q9Z1Q5	Clic1	Chloride intracellular channel protein 1	+	0.749037	4.0139e-08	+	2.0496	1.97875	1.98663	1.97528	1.95518	2.70298	2.81231	2.66355	2.79152	2.72028	6676300000	41	16	16	0	214.27
Q3TDD9	Ppp1r21	Protein phosphatase 1 regulatory subunit 21	-	0.748135	5.17731e-06	+	-2.65123	-2.7873	-2.44842	-2.74843	-2.67648	-1.8594	-1.97509	-1.9776	-1.8373	-1.9218	50767000	1	3	3	0	64.288
E9Q9M5;A0A0A6YWX1;J3KMM1;Q3UJD6;A0A0A6YWN9;A0A0A6YX42;A0A0A6YXT9	Usp19	Ubiquitin carboxyl-terminal hydrolase;Ubiquitin carboxyl-terminal hydrolase 19	-	0.747187	7.73208e-06	+	-0.300746	-0.255812	-0.261208	-0.182303	0.00120068	0.707328	0.575079	0.481342	0.491595	0.481723	89670000	6	5	5	0	33.615
B7ZNL2;Q78ZA7;A0A140LJB5;A0A140LJ37;A0A140LI78	Nap1l4	Nucleosome assembly protein 1-like 4	-	0.746767	7.66431e-09	+	1.2664	1.21746	1.25998	1.27142	1.16529	2.00777	2.02122	1.9672	1.94963	1.96855	2047000000	19	10	8	0	116.08
P61226	Rap2b	Ras-related protein Rap-2b	-	0.745469	3.71727e-07	+	0.237029	0.210781	0.212767	0.158257	0.104205	0.858953	0.830473	0.945438	0.983188	1.03233	366220000	6	6	3	0	111.62
A0A0R4J0E4;Q7TQK1	Ints7	Integrator complex subunit 7	-	0.744814	1.06131e-06	+	-0.828101	-0.876675	-0.751707	-0.824338	-0.919457	-0.0354948	-0.0814171	-0.266569	-0.0344152	-0.0583124	25231000	2	2	2	0.00078084	11.888
Q9D1R9;A0A0G2JEY6;A0A0G2JGY8	Rpl34	60S ribosomal protein L34	-	0.744724	1.49103e-06	+	2.38213	2.46823	2.38349	2.32094	2.39466	3.05388	3.31603	3.1624	3.06958	3.07119	5163100000	22	9	9	0	86.386
Q9EQH3	Vps35	Vacuolar protein sorting-associated protein 35	-	0.744117	9.94816e-09	+	2.05819	2.07834	2.03947	1.98307	2.04374	2.7512	2.81968	2.78704	2.83473	2.73076	2825700000	32	28	28	0	290.7
Q80YR4	Znf598	Zinc finger protein 598	-	0.74399	1.13956e-06	+	-1.92004	-1.97186	-1.94778	-2.01339	-2.12117	-1.32156	-1.35645	-1.14397	-1.22979	-1.2025	20969000	2	2	2	0.0005305	12.527
S4R1L5;S4R2P8;O88738;S4R268;J3QP64;A0A3Q4EH00;S4R1R8;S4R2N7;REV__Q5NCS9;REV__S4R268;REV__S4R1L5;REV__S4R2P8;REV__O88738	Birc6	Baculoviral IAP repeat-containing protein 6	-	0.743337	1.67423e-08	+	1.14904	1.18409	1.23372	1.16252	1.16365	2.00192	1.87242	1.89404	1.94413	1.8972	353010000	18	19	19	0	172.84
H7BX95;Q6PDM2;F7AI47;F6QXN3	Srsf1	Serine/arginine-rich splicing factor 1	-	0.743149	1.8292e-09	+	2.7661	2.75501	2.79747	2.75551	2.71938	3.47361	3.54281	3.49261	3.52361	3.47659	6526100000	53	20	19	0	267.62
O54962	Banf1	Barrier-to-autointegration factor;Barrier-to-autointegration factor, N-terminally processed	-	0.740395	1.28135e-06	+	1.71362	1.75321	1.75631	1.72554	1.63979	2.35332	2.43911	2.42797	2.64301	2.42703	2718600000	17	8	8	0	103.37
D3Z7E5;Q2NL51	Gsk3a	Glycogen synthase kinase-3 alpha	-	0.739903	6.07398e-08	+	0.607902	0.559101	0.5896	0.573003	0.533092	1.41084	1.34007	1.2225	1.30755	1.28126	335870000	10	6	4	0	60.48
D3YY50;F8WHX2;Q9D8X1	Cutc	Copper homeostasis protein cutC homolog	-	0.739547	0.000911411	+	-3.86683	-3.98968	-4.08614	-4.13504	-4.64298	-3.40527	-3.40576	-3.5457	-3.28055	-3.38566	12371000	1	2	2	0	18.155
Q3TJ22;J3QN89	Aamp	NA	-	0.739422	0.00173334	+	-3.67858	-3.51736	-3.79236	-3.90266	-3.88364	-3.01915	-2.49017	-3.19567	-3.26452	-3.10799	24739000	2	3	3	0	18.148
Q91YU8	Ppan	Suppressor of SWI4 1 homolog	-	0.736838	1.01857e-05	+	-0.177869	-0.403584	-0.2957	-0.3266	-0.540036	0.321275	0.376293	0.309244	0.519849	0.413739	127200000	8	6	6	0	41.55
Q9JHU9;A0A1B0GS86	Isyna1	Inositol-3-phosphate synthase 1	-	0.736725	7.86709e-07	+	0.837813	0.834244	0.898392	0.781602	0.8441	1.68918	1.63494	1.61942	1.45956	1.47668	600070000	14	11	11	0	83.688
P11983;F2Z483;A0A3B2WDE2	Tcp1	T-complex protein 1 subunit alpha	+	0.736689	2.81226e-08	+	3.48356	3.44684	3.50466	3.41521	3.44359	4.21622	4.27858	4.13134	4.18994	4.16123	16127000000	76	34	34	0	323.31
P35585;D3YZ71;A0A1D5RLW6;A0A1D5RLL9;A0A1D5RMJ1;S4R1Q4;A0A1L1SUA0;A0A0R4IZX6;A0A0R4J1L4;Q9WVP1	Ap1m1	AP-1 complex subunit mu-1	-	0.736136	5.81841e-08	+	1.03203	1.00893	1.04979	1.06995	0.972302	1.78275	1.81973	1.81907	1.71678	1.67536	674880000	13	10	10	0	77.536
P80314;A0A1W2P7B7;A0A1W2P828;A0A1W2P6Q3;A0A1W2P871;A0A1W2P8B6	Cct2	T-complex protein 1 subunit beta	+	0.735542	8.50744e-08	+	3.73399	3.68979	3.70012	3.66023	3.61142	4.42916	4.51192	4.34204	4.41467	4.37548	16392000000	94	37	37	0	323.31
D3Z4L9;Q61333	Tnfaip2	Tumor necrosis factor alpha-induced protein 2	-	0.734768	3.74303e-08	+	-2.08146	-2.0534	-1.96575	-1.96846	-1.95466	-1.27199	-1.25684	-1.214	-1.31225	-1.29482	39663000	2	2	2	0.0002686	13.041
Q9JHK4;A0A2K6EDL0	Rabggta	Geranylgeranyl transferase type-2 subunit alpha	-	0.733966	6.91144e-07	+	-0.850427	-0.970747	-0.910551	-0.994348	-1.0984	-0.277646	-0.14163	-0.243114	-0.226338	-0.26591	110290000	5	6	6	0	51.121
Q9CYH6	Rrs1	Ribosome biogenesis regulatory protein homolog	-	0.732322	2.35592e-07	+	0.308749	0.396538	0.276205	0.384732	0.333068	1.02679	1.17017	1.10284	1.09106	0.97005	208950000	7	5	5	0	34.743
Q61239	Fnta	Protein farnesyltransferase/geranylgeranyltransferase type-1 subunit alpha	-	0.732181	4.43354e-08	+	-1.03088	-1.16334	-1.02057	-1.05855	-1.15249	-0.338541	-0.376852	-0.367807	-0.356902	-0.324815	138850000	6	6	6	0	49.046
F7DBT7;Q8VCG9	Rfxap	Regulatory factor X-associated protein	-	0.731802	0.329288	-	-1.87222	-1.93761	-1.87376	-1.94624	0.889537	0.8268	-0.384342	-1.15574	-1.12156	-1.24643	301190000	2	2	2	0.0052843	10.055
P12970;V9GX35	Rpl7a	60S ribosomal protein L7a	-	0.731762	3.11584e-08	+	3.06034	3.00259	3.02732	2.9826	3.00214	3.74867	3.84328	3.68116	3.742	3.71868	11882000000	52	23	23	0	321.57
B2KGR2;O89112	Lancl1	LanC-like protein 1	-	0.731738	4.86888e-06	+	-2.17252	-1.96615	-2.10314	-2.10805	-1.93208	-1.33254	-1.17938	-1.4315	-1.39288	-1.28695	152280000	3	3	3	0	19.234
Q8BYW1	Arhgap25	Rho GTPase-activating protein 25	-	0.731545	1.2595e-05	+	-3.35661	-3.31889	-3.57566	-3.50192	-3.51041	-2.70309	-2.78393	-2.54232	-2.86682	-2.7096	221430000	1	2	1	0	106.81
Q9R0E2;A8Y5E6;F6WNR1	Plod1	Procollagen-lysine,2-oxoglutarate 5-dioxygenase 1	-	0.731271	8.98499e-09	+	0.392833	0.415018	0.403412	0.392886	0.392283	1.09679	1.14475	1.05542	1.18346	1.17238	256160000	9	10	9	0	130.28
P70697;A0A0A0MQG7	Urod	Uroporphyrinogen decarboxylase	-	0.731205	1.2605e-07	+	-0.810925	-0.743778	-0.643667	-0.697854	-0.686816	0	0.107937	0.00110817	-0.0332308	-0.00282955	183400000	5	4	4	0	36.526
P56873	Sssca1	Sjoegren syndrome/scleroderma autoantigen 1 homolog	-	0.728981	1.27423e-06	+	-0.0458994	0.04529	-0.0351601	-0.031846	-0.00898457	0.847289	0.751047	0.731936	0.695422	0.542613	249770000	5	2	2	0	23.259
P32233;F7BQ65	Drg1	Developmentally-regulated GTP-binding protein 1	-	0.727505	1.48555e-08	+	1.04464	0.952028	0.936081	0.946288	0.915849	1.73624	1.6936	1.65905	1.6845	1.65902	578720000	19	11	11	0	115.97
P97449;A0A0U1RNS3	Anpep	Aminopeptidase N	-	0.727317	2.02828e-08	+	2.71095	2.63224	2.68042	2.64324	2.68235	3.38143	3.32073	3.41615	3.39983	3.46765	2819800000	39	30	30	0	323.31
Q64522	Hist2h2ab	Histone H2A type 2-B	-	0.727252	1.12193e-06	+	-0.336947	-0.323286	-0.31225	-0.305701	-0.113877	0.459561	0.557474	0.411247	0.432801	0.383113	354480000	5	6	2	0.00027203	13.566
E9QQ10;Q70FJ1;H3BLL7	Akap9	A-kinase anchor protein 9	-	0.726967	8.92744e-07	+	-1.37979	-1.28154	-1.3641	-1.25204	-1.28452	-0.717353	-0.578054	-0.623335	-0.457994	-0.550416	313680000	3	3	3	0	16.606
A2AA71;Q3U2P1;A2AA72	Sec24a	Protein transport protein Sec24A	-	0.72506	1.72192e-07	+	-0.012599	-0.148579	-0.0822105	-0.120845	-0.17903	0.591332	0.587523	0.637615	0.707047	0.55852	133770000	11	7	7	0	61.923
E9Q3B1;Q99LJ7;E9Q213;E9PY30;E9Q5U1;E9PZR2;E9QAL7;E9QA48;E9Q7J4;F6X7I4;F6ZTZ2	Rcbtb2	RCC1 and BTB domain-containing protein 2	-	0.724628	0.000496997	+	-4.6709	-4.35245	-4.35265	-4.6081	-4.85952	-4.01318	-3.72483	-3.96643	-3.60787	-3.90817	23852000	1	2	2	0	17.351
P97355;E9PZ58	Sms	Spermine synthase	-	0.724316	4.87635e-09	+	0.942502	0.929476	0.972313	0.954259	0.895656	1.70468	1.63938	1.68194	1.6074	1.68238	568480000	9	7	7	0	39.628
Q68FH4;Q8BUU7;B7ZCT4;B7ZCT3	Galk2	N-acetylgalactosamine kinase	-	0.723366	6.15475e-07	+	-0.721147	-0.738087	-0.713499	-0.789256	-0.855727	0.0816793	-0.0769749	-0.152809	-0.019351	-0.0334291	240690000	4	8	8	0	88.04
Q9D937;A0A087WRC2;A0A087WQJ5	Ints5	Uncharacterized protein C11orf98 homolog	-	0.723284	1.70756e-07	+	0.688661	0.78051	0.656387	0.687383	0.709561	1.38387	1.51679	1.49686	1.37667	1.36473	332580000	7	4	4	0	27.82
Q9CV28;D6RGT9;D6REU0;D6RCI2;D6RGU8;D6RG90;D3Z0Z1;F6S1I0	Fam188a	Protein FAM188A	-	0.722564	7.24621e-06	+	-1.24554	-1.29238	-1.39272	-1.32582	-1.55573	-0.625352	-0.547377	-0.56855	-0.737073	-0.721023	58442000	3	2	2	0	19.24
P35831	Ptpn12	Tyrosine-protein phosphatase non-receptor type 12	-	0.722375	1.10966e-08	+	-1.38233	-1.3753	-1.33006	-1.38204	-1.43228	-0.693917	-0.658779	-0.704248	-0.631358	-0.601825	50447000	2	2	2	0.00053135	12.617
O35218	Cpsf2	Cleavage and polyadenylation specificity factor subunit 2	-	0.721502	2.69081e-06	+	-0.18596	-0.157866	-0.100214	-0.202603	0.0350065	0.681134	0.659559	0.641171	0.50561	0.508401	190620000	6	7	7	0	62.262
Q9CQR2	Rps21	40S ribosomal protein S21	-	0.721226	6.19603e-07	+	1.67437	1.6063	1.62657	1.63629	1.65788	2.39931	2.27611	2.50552	2.36984	2.25675	6497400000	26	7	7	0	82.302
O08759;A0A0J9YUK0;A0A140LHS2;A0A0J9YTX6;A0A140LI50	Ube3a	Ubiquitin-protein ligase E3A	-	0.720939	7.78307e-10	+	0.16792	0.162416	0.191437	0.193389	0.156596	0.940751	0.873726	0.875578	0.908301	0.878097	229530000	9	7	7	0	52.915
Q3U1J4;A0A494BAF6;A0A494B987;A0A494BBJ6	Ddb1	DNA damage-binding protein 1	-	0.720625	7.20199e-07	+	2.89426	2.92977	2.92652	2.9197	2.90286	3.74762	3.71771	3.65511	3.55403	3.50176	3631400000	48	35	35	0	323.31
B1ATP7;Q80Y81;B1ATP9	Elac2	Zinc phosphodiesterase ELAC protein 2	-	0.720195	1.49249e-07	+	0.815391	0.833836	0.804934	0.807954	0.905681	1.64814	1.61233	1.5278	1.47587	1.50463	322100000	13	9	9	0	68.119
Q5SUF2;F8WGA8	Luc7l3	Luc7-like protein 3	-	0.72014	2.21558e-08	+	1.22778	1.19759	1.22738	1.20422	1.24985	1.99786	2.01235	1.9087	1.90274	1.88586	836730000	15	11	11	0	98.999
P01887	B2m	Beta-2-microglobulin	-	0.719463	1.79277e-06	+	-1.16424	-1.13889	-1.084	-1.25846	-1.2886	-0.435961	-0.550346	-0.332102	-0.506686	-0.511783		3	2	2	0.00077399	11.476
Q8BJW5	Nol11	Nucleolar protein 11	-	0.718631	1.22106e-08	+	0.965316	1.01324	1.02948	1.02444	1.04077	1.80696	1.75842	1.70682	1.69923	1.69498	263390000	9	9	9	0	66.232
Q3UDE2;F2Z423	Ttll12	Tubulin--tyrosine ligase-like protein 12	-	0.717126	8.37101e-09	+	1.41922	1.41924	1.42717	1.38105	1.37881	2.14186	2.13343	2.05705	2.18229	2.0965	1076800000	19	15	15	0	116.89
Q8BVG4	Dpp9	Dipeptidyl peptidase 9	-	0.716483	1.08022e-07	+	0.037631	0.00344086	0.0491638	0.0299616	0.0975676	0.869281	0.772865	0.768595	0.692004	0.697433	143050000	4	6	6	0	40.186
Q60865;A2BH47;F6YP03;F6YLI0	Caprin1	Caprin-1	-	0.716222	1.99572e-07	+	1.5268	1.63863	1.59553	1.62023	1.54443	2.34479	2.378	2.33027	2.2558	2.19787	1843100000	19	11	11	0	158.69
Q9ESL4;A2ASW6	Zak	Mitogen-activated protein kinase kinase kinase MLT	-	0.716066	7.77316e-08	+	-1.34334	-1.34466	-1.24294	-1.37518	-1.35453	-0.64355	-0.669897	-0.575979	-0.539165	-0.651725	69339000	4	4	4	0	31.938
Q8R5A3;S4R2K5;F2Z4B7;G5E867;F2Z3U3	Apbb1ip	Amyloid beta A4 precursor protein-binding family B member 1-interacting protein	-	0.715286	5.06817e-06	+	-2.28582	-2.13303	-1.96811	-2.11302	-2.13923	-1.36724	-1.30257	-1.52055	-1.44493	-1.42748		1	1	1	0	40.235
O88685;A2AGN7;B7ZCF1	Psmc3	26S protease regulatory subunit 6A	-	0.714089	3.93855e-08	+	2.78621	2.71914	2.75321	2.68351	2.63485	3.45109	3.38974	3.40108	3.47124	3.43422	2763100000	50	23	8	0	245.8
Q7TNL7;G3UX16;A0A1W2P715;Q9DBB1;Q91Z46	Dusp9	NA	-	0.713815	3.0166e-08	+	1.01237	0.973078	1.05711	0.984515	0.931157	1.71278	1.69953	1.64562	1.77219	1.69718	547810000	14	9	9	0	81.841
A0A087WNV6;A0A087WQN7;F8VQ87;P97789	Xrn1	5-3 exoribonuclease 1	-	0.713432	8.79919e-06	+	-1.90142	-1.83356	-1.77127	-1.70578	-1.79288	-0.954559	-1.27408	-1.17362	-1.0211	-1.01439	32272000	3	2	2	0.00026788	12.961
E9PZF0;Q01768	Gm20390;Nme2	Nucleoside diphosphate kinase;Nucleoside diphosphate kinase B	-	0.71329	1.12558e-06	+	3.07325	3.00805	2.9491	2.86157	2.90841	3.71817	3.77508	3.6665	3.62109	3.586	22924000000	48	15	7	0	171.26
O70551	Srpk1	SRSF protein kinase 1	-	0.712854	0.000429342	+	-4.25065	-4.19111	-4.53708	-4.19953	-4.32693	-3.70871	-3.25572	-3.55107	-3.56155	-3.86397	57706000	1	2	1	0.0052474	8.2178
Q3TH34;Q9D8N2;D3YUG1	Fam45a	Protein FAM45A	-	0.712764	8.04698e-06	+	-3.75456	-3.88046	-3.86012	-3.97207	-3.82013	-3.10972	-3.29668	-3.01836	-3.04382	-3.25494	25386000	2	3	3	0	23.765
Q8C0E2	Vps26b	Vacuolar protein sorting-associated protein 26B	-	0.712507	4.60838e-07	+	-0.982867	-1.1657	-1.09995	-1.13155	-1.11944	-0.419645	-0.402805	-0.273693	-0.381917	-0.458922	126900000	5	4	4	0	41.045
Q8BJW6;D3YZZ6;D6RFN2;D6RGA6	Eif2a	Eukaryotic translation initiation factor 2A;Eukaryotic translation initiation factor 2A, N-terminally processed	-	0.711835	2.59232e-07	+	1.49297	1.506	1.58619	1.47893	1.53168	2.2788	2.33449	2.22255	2.12535	2.19376	1172800000	18	14	14	0	150.63
Q9CZ28;A2A6M1	Snf8	Vacuolar-sorting protein SNF8	-	0.711484	2.15561e-07	+	-1.50684	-1.38644	-1.41667	-1.43057	-1.52827	-0.664591	-0.800718	-0.812363	-0.70128	-0.732417	88654000	4	4	4	0	31.793
P63073;A0A0G2JGT5;A0A0G2JH04;A0A0G2JFB4;A0A0G2JG98	Eif4e	Eukaryotic translation initiation factor 4E	-	0.711198	3.49325e-08	+	0.623578	0.564976	0.587547	0.542441	0.513839	1.21321	1.3404	1.27654	1.3148	1.24342	1950500000	10	7	7	0	82.06
Q3TC46	Patl1	Protein PAT1 homolog 1	-	0.711057	0.00266239	+	-5.79672	-6.31555	-6.09355	-6.47512	-6.26892	-5.47754	-5.35833	-5.23599	-5.42827	-5.89445		2	2	2	0.00076648	11.103
Q91V89;Q7TNL5	Ppp2r5d	NA	-	0.710717	8.27542e-09	+	0.484408	0.454304	0.535913	0.470925	0.489148	1.26335	1.21261	1.1727	1.18527	1.15435	363850000	12	8	5	0	65.75
Q8VD65;A0A087WQR4	Pik3r4	Phosphoinositide 3-kinase regulatory subunit 4	-	0.709916	1.23514e-06	+	-0.140334	-0.175703	-0.11968	-0.133483	-0.221393	0.513049	0.697609	0.450418	0.624719	0.473191	123190000	9	10	10	0	71.697
A2AR02;A2AR01	Ppig	Peptidyl-prolyl cis-trans isomerase G	-	0.709113	1.22502e-08	+	0.89519	0.942146	0.943663	0.893878	0.958455	1.60511	1.71455	1.59628	1.64019	1.62277	645010000	11	8	8	0	60.147
Q64737;D6RCG1;A0A338P6X4;A0A338P676;A0A338P6W0	Gart	Trifunctional purine biosynthetic protein adenosine-3;Phosphoribosylamine--glycine ligase;Phosphoribosylformylglycinamidine cyclo-ligase;Phosphoribosylglycinamide formyltransferase	-	0.707869	4.06739e-10	+	2.70656	2.73189	2.7573	2.72169	2.72701	3.44323	3.46792	3.438	3.40736	3.42727	3950500000	46	31	31	0	323.31
P97855	G3bp1	Ras GTPase-activating protein-binding protein 1	-	0.70696	5.11248e-09	+	1.45154	1.4643	1.4626	1.42656	1.49962	2.22128	2.17251	2.14706	2.11491	2.18367	1610300000	22	9	8	0	99.159
A0A0J9YTY0;A0A0J9YUL3;Q8C1B7;A0A0J9YVA6;A0A0J9YUV6	40787	Septin-11	-	0.705535	1.12316e-08	+	1.77181	1.75837	1.81617	1.78839	1.74934	2.55198	2.49979	2.48495	2.4328	2.44222	1585600000	20	16	9	0	255.6
P56546;Q91YZ2;E9Q0T4;E9PWQ9;E9Q0V8;E9PZG2;E9PX05	Ctbp2	C-terminal-binding protein 2	-	0.704588	7.09072e-09	+	-0.0852804	-0.0599651	-0.0958672	-0.125283	-0.052783	0.658774	0.629282	0.651787	0.556504	0.607411	160500000	5	11	5	0	45.436
F8VPN2	Tex15	NA	-	0.704357	0.000153413	+	-3.4843	-3.65723	-3.50606	-3.54104	-3.43884	-2.60736	-2.62417	-2.88327	-3.111	-2.8799		2	2	2	0.0007726	11.387
A0A0R4J007;P70261	Pald1	Paladin	-	0.704117	3.50907e-06	+	-3.13206	-3.2842	-3.34078	-3.14567	-3.15254	-2.36411	-2.58588	-2.56742	-2.48073	-2.53655	17291000	1	2	2	0	38.876
P12265;Q99KJ6;D3YY48	Gusb	Beta-glucuronidase	-	0.703673	1.56145e-05	+	1.27303	1.32634	1.33646	1.25543	1.32645	2.13203	2.13351	2.09802	1.84593	1.82658	1794400000	16	19	19	0	235.08
H3BLJ9;H3BJL6;H3BKH6;Q9R0P3;H3BJP2;H3BK43;H3BJC6;H3BL99	Esd	S-formylglutathione hydrolase	-	0.703281	3.10991e-09	+	2.98467	2.99803	3.04466	2.9898	3.01	3.68646	3.76044	3.68776	3.67654	3.73237	17498000000	43	14	14	0	192.48
P61967;D3Z268;D3Z0D6;D3YXN0	Ap1s1	AP-1 complex subunit sigma-1A	-	0.703269	2.01042e-06	+	-2.23144	-2.30624	-2.1353	-2.20621	-2.2831	-1.38583	-1.54247	-1.47957	-1.63204	-1.60605	23052000	1	2	2	0.00026688	12.794
G3X8T3;P16675;A2A5J8;A2A5J9	Ctsa	Carboxypeptidase;Lysosomal protective protein;Lysosomal protective protein 32 kDa chain;Lysosomal protective protein 20 kDa chain	-	0.703042	6.24017e-07	+	0.865481	0.843355	0.924868	0.847894	0.925357	1.72247	1.58336	1.61633	1.51189	1.48811	2134800000	15	14	14	0	153.63
Q8R3N6;A0A3Q4EBV8	Thoc1	THO complex subunit 1	-	0.700985	4.49832e-10	+	0.245561	0.226805	0.263805	0.252252	0.247191	0.989045	0.942219	0.918276	0.953883	0.937118	222140000	11	9	9	0	73.145
Q9D903;A2ACZ1	Ebna1bp2	Probable rRNA-processing protein EBP2	-	0.700277	4.12322e-07	+	-0.0919065	-0.0600491	-0.146772	0.00930119	-0.0998373	0.547297	0.722649	0.634764	0.660056	0.547357	122080000	6	5	5	0	38.15
Q9JLI8	Sart3	Squamous cell carcinoma antigen recognized by T-cells 3	-	0.699871	1.10966e-08	-	0.894219	0.886049	0.970821	0.929357	0.856875	1.60084	1.56334	1.6501	1.59974	1.62266	578050000	16	15	15	0	111.59
E9Q2H1;A0A2I3BQS6;Q80TP3	Ubr5	E3 ubiquitin-protein ligase UBR5	-	0.697242	3.46306e-07	-	-0.60274	-0.662743	-0.654627	-0.658605	-0.645816	0.163859	0.117712	-0.0412006	-0.0270605	0.0483713	128380000	6	6	6	0	44.917
Q9JLJ2;Q3U367	Aldh9a1	4-trimethylaminobutyraldehyde dehydrogenase	-	0.696313	2.94168e-08	-	2.46446	2.39381	2.47029	2.43071	2.36748	3.18292	3.09007	3.06933	3.14622	3.11977	3387600000	35	24	24	0	323.31
A0A3Q4EHV9;F8WJ93;Q3UMY5;A0A0R4J1G7;A7ISP9	Eml4	Echinoderm microtubule-associated protein-like 4	-	0.695954	5.37087e-07	-	0.390708	0.347807	0.29109	0.382983	0.367141	1.14717	1.14919	0.991917	1.0121	0.959115	251960000	8	7	1	0	53.678
E9PUM4;A0A1L1SQ51;Q71LX4;Q8CDM9;A0A1L1SRI1;A0A1L1SQP9	Tln2	Talin-2	-	0.695697	1.07566e-07	-	-0.68801	-0.743914	-0.724466	-0.808251	-0.750251	-0.0149059	0.0169582	-0.0113678	-0.13672	-0.0903711		3	13	1	0	72.6
F8VPX1;E9PXY8;Q6A4J8;G3UWR8	Usp7	Ubiquitin carboxyl-terminal hydrolase;Ubiquitin carboxyl-terminal hydrolase 7	-	0.695317	3.13238e-08	-	0.566035	0.549494	0.520987	0.543057	0.429463	1.26403	1.21308	1.20151	1.23314	1.17386	237540000	13	11	11	0	85.92
Q3U3A7;E9Q794;Q3UII8;Q924K8;H3BLE1	Mta3	Metastasis-associated protein MTA3	-	0.695308	0.00180361	-	-4.28069	-4.53051	-4.77419	-4.9411	-4.94308	-3.7618	-4.07267	-4.12097	-4.13461	-3.90297	6707200	1	6	1	0.0054308	5.838
Q8K010;E9Q484	Oplah	5-oxoprolinase	-	0.694901	6.70584e-09	-	-1.23256	-1.29252	-1.26197	-1.22215	-1.28755	-0.501064	-0.568954	-0.601601	-0.58204	-0.568568	104370000	3	3	3	0	16.997
P97471	Smad4	Mothers against decapentaplegic homolog 4	-	0.694897	1.48491e-06	-	-2.47748	-2.37204	-2.33491	-2.24845	-2.3999	-1.55648	-1.65221	-1.70535	-1.76359	-1.68066	29231000	2	2	2	0	14.322
O08553;Q71H75;Q3TMU8;O35098	Dpysl2	Dihydropyrimidinase-related protein 2	-	0.694621	1.04973e-08	-	2.93311	2.84724	2.89026	2.91754	2.82124	3.59636	3.58876	3.53495	3.59206	3.57036	6977500000	55	28	23	0	323.31
Q8K4Z5	Sf3a1	Splicing factor 3A subunit 1	-	0.694561	1.98339e-07	-	2.23738	2.175	2.19529	2.17121	2.12504	2.96275	2.9374	2.81918	2.86825	2.78916	1354700000	27	17	17	0	159.37
P46737	Brcc3	Lys-63-specific deubiquitinase BRCC36	-	0.693711	6.19219e-08	-	-0.925681	-0.926792	-0.850012	-0.855775	-0.939321	-0.136127	-0.152536	-0.253538	-0.242112	-0.24471	77828000	4	3	3	0	24.543
P61963	Dcaf7	DDB1- and CUL4-associated factor 7	-	0.692873	2.06424e-07	-	-1.57153	-1.56212	-1.61987	-1.49153	-1.49069	-0.91776	-0.816011	-0.860741	-0.765752	-0.911115	134230000	5	3	3	0	25.97
P67984	Rpl22	60S ribosomal protein L22	-	0.6927	1.94011e-08	-	0.919711	0.953117	0.98341	0.934609	0.881875	1.56395	1.67563	1.66014	1.63477	1.60172	3537200000	11	6	4	0	75.201
Q6PGF7	Exoc8	Exocyst complex component 8	-	0.692216	2.33938e-07	-	-1.10007	-1.12987	-1.00714	-1.04603	-1.14257	-0.484908	-0.358438	-0.35681	-0.435649	-0.328794	45544000	3	3	3	0	30.912
Q6ZQ38;D3YWC5	Cand1	Cullin-associated NEDD8-dissociated protein 1	-	0.691946	2.28411e-07	-	3.80387	3.79148	3.80453	3.75828	3.75608	4.53793	4.55569	4.49506	4.43175	4.35353	10142000000	81	47	45	0	323.31
F7CVW0;B2RRI2;Q689Z5;A0A0G2JG63;Q3TMM7;A0A0G2JGC7;A0A0G2JEM3;A0A1W2P6Y8;A0A1W2P7W8;Q7TNB8	Sbno1	Protein strawberry notch homolog 1	-	0.690533	7.25904e-07	-	-1.67368	-1.62847	-1.69731	-1.54529	-1.62815	-0.915516	-1.09254	-0.920618	-0.896648	-0.894917	33246000	4	4	4	0	33.404
B2RXR6;E9QNQ2;J3QK13;J3QNJ4	Ankrd44	Serine/threonine-protein phosphatase 6 regulatory ankyrin repeat subunit B	-	0.690478	1.4073e-06	-	-0.755893	-0.865244	-0.932529	-0.871537	-0.891397	-0.042655	-0.185217	-0.129732	-0.277394	-0.229213	97319000	3	4	3	0	50.815
Q9QWF0;A0A3B2WD19	Chaf1a	Chromatin assembly factor 1 subunit A	-	0.690466	6.18242e-05	-	-1.74104	-1.97753	-1.63138	-1.77638	-2.01681	-1.22659	-1.05312	-1.01062	-1.1611	-1.23939	35949000	2	2	2	0.00077781	11.691
Q91YR9;REV__Q3TVC7;REV__A0A0R4J177	Ptgr1	Prostaglandin reductase 1	-	0.690331	3.19515e-06	-	-0.532985	-0.554241	-0.437048	-0.747201	-0.655358	0.166316	0.111053	0.0990524	0.0504732	0.0979242	376170000	4	7	7	0	92.024
Q3TUQ7;Q5EG47;Q8BRK8	Prkaa1	5-AMP-activated protein kinase catalytic subunit alpha-1	-	0.689874	4.29813e-07	-	-0.657557	-0.727041	-0.823944	-0.769671	-0.773715	-0.0947504	-0.132647	-0.0964527	-0.0233965	0.0446863	81496000	5	5	5	0	65.589
Q99L45;E0CXJ3	Eif2s2	Eukaryotic translation initiation factor 2 subunit 2	-	0.689259	3.46529e-08	-	2.20721	2.16897	2.19609	2.12841	2.07936	2.83762	2.90426	2.80112	2.84292	2.84041	3031800000	29	18	18	0	169.15
F8WIE5;Q69ZR2	Hectd1	E3 ubiquitin-protein ligase HECTD1	-	0.688852	4.36623e-08	-	-0.26061	-0.291286	-0.293308	-0.263906	-0.338681	0.491174	0.386805	0.327114	0.388501	0.402875	124240000	9	10	10	0	82.796
D3YZ98;E9QLS6;Q6PF93;E9Q824	Pik3c3	Phosphatidylinositol 3-kinase;Phosphatidylinositol 3-kinase catalytic subunit type 3	-	0.688814	2.79829e-06	-	-3.6097	-3.61878	-3.83335	-3.61389	-3.77191	-2.96169	-3.02174	-2.93645	-3.1007	-2.983	64784000	3	4	4	0	42.622
Q8BTV2;A0A494B9T0	Cpsf7	Cleavage and polyadenylation specificity factor subunit 7	-	0.688804	7.6989e-08	-	-0.474969	-0.531916	-0.510845	-0.523852	-0.591174	0.10841	0.215097	0.201298	0.0876112	0.198846	217700000	7	5	5	0	45.934
E9Q8D0	Dnajc21	NA	-	0.68779	2.39027e-05	-	-1.97085	-1.90907	-2.00892	-2.06115	-2.00974	-1.21658	-1.4697	-1.48204	-1.18388	-1.16858	53028000	2	2	2	0	18.959
H3BLQ0;Q3TTF6;H3BKU1;G3UWS4;Q7TNP2;H3BLE7;H3BIV7;G3UXQ1;H3BJ83	Ppp2r1b	Serine/threonine-protein phosphatase 2A 65 kDa regulatory subunit A beta isoform	-	0.685957	3.90418e-08	-	-1.13784	-1.17298	-1.08352	-1.14116	-1.2346	-0.501102	-0.498091	-0.478867	-0.429315	-0.432937	89054000	4	8	4	0	25.84
P97310;A0A0N4SVY2	Mcm2	DNA replication licensing factor MCM2	-	0.685667	3.74655e-08	-	1.78257	1.78362	1.821	1.78768	1.66899	2.49274	2.46723	2.43037	2.46091	2.42095	1105800000	28	20	20	0	189.94
D3YWK1;Q80W47	Wipi2	WD repeat domain phosphoinositide-interacting protein 2	-	0.685499	5.51493e-07	-	-0.703414	-0.659792	-0.602251	-0.656163	-0.651334	0.173184	0.00599289	0.0283985	-0.0774527	0.0244169	104810000	4	3	3	0	24.357
P61965;F6Q3W0	Wdr5	WD repeat-containing protein 5	-	0.684927	8.37101e-09	-	0.513762	0.464035	0.508131	0.511392	0.46252	1.16547	1.25173	1.17079	1.14374	1.15275	425250000	9	6	6	0	89.082
Q99J36	Thumpd1	THUMP domain-containing protein 1	-	0.684128	2.72074e-08	-	0.877448	0.876764	0.909897	0.842086	0.837132	1.50806	1.62138	1.54313	1.59366	1.49774	498250000	10	8	8	0	65.932
F8WIU7;Q3U3W5;A0A1B0GT44	Prmt10;Prmt9	Putative protein arginine N-methyltransferase 9	-	0.683673	3.20155e-07	-	-1.83027	-1.79423	-1.80372	-1.79377	-1.91733	-1.08194	-1.16415	-1.05686	-1.18759	-1.2304	55213000	2	2	2	0.003292	10.561
A0A0R4IZY0;Q8C1A5	Thop1	Thimet oligopeptidase	-	0.683467	1.16002e-09	-	3.03185	3.05309	3.05232	3.03603	3.03559	3.72202	3.7833	3.7023	3.71072	3.70787	2708300000	43	35	34	0	309.05
P10518	Alad	Delta-aminolevulinic acid dehydratase	-	0.681204	9.33129e-06	-	-0.320064	-0.333261	-0.309629	-0.382445	-0.35885	0.472352	0.458055	0.38905	0.22651	0.155805	188340000	5	2	2	0	23.518
Q8CG76	Akr7a2	Aflatoxin B1 aldehyde reductase member 2	-	0.680963	8.37101e-09	-	0.4682	0.459679	0.456249	0.441163	0.50541	1.16764	1.17958	1.07062	1.1496	1.16807	374160000	8	7	7	0	87.825
G3X9S2;A0A0R4J1Q7;P06802;E9QQ26	Enpp1	Ectonucleotide pyrophosphatase/phosphodiesterase family member 1;Alkaline phosphodiesterase I;Nucleotide pyrophosphatase	-	0.680898	0.000311414	-	-3.73031	-4.07647	-3.9453	-3.9786	-4.0773	-3.52398	-3.16404	-3.42802	-3.03779	-3.24966	34768000	1	3	3	0	34.444
P11499;E9Q3D6;E9PX27;D3Z1R1;E9Q0C3	Hsp90ab1	Heat shock protein HSP 90-beta	+	0.680626	3.48676e-08	-	5.21407	5.15312	5.17976	5.12788	5.06612	5.85438	5.81085	5.79005	5.8634	5.82539	116680000000	224	61	39	0	323.31
Q8C7V3	Utp15	U3 small nucleolar RNA-associated protein 15 homolog	-	0.680354	6.34041e-08	-	0.0272093	0.102739	0.0652523	0.134177	0.0899229	0.787059	0.791584	0.696449	0.832349	0.71363	245990000	6	6	6	0	60.97
F8WHM5;Q61543;F6RSH1;E9PWD8	Glg1	Golgi apparatus protein 1	-	0.680277	7.99807e-09	-	-0.601247	-0.591259	-0.692862	-0.637153	-0.62902	-0.000945091	0.0741024	0.0496025	0.0598783	0.0672083	246920000	4	12	12	0	196.76
Q9Z0Y1;E9Q919	Dctn3	Dynactin subunit 3	-	0.679865	4.38692e-07	-	1.33421	1.29559	1.2753	1.26506	1.24864	2.05007	2.0269	2.00098	1.86371	1.87647	721500000	10	7	7	0	61.36
E9Q1S3;Q01405	Sec23a	Protein transport protein Sec23A	-	0.679368	3.11264e-07	-	1.97455	2.0673	1.95249	1.96499	1.94643	2.76083	2.70667	2.64751	2.57949	2.60808	2034500000	29	24	21	0	261.87
Q8CBB7;P22892	Ap1g1	AP-1 complex subunit gamma-1	-	0.67917	8.30407e-07	-	0.955075	1.0487	1.13147	1.03251	1.0129	1.76688	1.79009	1.76215	1.63162	1.62577	351390000	9	8	8	0	75.539
A0A0R4J0B4;Q99KK2;A0A0N4SW65;A0A0N4SWC3	Cmas	N-acylneuraminate cytidylyltransferase	-	0.679068	9.43235e-07	-	0.282701	0.427488	0.523193	0.428744	0.463449	1.11723	1.18356	1.09174	1.03123	1.09717	590740000	8	10	10	0	87.723
P27601;Q9D034	Gna13	Guanine nucleotide-binding protein subunit alpha-13	-	0.67783	5.49807e-05	-	-2.10557	-2.10531	-2.13338	-2.03951	-2.33656	-1.69952	-1.41249	-1.42544	-1.29928	-1.49444	79866000	3	4	4	0	48.107
E9Q9E4;E9PZX7;P30285;D6RHS5;D3YWB0	Cdk4	Cyclin-dependent kinase 4	-	0.677806	0.000293914	-	-3.56564	-3.62167	-3.66993	-3.57094	-3.95218	-3.07412	-3.23137	-3.00733	-2.75116	-2.92736	75662000	2	3	2	0	15.864
Q810B6	Ankfy1	Rabankyrin-5	-	0.677422	6.56788e-08	-	0.868718	0.866396	0.876076	0.800067	0.873736	1.60413	1.58087	1.52844	1.44504	1.51362	441410000	12	13	13	0	130.41
P40142;A0A286YE28;E0CY51	Tkt	Transketolase	+	0.676645	1.43903e-08	-	4.19629	4.13395	4.14461	4.15393	4.15803	4.89961	4.866	4.82493	4.77549	4.80402	34260000000	120	39	39	0	323.31
Q6PAR5;F7ADQ2;F7ADT6;F6X819;E9Q0D1;F7ADS7	Gapvd1	GTPase-activating protein and VPS9 domain-containing protein 1	-	0.674899	3.34297e-08	-	0.452409	0.410389	0.384054	0.377412	0.324853	1.05982	1.06351	1.09283	1.10786	0.999597	207510000	9	9	9	0	94.522
Q3U6F1;E9Q7W0;A0A0J9YTV5;P31266;A0A0J9YVE0;O08674	Rbpj	Recombining binding protein suppressor of hairless	-	0.674224	1.03712e-09	-	2.08702	2.05264	2.12788	2.06507	2.09452	2.77929	2.77492	2.75517	2.74129	2.74758	2180500000	32	16	16	0	134.83
P61255;B1ARA5;B1ARA3;F7CGP0;A0A0A0MQD7;A0A2I3BPN8;A3KGS3	Rpl26	60S ribosomal protein L26	-	0.673775	3.76104e-09	-	1.49698	1.54124	1.47426	1.49431	1.50386	2.13043	2.22109	2.15385	2.17844	2.19573	6921800000	18	13	13	0	105.11
B7ZWM8;B2RXP1;E9QAU9;Q8BVU0;E9Q892;E9Q0H5;F6YZL6;F6Y466;F6TPH7	Lrch3	Leucine-rich repeat and calponin homology domain-containing protein 3	-	0.673335	2.58726e-07	-	-1.44665	-1.4301	-1.42489	-1.37171	-1.41132	-0.628731	-0.749029	-0.706236	-0.798497	-0.835505	49174000	1	3	2	0	30.457
Q8C0C7;E9PWY9;D6RIJ2	Farsa	Phenylalanine--tRNA ligase alpha subunit	-	0.671499	6.21931e-08	-	1.781	1.82448	1.7831	1.77412	1.74407	2.39372	2.55698	2.41829	2.44324	2.45202	1415800000	23	14	14	0	156.24
Q922H9	Znf330	Zinc finger protein 330	-	0.670951	0.0229566	-	-4.1096	-4.35175	-4.23109	-3.94973	-4.09482	-3.18241	-3.26712	-4.34363	-3.44136	-3.14771		2	2	2	0.00078206	11.988
A2AE27;Q9DBT5	Ampd2	AMP deaminase 2	-	0.670029	1.02498e-05	-	0.696929	0.658442	0.705446	0.658298	0.615695	1.47463	1.43603	1.40164	1.1779	1.19477	380710000	11	10	10	0	71.611
Q99ME9;A0A217FL53	Gtpbp4	Nucleolar GTP-binding protein 1	-	0.669554	8.57359e-09	-	0.167117	0.22299	0.140894	0.188821	0.164182	0.797151	0.903122	0.842735	0.831336	0.85743	191780000	5	5	5	0	33.904
A0A0G2JEY4;Q9CXL3	NA	Uncharacterized protein C7orf50 homolog	-	0.668578	6.34454e-06	-	-1.35798	-1.2333	-1.36439	-1.32838	-1.26047	-0.528778	-0.537474	-0.64546	-0.828026	-0.661889	74576000	2	2	2	0.00027005	13.304
Q6ZQ73	Cand2	Cullin-associated NEDD8-dissociated protein 2	-	0.667656	2.11893e-07	-	-1.30232	-1.39326	-1.26581	-1.4006	-1.33971	-0.646254	-0.589071	-0.715868	-0.736922	-0.675309	57726000	3	5	3	0	26.099
Q3UMP4;A0A0N4SV32;A0A0N4SWH2;A0A0N4SUQ1;A0A0N4SUN8;A0A0N4SV40;A0A0N4SVK5	Serbp1	NA	-	0.667024	2.99788e-06	-	-1.78756	-1.80651	-1.79628	-1.76831	-1.76005	-0.992537	-0.999904	-1.12602	-1.25341	-1.21172	695990000	2	20	1	0.0054482	6.2902
Q99ME2	Wdr6	WD repeat-containing protein 6	-	0.66533	5.41682e-06	-	-1.72974	-1.66048	-1.59615	-1.64358	-1.68769	-0.806902	-1.04104	-1.00827	-0.994084	-1.1407	72417000	2	4	4	0	36.064
E9Q2X6;Q8CG47;A0A0A6YXY3;Q3U763	Smc4	Structural maintenance of chromosomes protein;Structural maintenance of chromosomes protein 4	-	0.664487	1.21727e-08	-	0.810958	0.810913	0.831614	0.725535	0.805537	1.49653	1.49351	1.42263	1.44886	1.44547	303020000	11	9	9	0	64.051
A2AFQ9;E9PUU4;Q8BX17;F7CKD6	Gemin5	Gem-associated protein 5	-	0.664193	1.1056e-08	-	1.21826	1.20334	1.21826	1.20962	1.24392	1.93744	1.93511	1.85538	1.83898	1.84746	332510000	15	12	12	0	119.59
A0A1L1ST08;A0A1L1SRX4;Q9CQ02;A0A1L1SRM6;A0A1L1SRJ9;A0A1L1SVC7	Commd4	COMM domain-containing protein 4	-	0.663985	1.27043e-05	-	-2.57138	-2.48133	-2.66492	-2.66544	-2.50745	-1.95996	-1.93494	-1.7263	-1.89562	-2.05378	16145000	1	2	2	0.0022819	10.638
B1AT82;Q9D0M1;B1AT84;B1AT83	Prpsap1	Phosphoribosyl pyrophosphate synthase-associated protein 1	-	0.663665	1.92467e-08	-	0.784356	0.727442	0.750238	0.722577	0.707652	1.44338	1.44289	1.37136	1.33472	1.41823	853630000	14	9	8	0	87.63
Q9ER72;A0A140LIB6	Cars	Cysteine--tRNA ligase, cytoplasmic	-	0.662525	2.024e-08	-	2.49335	2.4989	2.50387	2.48966	2.42087	3.19807	3.17086	3.13898	3.13361	3.07777	2779300000	31	26	25	0	294.86
K4DI77;Q5ND34	Wdr81	WD repeat-containing protein 81	-	0.662097	2.14883e-06	-	-3.05884	-3.05522	-3.07658	-2.88768	-3.04876	-2.39106	-2.22979	-2.39469	-2.34676	-2.45429	19869000	1	2	2	0.00027181	13.535
Q61768;E9QAK5;A2ARD4	Kif5b	Kinesin-1 heavy chain;Kinesin-like protein	-	0.661674	4.573e-09	-	2.59401	2.59448	2.54524	2.55711	2.57531	3.27104	3.2774	3.19542	3.20291	3.22775	2078300000	32	26	17	0	254.36
Q9WUA2;A0A087WPV4;A0A087WS80;A0A087WQ15	Farsb	Phenylalanine--tRNA ligase beta subunit	-	0.661295	3.93364e-10	-	2.58242	2.55185	2.55634	2.53717	2.54616	3.22238	3.22954	3.17975	3.22136	3.22738	2948900000	39	28	28	0	270.09
Q8C5R8	Prps1l1	NA	-	0.660753	6.51179e-06	-	-2.32529	-2.10929	-2.08776	-2.08747	-2.07477	-1.61501	-1.42141	-1.41595	-1.47707	-1.45138	545050000	2	5	1	0.0052632	8.952
Q09XV5;F7AL76	Chd8	Chromodomain-helicase-DNA-binding protein 8	-	0.6604	6.52282e-05	-	-4.30048	-4.37998	-4.48637	-4.25037	-4.44708	-3.89945	-3.67183	-3.4993	-3.6576	-3.83409	10405000	1	2	2	0.00052715	12.407
Q3V493;Q9ES56	Trappc4	Trafficking protein particle complex subunit 4	-	0.660021	2.21657e-06	-	-2.34291	-2.56033	-2.60482	-2.4245	-2.42468	-1.78193	-1.8767	-1.79485	-1.81153	-1.79212	13702000	1	2	2	0.0002713	13.469
Q9D8S5;O35326;S4R2G3	Srsf5	Serine/arginine-rich splicing factor 5	-	0.659398	1.31738e-07	-	0.892852	0.92807	0.990503	0.881457	0.867393	1.59316	1.65438	1.57119	1.53488	1.50365	1305700000	14	9	8	0	54.57
Q9CY46;Q9QXA5;D3YTP8;A0A1B0GQZ9;A0A1B0GRR9	Lsm4	U6 snRNA-associated Sm-like protein LSm4	-	0.659366	1.24712e-07	-	-1.56892	-1.63337	-1.45895	-1.56524	-1.61604	-0.95592	-0.92307	-0.90696	-0.883092	-0.876653	301990000	3	4	4	0	24.552
Q924C1	Xpo5	Exportin-5	-	0.65917	3.82455e-08	-	0.33739	0.33173	0.305363	0.244155	0.228539	0.972209	0.9762	0.896688	0.976865	0.921065	235830000	8	8	8	0	62.286
Q9DAA6	Exosc1	Exosome complex component CSL4	-	0.657813	8.94e-08	-	-0.542508	-0.573778	-0.513163	-0.571134	-0.480237	0.118249	0.183079	0.0627441	0.17994	0.0642328	102100000	4	4	4	0	31.613
P80316;E0CZA1	Cct5	T-complex protein 1 subunit epsilon	+	0.657235	4.91311e-08	-	4.07008	4.02099	4.01993	3.98939	3.95346	4.66826	4.75061	4.62729	4.64256	4.6513	14008000000	83	34	34	0	323.31
Q61937;Q9DAY9;Q5SQB5;Q5SQB0	Npm1	Nucleophosmin	-	0.656394	1.31807e-06	-	3.54301	3.53572	3.51166	3.47843	3.40786	4.23066	4.23822	4.14685	4.12562	4.0173	34063000000	85	19	19	0	202.49
O54950;A0A2R8VHU2;A0A2R8W6Y3;E0CXJ7;Q8BGM7	Prkag1	5-AMP-activated protein kinase subunit gamma-1	-	0.656177	8.95454e-07	-	-1.15655	-1.22598	-1.09477	-1.10535	-1.03993	-0.371919	-0.473515	-0.462458	-0.572219	-0.461589	216070000	4	6	4	0	48.994
Q8CHW4;A0A338P6D9	Eif2b5	Translation initiation factor eIF-2B subunit epsilon	-	0.655933	3.33937e-07	-	-1.75764	-1.76751	-1.69242	-1.76551	-1.83775	-1.01234	-1.09513	-1.14816	-1.08818	-1.19734	112180000	4	4	4	0	51.975
G3UYR5;Q99KN2;G3UYN9;G3UYS4	Ciao1	Probable cytosolic iron-sulfur protein assembly protein CIAO1	-	0.655726	1.42126e-07	-	-1.10689	-1.0343	-0.92691	-1.03874	-1.05318	-0.355686	-0.396877	-0.32703	-0.429437	-0.372365	187480000	5	4	4	0	39.316
Q99MN1;Q8R2P8	Kars	Lysine--tRNA ligase	-	0.654409	1.8869e-08	-	2.39751	2.38766	2.3905	2.33239	2.31791	3.0303	3.02517	2.95685	3.07089	3.0148	3785700000	33	24	24	0	300.45
Q4U2R1	Herc2	E3 ubiquitin-protein ligase HERC2	-	0.654401	1.52267e-05	-	-3.03109	-3.0231	-3.10958	-3.15973	-2.81455	-2.26069	-2.41348	-2.44039	-2.39477	-2.35672	155450000	2	2	2	0.0045386	10.285
D4AFX6;A0A338P6P6;Q6ZQK5;A0A2R8W6H4;A2ADA6;Q6NXL5	Acap2	Arf-GAP with coiled-coil, ANK repeat and PH domain-containing protein 2	-	0.653881	2.94269e-07	-	-0.320167	-0.416294	-0.294004	-0.382127	-0.382531	0.382751	0.338886	0.238184	0.294868	0.219596	432460000	6	8	8	0	55.867
Q5F258;Q68FF6;D3Z409	Git1	ARF GTPase-activating protein GIT1	-	0.652811	0.00203365	-	-4.03043	-4.18449	-3.65021	-3.96696	-3.97452	-2.87438	-3.42783	-3.48932	-3.37797	-3.37305	38135000	1	2	1	0.0045397	10.286
Q3UJU9	Rmdn3	Regulator of microtubule dynamics protein 3	-	0.652323	1.59707e-05	-	-3.46869	-3.39684	-3.35817	-3.43051	-3.21579	-2.56614	-2.68444	-2.88127	-2.74925	-2.72729	40380000	2	2	2	0	14.323
P70206;P70208;Q80UG2;P70207	Plxna1	Plexin-A1	-	0.651817	1.36744e-06	-	-2.37985	-2.56013	-2.56485	-2.50317	-2.51054	-1.96935	-1.81394	-1.85187	-1.85528	-1.76902	28750000	1	2	2	0	19.45
Q3U741;Q501J6;Q3TU25	Ddx17	Probable ATP-dependent RNA helicase DDX17	-	0.65139	1.54661e-08	-	2.29364	2.29028	2.27875	2.27369	2.31215	2.85692	2.97522	2.92826	2.96771	2.97738	1667800000	27	28	19	0	187.06
Q99J83	Atg5	Autophagy protein 5	-	0.65075	2.27274e-05	-	-2.17685	-2.19374	-2.18668	-2.21693	-2.31933	-1.79781	-1.53615	-1.56855	-1.39143	-1.54585	47934000	3	4	4	0	29.276
Q9QZE7;A0A1D5RLR0	Tsnax	Translin-associated protein X	-	0.65037	2.06193e-07	-	0.721551	0.720423	0.715427	0.686421	0.700582	1.48064	1.38068	1.35312	1.29534	1.28647	304170000	8	6	6	0	53.317
O35130;A0A0N4SUL6	Emg1	Ribosomal RNA small subunit methyltransferase NEP1	-	0.649813	3.80872e-05	-	0.138801	0.314621	0.286568	0.238986	0.529273	1.07105	1.01446	0.909851	0.849076	0.912879	198970000	6	5	5	0	46.665
Q9EQQ9;A0A494B913	Mgea5	Protein O-GlcNAcase	-	0.64898	5.28172e-09	-	1.05687	1.1417	1.1176	1.15691	1.09379	1.76004	1.78026	1.73745	1.75065	1.78337	253500000	11	9	9	0	61.409
Q9D1M4	Eef1e1	Eukaryotic translation elongation factor 1 epsilon-1	-	0.648528	7.06668e-07	-	-0.418759	-0.380604	-0.351107	-0.422513	-0.453485	0.199981	0.203981	0.146528	0.357627	0.308055	567100000	5	5	5	0	37.705
E9Q1E4;Q8BGW1;D3Z127	Fto	Alpha-ketoglutarate-dependent dioxygenase FTO	-	0.648143	2.86527e-05	-	-2.51903	-2.64841	-2.4391	-2.52247	-2.6034	-1.71833	-2.08292	-1.80755	-1.93436	-1.94853	55985000	2	3	3	0	27.498
A0A0R4J1F8;A0A2K6EDP7;P59328	Wdhd1	WD repeat and HMG-box DNA-binding protein 1	-	0.647922	1.78671e-07	-	-0.985349	-1.01219	-0.991194	-0.980485	-1.15022	-0.379067	-0.354301	-0.3561	-0.362248	-0.428103	44798000	3	3	3	0	25.942
Q8K0C9	Gmds	GDP-mannose 4,6 dehydratase	-	0.644595	3.97395e-08	-	0.759097	0.802292	0.865366	0.799598	0.859082	1.48933	1.4782	1.4497	1.39316	1.49802	456750000	8	10	10	0	84.919
Q8BTW3	Exosc6	Exosome complex component MTR3	-	0.644535	2.18482e-07	-	-0.248675	-0.165665	-0.217377	-0.157277	-0.16327	0.516093	0.477253	0.500261	0.344825	0.431979	118560000	5	3	3	0	28.681
A0A0R4J107;Q8R146;A0A0A6YXV0	Apeh	Acylamino-acid-releasing enzyme	-	0.644165	5.85088e-07	-	1.1773	1.19288	1.15088	1.18853	1.12463	1.91362	1.84174	1.83792	1.78396	1.67781	841310000	11	13	13	0	158.52
Q9QZQ8	H2afy	Core histone macro-H2A.1	-	0.642931	1.16721e-08	-	2.06875	2.02848	2.06861	2.0523	2.08926	2.70011	2.76237	2.67685	2.73366	2.64905	2449100000	26	15	13	0	162.22
Q8R409	Hexim1	Protein HEXIM1	-	0.641113	2.77503e-07	-	-0.702481	-0.581278	-0.6926	-0.638928	-0.709134	0.0491266	0.0200405	-0.0245781	-0.0559072	-0.107541	166480000	4	4	4	0	30.385
A0A0R4J0I9;Q91ZX7;Q3U5J2;E9Q202;A2API5;Q9JI18;A0A0N4SUL9;H3BJH0;D3Z5M3;H3BL52;A0A0R4J0A9;O88572;Q91VN0	Lrp1	Prolow-density lipoprotein receptor-related protein 1;Low-density lipoprotein receptor-related protein 1 85 kDa subunit;Low-density lipoprotein receptor-related protein 1 515 kDa subunit;Low-density lipoprotein receptor-related protein 1 intracellular domain	-	0.640868	1.87978e-07	-	0.943185	0.941092	0.923756	0.933246	1.01167	1.70915	1.56371	1.58196	1.52593	1.57654	1017300000	14	29	29	0	323.31
A0A3Q4EHZ1;Q9DBC3;E0CXC2;G3UZ59;A0A3Q4L303;A0A3Q4EIE2;A0A3Q4EH87;A0A3Q4EBV9	Cmtr1	Cap-specific mRNA (nucleoside-2-O-)-methyltransferase 1	-	0.64044	1.49468e-08	-	0.406568	0.415991	0.43615	0.436473	0.372712	1.13222	1.02253	1.03544	1.05091	1.029	188080000	6	6	6	0	45.732
E9QKG6;E9Q804;Q99NH0;A0A1W2P6X1;A0A0G2JDZ9;E9PUF1;Q8BUE7	Ankrd17	Ankyrin repeat domain-containing protein 17	-	0.640047	2.23059e-09	-	0.837125	0.790388	0.799154	0.776235	0.810153	1.45899	1.47449	1.44224	1.44002	1.39754	265140000	13	13	8	0	117.86
P97377;Q80YP0	Cdk2;Cdk3	Cyclin-dependent kinase 2;Cyclin-dependent kinase 3	-	0.639763	1.47594e-07	-	-0.635354	-0.715946	-0.696676	-0.697591	-0.808314	-0.0782299	-0.120842	-0.0981636	-0.0275831	-0.0302458	87955000	6	6	4	0	38.088
D3Z3E8;E9PW39;D3YVL0;P23249	Mov10	Putative helicase MOV-10	-	0.639677	2.64208e-09	-	1.41542	1.36299	1.3825	1.40878	1.41691	2.05657	2.07208	1.99939	2.04282	2.01412	400850000	13	12	12	0	95.843
Q91YR5;H3BLQ8;E9PYK1	Mettl13	Methyltransferase-like protein 13	-	0.638481	1.50052e-06	-	-0.499564	-0.491121	-0.516415	-0.498073	-0.450421	0.312188	0.105816	0.0646286	0.0780191	0.176158	104290000	8	8	8	0	53.643
Q7TNV0;E9Q8Y1;D3YVJ6	Dek	Protein DEK	-	0.636621	4.43354e-08	-	1.74094	1.77052	1.79651	1.78544	1.7565	2.42469	2.49896	2.36941	2.38474	2.35521	1284900000	19	14	14	0	130.47
A0A0B4J1L4;A0A0A0MQG1;D3YYU8	Obsl1	Obscurin-like protein 1	-	0.636377	1.20662e-06	-	-1.16233	-1.24255	-1.23448	-1.25435	-1.39098	-0.550135	-0.639845	-0.703627	-0.588637	-0.62057	19763000	2	2	2	0.00078431	12.106
Q3THS6;A0A0U1RNT6;A0A0U1RNK6;A0A0U1RQ95;A0A0U1RQB0;Q91X83;A0A0U1RPH4	Mat2a	S-adenosylmethionine synthase isoform type-2	-	0.635176	2.2577e-08	-	1.79015	1.81891	1.80635	1.81633	1.8097	2.52003	2.47248	2.43056	2.3807	2.41357	1669300000	20	15	15	0	143.35
A0A140T8R7;Q8CFE3;A0A0A6YXI3;A0A0A6YWY4;Q6PGA0	Rcor1	REST corepressor 1	-	0.634351	6.39085e-08	-	-0.200679	-0.207365	-0.261597	-0.209559	-0.23272	0.504601	0.379066	0.394022	0.433944	0.348203	105740000	5	4	3	0	34.737
A0A0N4SUH4;Q8BKS9;A0A494BBI7;A0A494BB98;A0A494B9B8	Kiaa0020	Pumilio domain-containing protein KIAA0020	-	0.633885	6.376e-07	-	0.55726	0.614321	0.552961	0.510591	0.439172	1.10019	1.26538	1.15247	1.19821	1.12747	221350000	13	9	9	0	66.28
Q8C547;A0A3B2W7H8	Heatr5b	HEAT repeat-containing protein 5B	-	0.632946	5.59895e-07	-	-0.97136	-0.843988	-1.00068	-0.843219	-0.964681	-0.344359	-0.314678	-0.245564	-0.233411	-0.321179	34812000	3	4	4	0	21.293
P17918	Pcna	Proliferating cell nuclear antigen	-	0.632882	3.99801e-08	-	2.48682	2.45906	2.47525	2.38857	2.34933	3.07759	3.06388	3.05397	3.06948	3.05851	5268900000	33	14	14	0	159.06
Q8CEB6;Q9DCT1	Akr1e1;Akr1e2	1,5-anhydro-D-fructose reductase	-	0.632152	1.41802e-06	-	-0.694631	-0.796873	-0.881102	-0.870374	-0.774537	-0.165363	-0.0779896	-0.220179	-0.254024	-0.139199	71329000	5	3	3	0	27.956
P97379;A0A0J9YTQ8;A0A0J9YUY8	G3bp2	Ras GTPase-activating protein-binding protein 2	-	0.631278	9.3218e-07	-	0.361714	0.33411	0.526638	0.420732	0.336619	1.07028	1.08071	1.03502	0.996911	0.95329	252370000	8	9	8	0	68.291
Q8BWZ3;F6XQZ4;G3UZX9;G3UZ51	Naa25	N-alpha-acetyltransferase 25, NatB auxiliary subunit	-	0.631081	1.09439e-07	-	2.07664	2.12108	2.13449	2.08189	2.05381	2.74827	2.81717	2.72081	2.67122	2.66585	1845500000	27	23	23	0	195.13
Q8VH51;E9Q8F0;F7AA45;B7ZD61;B7ZD63;B7ZD64;E9PZF9;D6RCZ8;E9Q999;D6RJ85	Rbm39	RNA-binding protein 39	-	0.63045	1.1713e-08	-	1.49864	1.4623	1.46204	1.41905	1.51594	2.05111	2.13269	2.1089	2.12331	2.0942	1591400000	24	13	13	0	140.26
P62717;A0A1D5RLW5;A0A1D5RM85;A0A1D5RME4;A0A1D5RM79;A0A1D5RMC7	Rpl18a	60S ribosomal protein L18a	-	0.630259	2.64246e-07	-	1.97241	2.02478	2.0601	1.95837	1.97456	2.66656	2.73014	2.58924	2.57998	2.57559	6644000000	30	12	12	0	128.85
A0A0R4J0P6;Q8VDG3;A0A2R8VKA3;A0A2R8VHG7	Parn	Poly(A)-specific ribonuclease PARN	-	0.630004	1.05886e-07	-	0.392083	0.362259	0.359503	0.354329	0.303041	1.00905	1.07262	0.984531	0.944427	0.910611	122200000	8	7	7	0	63.475
O54825	Bysl	Bystin	-	0.628923	4.33678e-08	-	0.190871	0.108316	0.138018	0.04568	0.0996599	0.771699	0.756817	0.761206	0.696296	0.741145	125140000	8	7	7	0	51.998
Q60770;A0A0G2JEI5;A2AEC9;A0A0G2JEQ3	Stxbp3	Syntaxin-binding protein 3	-	0.627972	1.3662e-08	-	0.441823	0.414896	0.472385	0.406537	0.406112	1.08142	1.10397	1.0471	0.99401	1.0551	324620000	10	8	8	0	58.621
Q9JKX6;A0A0A6YVU1;A2ATT5	Nudt5	ADP-sugar pyrophosphatase	-	0.627854	1.50383e-07	-	1.19782	1.15933	1.18416	1.05363	1.136	1.77069	1.75984	1.70572	1.82674	1.80723	747990000	13	7	7	0	63.03
Q02257	Jup	Junction plakoglobin	-	0.625559	4.87484e-05	-	-4.14164	-4.23836	-4.29369	-4.13146	-4.13431	-3.31923	-3.62108	-3.56171	-3.73383	-3.57582	85624000	1	3	2	0	25.902
Q8VE80	Thoc3	THO complex subunit 3	-	0.625278	2.13243e-06	-	-0.849422	-0.846769	-0.765316	-0.920255	-0.792434	-0.165818	-0.137527	-0.136889	-0.335961	-0.271607	117830000	3	4	3	0	29.201
B7ZWL1;A0A1D5RMJ8;Q6ZQ08;A0A1D5RMD8;A0A1D5RML9;A0A1D5RM04;A0A1D5RMB6	Cnot1	CCR4-NOT transcription complex subunit 1	-	0.624971	2.48997e-08	-	1.61913	1.58875	1.62188	1.62201	1.63277	2.26257	2.3225	2.23086	2.1965	2.19696	454000000	20	17	17	0	130.09
Q00612;A3KG36;G3UWD6;P97324	G6pdx	Glucose-6-phosphate 1-dehydrogenase X;Glucose-6-phosphate 1-dehydrogenase	-	0.624963	7.37484e-10	-	2.99036	3.01388	3.00047	2.95512	3.01654	3.59935	3.62709	3.61599	3.6192	3.63955	8086200000	44	35	34	0	323.31
Q8CI94;Q9WUB3;E9PUM3	Pygb	Glycogen phosphorylase, brain form	-	0.6238	2.93009e-09	-	1.69069	1.73547	1.72158	1.74582	1.78461	2.36543	2.34441	2.34375	2.36098	2.3826	945030000	17	21	19	0	211.94
O08582;A0A2R8W6Z1;A0A2R8VHC2;A0A2R8VKJ2;A0A2R8VI47;A0A2R8W725;E9Q2R3;Q9EQN9;Q91ZR3;Q80UN9	Gtpbp1	GTP-binding protein 1	-	0.623379	2.63083e-08	-	0.453727	0.41106	0.407829	0.41359	0.402608	0.982362	1.02465	1.01664	1.06481	1.11725	375810000	7	7	7	0	47.285
P54823	Ddx6	Probable ATP-dependent RNA helicase DDX6	-	0.622615	8.68902e-08	-	1.55854	1.53818	1.54708	1.48453	1.47883	2.10189	2.17948	2.08977	2.22294	2.12615	1058700000	18	12	12	0	166.55
D3YTR5;Q9Z2D8;D3YTR4;F6WZH1;F6UPR7;Q9Z2E1	Mbd3	Methyl-CpG-binding domain protein 3	-	0.621719	2.97623e-05	-	-0.748158	-0.580914	-0.707117	-0.626672	-0.536784	0.156728	0.0416756	-0.0127335	-0.183524	-0.0931978	166740000	5	5	5	0	31.67
Q9CRB2	Nhp2	H/ACA ribonucleoprotein complex subunit 2	-	0.621534	6.39106e-07	-	1.19424	1.1709	1.0929	1.08482	1.24101	1.7554	1.87008	1.80286	1.714	1.7492	481470000	13	5	5	0	46.265
Q8BHJ5;A0A0J9YV90;A0A0J9YVC9;A0A0J9YUT9;A0A0J9YUR3;A0A0J9YUE3	Tbl1xr1	F-box-like/WD repeat-containing protein TBL1XR1	-	0.61676	0.000274721	-	-3.91351	-3.75367	-3.50265	-3.79977	-3.96774	-3.19033	-3.17723	-2.99658	-3.16429	-3.3251	3266300	1	4	1	0.0054281	5.7703
P47963	Rpl13	60S ribosomal protein L13	-	0.616665	5.17097e-08	-	2.50271	2.50406	2.52971	2.42685	2.44082	3.06299	3.17126	3.08594	3.0853	3.08199	11316000000	33	16	16	0	184.53
B2RUJ2;B7ZNX6;Q80TH2;B9EHV0;A0A571BEA5;A0A0G2JDT9;A0A0G2JFZ5;E9Q6L9;Q80TE7	Erbb2ip	Protein LAP2	-	0.61664	2.45767e-06	-	-2.35338	-2.39672	-2.49649	-2.54941	-2.38688	-1.92016	-1.77441	-1.76652	-1.86828	-1.77032	33441000	2	4	4	0	32.287
A0A067XG53;O70589;B1AUH5;F6ZQR2	Cask	Peripheral plasma membrane protein CASK	-	0.616423	2.2104e-07	-	-2.07022	-2.00545	-2.0472	-1.9557	-1.95786	-1.32116	-1.35357	-1.38972	-1.42681	-1.46307	37378000	3	3	3	0	22.134
Q9CQS2	Nop10	H/ACA ribonucleoprotein complex subunit 3	-	0.616061	1.60845e-05	-	-1.68379	-1.80144	-1.7463	-1.69371	-1.83778	-1.27173	-0.932852	-1.15569	-1.18388	-1.13857	249720000	2	2	2	0	15.06
Q5SWD9	Tsr1	Pre-rRNA-processing protein TSR1 homolog	-	0.614009	4.62823e-08	-	0.0306635	0.101078	0.114193	0.0851622	0.0991373	0.744161	0.760296	0.683094	0.640477	0.67225	231510000	9	6	6	0	52.821
Q3UMB9;A0A1W2P6V9	Kiaa1033	WASH complex subunit 7	-	0.613634	3.20688e-07	-	-0.38026	-0.401442	-0.391996	-0.39161	-0.468568	0.314187	0.24794	0.171881	0.152787	0.147498	298460000	9	9	9	0	69.984
A0A087WNM1;Q91Z67;A0A087WS59;A0A087WSQ1;A0A087WRV4;A0A087WS73;D3YZW1;Q91Z69	Srgap2	SLIT-ROBO Rho GTPase-activating protein 2	-	0.612152	1.09407e-06	-	-3.19637	-3.12438	-3.19332	-3.05065	-3.09886	-2.54609	-2.39606	-2.52883	-2.54628	-2.58555	118390000	1	4	4	0	69.648
E9QNN1;A0A087WPL5;O70133;Q3UR42;A0A0R4J2C3;A0A087WRT3	Dhx9	ATP-dependent RNA helicase A	-	0.612022	3.88839e-09	-	3.30535	3.34441	3.39932	3.32018	3.3679	3.9708	3.96704	3.96562	3.94515	3.94867	5615500000	73	44	44	0	323.31
P52431;D6RFB8	Pold1	DNA polymerase delta catalytic subunit;DNA polymerase	-	0.611788	3.48061e-09	-	0.518462	0.554913	0.574457	0.5512	0.551381	1.19503	1.15875	1.11721	1.19237	1.14599	120870000	10	10	10	0	64.377
P97470;A0A0U1RQ12;A0A0U1RPR5;A0A0U1RPK2	Ppp4c	Serine/threonine-protein phosphatase 4 catalytic subunit	-	0.611523	4.02532e-06	-	-0.156693	-0.258526	-0.190794	-0.253182	-0.33343	0.370204	0.280447	0.325249	0.527183	0.361909	196490000	7	7	5	0	68.743
Q9QYJ3;Q3TYL7	Dnajb1	DnaJ homolog subfamily B member 1	-	0.610097	2.22334e-08	-	0.864087	0.906736	0.85552	0.810142	0.842986	1.45387	1.46059	1.41046	1.48867	1.51637	692720000	14	12	11	0	87.188
Q3UPL0;S4R2A9;S4R192;S4R256;S4R1T5;S4R1Y8	Sec31a	Protein transport protein Sec31A	-	0.610081	1.78163e-09	-	2.89172	2.94754	2.89376	2.94012	2.87859	3.53308	3.52633	3.50805	3.52897	3.50572	5794300000	50	36	36	0	323.31
E9PV45;B1AY13	Usp24	Ubiquitin carboxyl-terminal hydrolase;Ubiquitin carboxyl-terminal hydrolase 24	-	0.609737	1.73982e-05	-	-2.43045	-2.50378	-2.34441	-2.3524	-2.47129	-1.72483	-1.71141	-1.95585	-1.72763	-1.93392	16526000	3	4	3	0	22.769
Q8VI75;Q5U4C5;D6RES6	Ipo4	Importin-4	-	0.609634	3.98051e-07	-	1.99938	1.96556	2.00503	1.98035	1.95353	2.6937	2.63535	2.59704	2.52968	2.49627	1042900000	25	14	14	0	137
G5E8J3;Q8K1X1;A0A0U1RQ40	Wdr11	WD repeat-containing protein 11	-	0.609359	2.80598e-06	-	-1.17603	-1.19627	-1.05966	-0.985768	-1.21505	-0.473049	-0.537109	-0.585608	-0.48236	-0.507859	84063000	4	5	5	0	48.515
E9PZ53;Q9DBB4	Naa16	N-alpha-acetyltransferase 16, NatA auxiliary subunit	-	0.608957	4.2547e-07	-	-2.49855	-2.44799	-2.49635	-2.54584	-2.40846	-1.82924	-1.92688	-1.87824	-1.93441	-1.78364		1	5	1	0.0052317	7.5543
Q9Z2L7;J3QMV5;J3QP70;J3QPM4	Crlf3	Cytokine receptor-like factor 3	-	0.608671	3.46529e-08	-	-0.977304	-0.929276	-0.943005	-1.00148	-1.03735	-0.366337	-0.35853	-0.326797	-0.426686	-0.366704	152630000	3	4	4	0	33.38
Q05D44;REV__D3YVK9;REV__F6W8R9;REV__Q6DFZ2;REV__E9QP46;REV__Q6ZWQ0	Eif5b	Eukaryotic translation initiation factor 5B	-	0.608153	3.87738e-08	-	2.27924	2.31431	2.23732	2.28993	2.32367	2.90384	2.94363	2.82751	2.87675	2.93353	1859900000	31	24	23	0	187.79
O35654	Pold2	DNA polymerase delta subunit 2	-	0.607958	0.000212689	-	-2.7251	-3.10807	-3.08393	-2.98304	-3.06801	-2.34491	-2.45418	-2.57583	-2.24934	-2.3041	20740000	3	2	2	0.00027241	13.604
A2A547;P84099	Rpl19	Ribosomal protein L19;60S ribosomal protein L19	-	0.607876	3.38364e-07	-	1.90855	1.92545	1.94697	1.89913	1.86599	2.46605	2.64878	2.49254	2.49141	2.48669	6404000000	30	17	17	0	166.77
B7ZNR9;B2RUE8;A0A0A6YWR8;A0A0A6YWM8;E9PVG7;A0A0A6YW53;P97820;F8VPL5;A0A0A6YVZ8;E0CZF8;E0CZD7;E0CXD6;E0CY98;E9PUL9;Q5SXG1;Q5SXG3;G3X9G2;B9EKN8;B2RQ80;Q9JM52;P83510;E0CYV5;A0A0A6YWJ2;A0A0A6YXE5;REV__Q8BPM0;REV__F6XP90;F7AMS7;REV__B7ZNR9;REV__B2RUE8;REV__P97820;REV__A0A0A6YWR8;REV__F8VPL5;REV__A0A0A6YWM8;REV__E9PVG7;REV__A0A0A6YW53;REV__Q7TMY8;REV__A2AFQ0	Map4k4	Mitogen-activated protein kinase kinase kinase kinase 4	-	0.607823	7.05118e-07	-	-0.728599	-0.746359	-0.737411	-0.750899	-0.627412	-0.181907	-0.0805264	-0.00616646	-0.177289	-0.105678	142090000	5	6	5	0	32.674
Q922D8;A0A1W2P733;A0A1W2P7L5	Mthfd1	C-1-tetrahydrofolate synthase, cytoplasmic;Methylenetetrahydrofolate dehydrogenase;Methenyltetrahydrofolate cyclohydrolase;Formyltetrahydrofolate synthetase;C-1-tetrahydrofolate synthase, cytoplasmic, N-terminally processed	-	0.607396	2.87451e-08	-	3.61644	3.57251	3.6089	3.53808	3.52081	4.17001	4.22845	4.12979	4.18337	4.18209	6692300000	72	44	43	0	323.31
P62715	Ppp2cb	Serine/threonine-protein phosphatase 2A catalytic subunit beta isoform	-	0.60708	1.73753e-05	-	-2.97374	-3.06421	-3.0829	-2.94013	-3.18179	-2.58202	-2.48297	-2.40626	-2.4376	-2.29853		1	12	1	0.0052671	9.1527
P15535	B4galt1	Beta-1,4-galactosyltransferase 1;Lactose synthase A protein;N-acetyllactosamine synthase;Beta-N-acetylglucosaminylglycopeptide beta-1,4-galactosyltransferase;Beta-N-acetylglucosaminyl-glycolipid beta-1,4-galactosyltransferase;Processed beta-1,4-galactosyltransferase 1	-	0.604693	8.31541e-06	-	-1.42234	-1.38534	-1.43494	-1.44608	-1.41292	-0.601343	-0.846748	-0.927694	-0.847606	-0.854753		2	2	2	0	13.9
Q9CY34;Q3UWQ3;A0A087WQR9	Ube2f;Ube2fb	NEDD8-conjugating enzyme UBE2F;NEDD8-conjugating enzyme UBE2F-B	-	0.603295	5.90963e-06	-	-3.14833	-3.04214	-2.97585	-2.89088	-2.92824	-2.28813	-2.40627	-2.46363	-2.41294	-2.398		1	1	1	0.00076707	11.134
Q8BFY6	Pef1	Peflin	-	0.602631	3.4618e-05	-	0.00670719	-0.101807	-0.107025	-0.150929	-0.090354	0.745933	0.394226	0.542452	0.401702	0.485435	112560000	10	5	5	0	36.471
Q6P5B0	Rrp12	RRP12-like protein	-	0.602411	1.30686e-08	-	0.500087	0.61167	0.534737	0.536891	0.577077	1.15787	1.18556	1.15821	1.14188	1.129	311710000	11	11	11	0	81.065
Q9CPP0;A0A0R4IZX5;P55066	Npm3	Nucleoplasmin-3	-	0.602411	0.000141589	-	-3.28982	-3.45656	-3.61195	-3.47376	-3.56464	-2.70472	-3.06542	-2.83039	-2.80316	-2.98099	500420000	5	3	3	0	69.478
A0A087WQE6;A0A087WNT1;P83940;A0A087WPE4	Tceb1	Transcription elongation factor B polypeptide 1	-	0.601973	4.8662e-08	-	0.371381	0.378689	0.386293	0.354138	0.376105	1.01655	1.04802	0.975422	0.914931	0.921552	1586300000	10	5	5	0	59.548
P70279;A2ALA0	Surf6	Surfeit locus protein 6	-	0.601296	3.99725e-08	-	-0.11126	0.025116	-0.0214062	-0.0191545	-0.0528669	0.574399	0.599623	0.552055	0.526113	0.574719	415420000	6	6	6	0	38.79
Q8BFZ3	Actbl2	Beta-actin-like protein 2	-	0.600383	0.000548349	-	-2.43873	-2.63939	-2.5714	-2.5389	-2.49716	-1.63124	-1.88107	-2.2246	-2.05382	-1.89295		1	12	1	0.0052605	8.7784
Q01320	Top2a	DNA topoisomerase 2-alpha	-	0.598893	1.73676e-07	-	2.99077	2.95362	3.09517	3.02306	3.02108	3.53962	3.63948	3.59639	3.63626	3.66641	1984200000	42	35	27	0	265.48
Q61753;F6ZSB7	Phgdh	D-3-phosphoglycerate dehydrogenase	-	0.597152	2.31611e-08	-	3.23769	3.16858	3.18752	3.17036	3.10751	3.78956	3.75946	3.76503	3.74277	3.80059	15945000000	56	20	19	0	323.31
A2A9P6;P24788	Cdk11b	Cyclin-dependent kinase 11B	-	0.597058	1.5919e-08	-	0.467668	0.518192	0.510073	0.46119	0.475808	1.15131	1.05075	1.08942	1.04861	1.07812	206260000	7	7	7	0	49.311
Q3TPJ8;O88487;A2BFF8;A2BFF9;A2BFF5;D3Z258;A0A0N4SVS1;Q3TYJ3;D3Z0M6;O88485	Dync1i2	Cytoplasmic dynein 1 intermediate chain 2	-	0.596292	6.10042e-06	-	0.424762	0.34564	0.389462	0.375653	0.292762	0.993123	0.81942	0.879061	1.07026	1.04787	552460000	13	11	11	0	211.22
Q8R3D1;D6RI34;D6RJI8	Tbc1d13	TBC1 domain family member 13	-	0.596106	4.42641e-05	-	-1.96085	-2.06968	-1.99244	-1.99242	-2.20657	-1.49999	-1.53493	-1.57466	-1.3266	-1.30524	33205000	2	3	3	0	54.482
A0A0U1RPJ4;A0A0X1KG60;Q3U319	Rnf40	E3 ubiquitin-protein ligase BRE1B	-	0.593694	3.44738e-05	-	-2.15554	-2.36789	-2.22872	-2.24115	-2.44057	-1.64157	-1.75514	-1.80604	-1.71226	-1.5504	12489000	2	2	2	0	15.287
Q5SU71;Q61510;Q5SU72	Trim25	E3 ubiquitin/ISG15 ligase TRIM25	-	0.592518	4.00608e-08	-	-0.203414	-0.152449	-0.202154	-0.137242	-0.199092	0.414044	0.482937	0.362202	0.429749	0.379306	182630000	5	4	4	0	51.475
P54822;E9Q242;E9Q3T7;A0A140LHU1;E9Q0A0;A0A0G2JFI8	Adsl	Adenylosuccinate lyase	-	0.592012	4.87217e-07	-	1.91841	1.835	1.83189	1.81205	1.7756	2.46986	2.47855	2.45884	2.39785	2.3279	1712100000	22	13	13	0	169.37
Q6PAV2	Herc4	Probable E3 ubiquitin-protein ligase HERC4	-	0.591772	1.29678e-07	-	-0.145677	-0.116585	-0.0912704	-0.0535021	-0.0201349	0.552041	0.504944	0.464493	0.456794	0.553422	108730000	7	7	7	0	52.268
Q99LB6;E0CYU5	Mat2b	Methionine adenosyltransferase 2 subunit beta	-	0.591577	1.77367e-06	-	0.0497999	-0.00645828	-0.0567188	-0.0812521	-0.0906096	0.536387	0.516914	0.671318	0.458667	0.589358	279360000	6	5	5	0	67.819
Q45VK5;A0A1L1STE4;Q9Z1X4;A0A1L1SQR7;A0A1L1SSU8;A0A1L1SR62;A0A1L1SQ69;A0A1L1SU19;A0A1L1ST48;Q91WM1	Ilf3	Interleukin enhancer-binding factor 3	-	0.591387	4.70196e-09	-	0.847733	0.889204	0.878551	0.895236	0.827203	1.50169	1.45923	1.43871	1.46091	1.43433	794810000	18	13	13	0	112.81
E9PYN9;Q8JZQ5;A0A0N4SUP5	Aoc1	Amine oxidase;Amiloride-sensitive amine oxidase [copper-containing]	-	0.59052	0.000166173	-	-2.94252	-2.79933	-2.65373	-2.84672	-2.65884	-2.25565	-2.03423	-2.03214	-2.32663	-2.2999		1	1	1	0.0020346	10.832
Q6P2B1;F6TDZ2	Tnpo3	Transportin-3	-	0.589087	3.2583e-07	-	1.50945	1.58417	1.6036	1.54426	1.5692	2.21583	2.22106	2.15169	2.09897	2.06856	697180000	14	10	10	0	87.923
A2ABV5;A2BDN7;A2BDP0	Med14	Mediator of RNA polymerase II transcription subunit 14	-	0.588621	1.88512e-07	-	-0.497943	-0.607471	-0.501959	-0.637406	-0.510568	0.0674419	0.0557289	0.0434055	0.00199223	0.0191908	83007000	3	3	3	0	23.84
Q6NVF4;D6RGT6	Helb	DNA helicase B	-	0.588391	4.55767e-07	-	-0.437512	-0.375126	-0.354946	-0.467778	-0.366357	0.281114	0.211679	0.187204	0.112325	0.147914	71080000	4	4	4	0	24.946
O55201;A0A140LJ34	Supt5h	Transcription elongation factor SPT5	-	0.588327	4.20307e-08	-	0.313771	0.351372	0.346907	0.339723	0.329316	0.975511	0.992533	0.888002	0.880633	0.886045	191200000	6	8	8	0	53.233
Q8BGZ6;P51569;A2BDV6	Gla	Alpha-galactosidase A	-	0.587381	3.66232e-06	-	0.237029	0.261372	0.281429	0.241815	0.249211	0.989861	0.883722	0.862368	0.729011	0.742801	491890000	6	8	8	0	119.22
P49717;A0A2R8VHP7;E9Q1K1;Q6ZPR1;Q9CWV1	Mcm4	DNA replication licensing factor MCM4	-	0.587292	3.92456e-08	-	2.43031	2.45798	2.45321	2.40366	2.33792	2.98639	3.05126	2.99116	3.00235	2.98839	1517300000	34	22	22	0	193.3
Q5SUR0;F6RUL9;G3UY86	Pfas	Phosphoribosylformylglycinamidine synthase	-	0.586188	2.52977e-07	-	1.98802	1.98609	2.00195	1.98215	1.99009	2.67042	2.62959	2.52252	2.56459	2.49211	1241700000	26	19	19	0	240.64
A2A4P3;A2A4P4;Q3THG9	Gm27029;Aarsd1	Alanyl-tRNA editing protein Aarsd1	-	0.585887	8.96e-07	-	-0.719796	-0.823742	-0.68618	-0.771758	-0.861615	-0.135889	-0.260633	-0.210318	-0.189391	-0.137424	96051000	5	4	4	0	37.142
O89079;D3Z315;F6YFR7;E9Q6I5;F6XIG5	Cope	Coatomer subunit epsilon	-	0.585823	2.22115e-06	-	0.974858	0.786022	0.882215	0.800534	0.721931	1.39921	1.39079	1.4081	1.44031	1.45627	991420000	13	9	9	0	96.421
Q8BYA0;B1ATU0	Tbcd	Tubulin-specific chaperone D	-	0.58576	4.66924e-08	-	0.885503	0.793665	0.840626	0.793452	0.751594	1.43182	1.41654	1.37431	1.39727	1.37371	404120000	16	15	15	0	113.77
D3YZ09;Q9CY66;F6SL78	Gar1	H/ACA ribonucleoprotein complex subunit 1	-	0.585227	3.13258e-07	-	0.895587	0.946569	0.904524	0.874763	0.945971	1.40544	1.5731	1.48991	1.56065	1.46444	656570000	10	6	6	0	43.038
A0A1Y7VN36;Q8K0G5;A0A217FL60	Tssc1	Protein TSSC1	-	0.585081	3.65522e-06	-	-0.112855	-0.0932198	-0.108776	-0.1359	-0.00432491	0.631608	0.397331	0.539576	0.411691	0.490123	95627000	3	3	3	0	25.24
A0A1B0GRU8;Q9R1C7;E9QMI6;D3Z4N6;E9QP07;A0A0R4J1S2;Q80W14	Prpf40a	Pre-mRNA-processing factor 40 homolog A	-	0.584881	9.22182e-09	-	2.70115	2.66699	2.66653	2.64312	2.69686	3.20962	3.29599	3.25414	3.29552	3.24378	1491400000	30	22	22	0	199.43
P16254;A2AUM6	Srp14	Signal recognition particle 14 kDa protein;Signal recognition particle 14 kDa protein, N-terminally processed	-	0.582246	1.2605e-07	-	0.691609	0.604809	0.59671	0.55309	0.678212	1.19562	1.21959	1.25674	1.18402	1.17968	463390000	5	4	4	0	84.03
Q922U1;E0CYD0	Prpf3	U4/U6 small nuclear ribonucleoprotein Prp3	-	0.582013	6.43829e-06	-	-0.453366	-0.487593	-0.403343	-0.536208	-0.567155	0.160625	0.204086	0.0951385	-0.0467138	0.049264	79879000	4	4	4	0	31.335
Q8R123	Flad1	FAD synthase;Molybdenum cofactor biosynthesis protein-like region;FAD synthase region	-	0.581858	1.35944e-06	-	-1.51581	-1.54565	-1.50283	-1.51139	-1.59489	-0.840512	-1.02296	-1.01055	-0.87786	-1.00941		2	2	2	0	17.928
G8JL40;A3KG93;Q6ZQ88;F6Z4I3;F6ZC60	Kdm1a	Lysine-specific histone demethylase 1A	-	0.58133	3.92669e-06	-	-0.346612	-0.235149	-0.392424	-0.359889	-0.189666	0.297404	0.348824	0.292358	0.169919	0.274407	117380000	5	6	6	0	48.169
Q9D0D4;A0A286YCE5	Dimt1	Probable dimethyladenosine transferase	-	0.581038	8.14231e-08	-	0.45139	0.431461	0.523703	0.424197	0.449224	0.994344	1.11422	1.0089	1.05016	1.01754	214730000	11	9	9	0	62.501
Q9JK38;A0A2I3BQY4;A0A2I3BQE3;A0A2I3BQS3;A0A2I3BRH6;A0A2I3BRZ8;A0A2I3BQ33;A0A2I3BS07	Gnpnat1	Glucosamine 6-phosphate N-acetyltransferase	-	0.580591	1.92771e-06	-	0.332971	0.269062	0.267658	0.250129	0.208467	0.902825	0.785673	0.746096	0.96374	0.832906	238310000	8	5	5	0	65.606
Q3TIU4	Pde12	2,5-phosphodiesterase 12	-	0.580414	3.7027e-09	-	0.677171	0.700256	0.697502	0.723762	0.695405	1.25738	1.26263	1.32961	1.29545	1.2511	310130000	10	8	8	0	82.542
Q61553;A0A0G2JDU7;F7BDR1	Fscn1	Fascin	-	0.579757	1.08074e-08	-	2.06677	2.05225	2.06277	2.04818	2.05308	2.62784	2.71359	2.60475	2.62307	2.61259	3645500000	33	17	17	0	178.18
Q8BUR4;A0A1B0GSI1	Dock1	Dedicator of cytokinesis protein 1	-	0.579644	1.23007e-06	-	-2.34141	-2.38439	-2.31148	-2.2893	-2.35789	-1.88501	-1.72096	-1.67981	-1.79894	-1.70152	112740000	1	3	2	0.00078452	12.119
F6YRW4;P59997;H3BLD4	Kdm2a	Lysine-specific demethylase 2A	-	0.579328	6.88526e-05	-	-2.45231	-2.4733	-2.58041	-2.47812	-2.29829	-1.73802	-2.07728	-1.8079	-1.8431	-1.91949	22426000	2	2	2	0.00052701	12.403
Q63844;D3Z3G6;A0A0U1RPX4;D3Z6D8;A0A0U1RPZ0	Mapk3	Mitogen-activated protein kinase 3;Mitogen-activated protein kinase	-	0.578986	4.05746e-08	-	1.28368	1.33157	1.32194	1.32964	1.30194	1.80727	1.92821	1.88197	1.93134	1.9149	1136000000	18	10	8	0	101.41
Q6WKZ8;A0A286YCB2	Ubr2	E3 ubiquitin-protein ligase UBR2	-	0.578918	1.9175e-08	-	-0.603736	-0.567036	-0.609671	-0.500722	-0.590571	-0.00676823	-0.00408936	0.0419712	-0.00831699	5.81741e-05	252400000	5	5	5	0	43.404
P62196;Q8K1K2	Psmc5	26S protease regulatory subunit 8	-	0.578911	4.27073e-07	-	2.27142	2.1955	2.24583	2.20252	2.08529	2.77132	2.75739	2.73842	2.81103	2.81695	2967700000	35	18	18	0	224.61
Q9QYI3;F7BTP8;A2A5E1	Dnajc7	DnaJ homolog subfamily C member 7	-	0.578386	2.37744e-07	-	1.00299	0.993296	0.981354	0.968863	1.01721	1.65004	1.58244	1.47387	1.61837	1.53093	281630000	8	8	8	0	51.317
O54941	Smarce1	SWI/SNF-related matrix-associated actin-dependent regulator of chromatin subfamily E member 1	-	0.578228	2.94098e-05	-	0.0192213	-0.0713329	0.0559807	0.0201902	-0.0683813	0.762635	0.608868	0.397297	0.55598	0.522038	66274000	4	4	4	0	30.192
Q8BGQ1	Vipas39	Spermatogenesis-defective protein 39 homolog	-	0.577641	4.49323e-06	-	-3.24809	-3.18148	-3.27221	-3.12989	-3.24841	-2.50609	-2.64416	-2.69687	-2.74977	-2.595	27029000	2	2	2	0.00026896	13.097
P63085;A0A338P736;A0A338P781	Mapk1	Mitogen-activated protein kinase 1	-	0.576458	2.89742e-08	-	1.06896	1.11903	1.10497	1.10158	1.04508	1.65382	1.69134	1.59567	1.70373	1.67734	1525300000	15	10	8	0	81.194
A0A0R4J170;Q3TKT4;G3UX35;E9QAB8;H3BKN5	Smarca4	Transcription activator BRG1	-	0.575959	4.60648e-07	-	0.31779	0.323784	0.329296	0.378728	0.311704	1.00555	0.882549	0.805544	0.949162	0.898288	182300000	8	9	4	0	80.327
Q8BYY4;E0CY48;E0CX38	Ttc39b	Tetratricopeptide repeat protein 39B	-	0.575634	2.48578e-06	-	-1.40947	-1.44839	-1.35258	-1.3319	-1.42735	-0.692126	-0.807577	-0.91024	-0.78707	-0.894509	25688000	2	2	2	0	14.843
P28271	Aco1	Cytoplasmic aconitate hydratase	-	0.575277	2.35172e-08	-	1.82937	1.82414	1.7985	1.84065	1.84835	2.46747	2.43902	2.37391	2.37151	2.36549	1019600000	17	21	20	0	178.2
E9Q481;Q6P2K6;Q922R5;Q5RJB9;A0A1Y7VJG9	Smek1	Serine/threonine-protein phosphatase 4 regulatory subunit 3A	-	0.575257	0.00489066	-	0.798049	0.784374	0.710569	0.755725	1.34703	1.78463	1.43234	1.37616	1.33334	1.34557	204510000	9	9	9	0	77.133
P80315;G5E839;G3UYW5;G3UXF3;G3UXG2	Cct4	T-complex protein 1 subunit delta	-	0.575236	1.17327e-07	-	3.40113	3.29991	3.31374	3.2777	3.28071	3.8815	3.92938	3.82818	3.92455	3.88576	10216000000	62	29	29	0	323.31
A2AIR2;Q5DTM8;A2AIR1;A2AIR0	Rnf20	E3 ubiquitin-protein ligase BRE1A	-	0.573932	0.00391919	-	-4.31545	-4.5809	-4.60095	-4.68935	-4.00142	-3.92036	-3.84549	-3.94303	-3.64174	-3.96779	15534000	3	2	2	0	28.164
Q3UM45;A0A087WRA7;F6TGJ2	Ppp1r7	Protein phosphatase 1 regulatory subunit 7	-	0.573875	9.73901e-09	-	1.13921	1.08848	1.08396	1.05775	1.08819	1.66502	1.69067	1.6138	1.69328	1.66419	713730000	14	11	11	0	147.96
Q5SQA2;E9Q2Q6;F6ZBY9;Q5SQA4;Q5SQA3;Q62440;Q62441;F6TS96;Q3TY99;E0CXU1;E0CXS2;E0CY14;F8WIE2;E0CXS9;J3KMT7;Q08122;F6YM15;Q3UN01;Q9WVB2	Tle1;Tle4;Tle3	Transducin-like enhancer protein 1;Transducin-like enhancer protein 4;Transducin-like enhancer protein 3	-	0.573563	2.61678e-06	-	-2.03943	-2.03598	-2.11422	-2.0041	-2.0054	-1.39895	-1.34881	-1.54875	-1.55665	-1.47815	65950000	2	2	2	0	17.797
Q5H8C4;A0A286YCT3	Vps13a	Vacuolar protein sorting-associated protein 13A	-	0.573499	1.777e-07	-	-0.494473	-0.496716	-0.580946	-0.468341	-0.414157	0.0747452	0.110275	0.11755	0.0338659	0.0764265	51687000	2	2	2	0	18.267
Q9D1H7;D3Z7S0;D3Z4J5	Get4	Golgi to ER traffic protein 4 homolog	-	0.572444	1.54475e-06	-	-0.991742	-0.813732	-0.831472	-0.899129	-0.822106	-0.232929	-0.293928	-0.260849	-0.376231	-0.332026	104440000	5	4	4	0	23.564
A0A498WGD8;Q8CDN6;A0A494B955;A0A494BBI1;A0A494BB31	Txnl1	Thioredoxin-like protein 1	-	0.571566	2.81289e-06	-	1.35532	1.22705	1.26232	1.29887	1.13567	1.8485	1.74898	1.78115	1.9003	1.85813	1199400000	14	12	12	0	191.45
E9Q586;E9Q3M3;O08788;D3YX34;D3Z2M9;D3YYG9	Dctn1	Dynactin subunit 1	-	0.571405	1.76694e-07	-	1.70173	1.68233	1.68254	1.66533	1.67944	2.35928	2.28055	2.21329	2.22222	2.19306	941990000	20	28	28	0	274.05
P19253;A0A1B0GS68;A0A1B0GTA1;A0A1B0GSQ6;A0A1B0GSB2;A0A1B0GSC2;A0A1B0GT00;A0A1B0GSF0;A0A1B0GQW6;A0A1B0GRH1;A0A1B0GSL5;A0A1B0GSJ2	Rpl13a	60S ribosomal protein L13a	-	0.570724	6.57928e-08	-	2.74106	2.72761	2.6958	2.6422	2.73785	3.30144	3.33865	3.22797	3.26214	3.26793	6409000000	40	17	17	0	159.8
Q9D819	Ppa1	Inorganic pyrophosphatase	-	0.570627	6.15475e-07	-	2.76176	2.68602	2.72706	2.64585	2.60572	3.22146	3.23376	3.19945	3.3252	3.29967	5030200000	34	18	18	0	181.7
A8C756	Thada	Thyroid adenoma-associated protein homolog	-	0.567752	2.99398e-06	-	-0.593678	-0.637804	-0.640879	-0.605563	-0.835176	-0.127218	-0.0575924	-0.117796	-0.0744696	-0.0972643	50798000	8	7	7	0	51.096
Q9CQ26	Stambp	STAM-binding protein	-	0.567488	0.00110548	-	-2.68511	-3.20746	-3.18155	-3.09382	-3.16053	-2.56502	-2.61399	-2.38046	-2.36089	-2.57067	29999000	2	2	2	0	32.013
Q8CIH5;E9PXZ8;Q9QZE2	Plcg2	1-phosphatidylinositol 4,5-bisphosphate phosphodiesterase gamma-2	-	0.567129	1.41183e-06	-	-0.54909	-0.512125	-0.444105	-0.555839	-0.431096	-0.00801754	0.175547	0.101349	0.0317297	0.0427828	315350000	7	12	11	0	116.94
A0A3Q4EGT0;A0A3Q4EII3;A0A3Q4EC50;Q8JZY2	Commd10	COMM domain-containing protein 10	-	0.566546	0.0329738	-	-6.38947	-6.08151	-5.55603	-5.74985	-5.99692	-5.2686	-5.3134	-6.00395	-5.06618	-5.28892		1	1	1	0.00027108	13.457
Q80XK6	Atg2b	Autophagy-related protein 2 homolog B	-	0.566325	2.37749e-08	-	-1.69628	-1.70994	-1.6837	-1.65275	-1.66347	-1.1907	-1.09329	-1.10088	-1.11075	-1.0789	22307000	2	2	2	0	15.147
A0A140LJ16;A2AEV2;A0A140LIN0;A0A140LJJ0;A0A140LJC8;Q91VM3;A0A140LJG8;A0A140LHQ5;S4R186;A0A140LI37;F6QP00;A0A0A0MQH0;A0A140LHK6;A0A140LJ74;A0A140LHZ1;A0A140LHM4;F7CAT9;F6Q8K5;F6YHS5;A0A140LI75;A0A140LJ78;A0A140LJ36;A0A140LHC1;A2AEV5;A0A140LIQ4	Wdr45	WD repeat domain phosphoinositide-interacting protein 4	-	0.565313	1.94003e-06	-	-1.43938	-1.54326	-1.51156	-1.36121	-1.43999	-0.838047	-0.856676	-0.943326	-0.982275	-0.84851	111010000	3	3	3	0	18.384
Q8BVY0;A0A2R8VHW2	Rsl1d1	Ribosomal L1 domain-containing protein 1	-	0.565281	8.882e-07	-	1.17396	1.17629	1.05793	1.14121	1.28284	1.76155	1.7615	1.70024	1.72948	1.70587	1405200000	14	12	12	0	84.739
Q8JZN2;Q91W50;A0A0G2JF72;A0A0G2JE62;A0A0G2JDJ7	Csde1	Cold shock domain-containing protein E1	-	0.565169	1.25762e-08	-	2.34907	2.40938	2.35476	2.35155	2.32498	2.96624	2.93062	2.91733	2.87623	2.92517	1657000000	28	22	22	0	199.59
P54116	Stom	Erythrocyte band 7 integral membrane protein	+	0.563965	1.6167e-06	-	-2.07526	-2.0207	-2.09423	-2.0366	-2.10459	-1.36773	-1.58519	-1.56021	-1.52448	-1.47395	163030000	3	6	6	0	119.85
Q3UHD6;A0A0G2JF85;A0A0G2JGD5;Q91VY6	Snx27	Sorting nexin-27	-	0.563263	9.0107e-08	-	0.18143	0.154352	0.260351	0.151742	0.17563	0.78745	0.747904	0.788042	0.727693	0.688729	241240000	7	7	7	0	54.312
Q542V3;Q8VE97;A0A0A6YWA5	Srsf4	Serine/arginine-rich splicing factor 4	-	0.562993	2.79632e-05	-	-1.70173	-1.62862	-1.49599	-1.73687	-1.65518	-1.06709	-1.20364	-1.07526	-0.919813	-1.13763		1	4	1	0.0056525	5.5566
F6UND7;P08103	Hck	Non-specific protein-tyrosine kinase;Tyrosine-protein kinase HCK	-	0.562572	9.91035e-05	-	-1.79707	-1.51952	-1.52792	-1.59583	-1.82559	-1.22344	-1.10805	-1.02841	-1.02661	-1.06655	20082000	1	2	1	0	65.888
D3Z7A7;Q6ZPF4	Fmnl3	Formin-like protein 3	-	0.562347	1.89649e-07	-	-1.78846	-1.83524	-1.81709	-1.71967	-1.71545	-1.19737	-1.25042	-1.25724	-1.16228	-1.19686	22828000	2	9	2	0.00052645	12.344
Q9D0C4;A0A1Y7VMB1	Trmt5	tRNA (guanine(37)-N1)-methyltransferase	-	0.561484	1.50346e-06	-	-0.524705	-0.615772	-0.544226	-0.591743	-0.566325	0.035697	0.0150566	-0.137428	-0.034152	0.0854769	129650000	5	5	5	0	48.7
Q9CW03	Smc3	Structural maintenance of chromosomes protein 3	-	0.560275	3.98496e-08	-	2.8617	2.85812	2.85711	2.87807	2.837	3.46607	3.47572	3.39161	3.40639	3.35358	1772600000	42	34	33	0	271.52
E9PX91;F6TVX7;Q8BSF4;D3YY63;F7C386	Pisd;Gm20671	Phosphatidylserine decarboxylase proenzyme;Phosphatidylserine decarboxylase alpha chain;Phosphatidylserine decarboxylase beta chain	-	0.559439	1.57441e-06	-	-1.79079	-1.70705	-1.72275	-1.85265	-1.69477	-1.24722	-1.16868	-1.12626	-1.27531	-1.15334	46657000	2	3	3	0	21.711
Q9JJF3	No66	Bifunctional lysine-specific demethylase and histidyl-hydroxylase NO66	-	0.559338	0.000524347	-	-1.7215	-1.71209	-1.65962	-1.58161	-1.59141	-1.13286	-0.748444	-1.25924	-1.08974	-1.23925	51825000	3	3	3	0	19.073
A2AKH7;Q8JZX5;Q9D1G5	Lrrc57	Leucine-rich repeat-containing protein 57	-	0.558871	2.96341e-07	-	-0.939404	-1.01554	-1.00664	-0.986625	-0.978768	-0.426854	-0.424034	-0.515768	-0.329663	-0.436305	78200000	5	4	4	0	28.389
P62996;F8WJG3	Tra2b	Transformer-2 protein homolog beta	-	0.558001	4.93248e-07	-	0.646125	0.606514	0.672791	0.602927	0.625682	1.12245	1.28568	1.23531	1.11915	1.18146	1460500000	14	10	9	0	120.02
O54774;A0A1W2P6Q6	Ap3d1	AP-3 complex subunit delta-1	-	0.557857	1.7602e-06	-	-0.0933065	-0.18895	-0.179617	-0.209937	-0.341414	0.349746	0.353815	0.371841	0.38693	0.313727	509250000	8	15	15	0	139.46
P62915	Gtf2b	Transcription initiation factor IIB	-	0.557503	2.82799e-06	-	-2.78566	-2.75788	-2.76769	-2.7074	-2.91678	-2.311	-2.2081	-2.21955	-2.26477	-2.14449	26939000	1	2	2	0	21.903
P32921	Wars	Tryptophan--tRNA ligase, cytoplasmic;T1-TrpRS;T2-TrpRS	-	0.557467	3.49672e-08	-	2.93836	2.94922	2.95875	2.90737	2.91383	3.43906	3.50871	3.44412	3.517	3.54598	2901700000	45	25	25	0	256.21
Q8C052;A0A1D5RLY6;A0A1D5RMG7;A0A1D5RML0;A0A1D5RMF1	Map1s	Microtubule-associated protein 1S;MAP1S heavy chain;MAP1S light chain	-	0.556443	3.50239e-07	-	-0.121572	-0.0698013	-0.0443478	-0.0533323	-0.0347281	0.469857	0.601366	0.42589	0.485639	0.47568	438090000	11	12	12	0	134.96
O08738	Casp6	Caspase-6;Caspase-6 subunit p18;Caspase-6 subunit p11	-	0.55606	3.32598e-07	-	-0.865958	-0.891111	-0.944504	-0.878951	-0.896375	-0.292556	-0.400616	-0.25279	-0.406026	-0.344611	62446000	3	3	3	0	24.293
Q9CQC8;A0A1L1SST5;A0A1L1SSV6	Spg21	Maspardin	-	0.555685	0.000245721	-	-2.71769	-2.77776	-2.56321	-2.56567	-2.83666	-2.04257	-2.26562	-2.09033	-1.97412	-2.30993	43494000	1	4	4	0	46.957
Q61838	A2m	Alpha-2-macroglobulin;Alpha-2-macroglobulin 165 kDa subunit;Alpha-2-macroglobulin 35 kDa subunit	+	0.555393	0.000290895	-	-1.53284	-1.54111	-1.5189	-1.43872	-1.47096	-0.653883	-0.974378	-1.17309	-0.902597	-1.02163	85301000	1	2	1	0.0052513	8.3365
P26041;F7DBY2;E9PW99;F8WJ43;P46662	Msn	Moesin	+	0.555325	1.5419e-07	-	4.69264	4.65353	4.68551	4.64601	4.62426	5.26141	5.28663	5.21537	5.15799	5.15716	33385000000	135	66	51	0	323.31
Q6ZWZ6;F7AEH4;A0A1W2P7A1;P63323	Rps12	40S ribosomal protein S12	-	0.5551	2.42411e-06	-	2.98073	2.87159	2.86182	2.89449	2.83812	3.47477	3.38549	3.54617	3.4731	3.34271	12252000000	40	15	15	0	179.38
Q8CGY8	Ogt	UDP-N-acetylglucosamine--peptide N-acetylglucosaminyltransferase 110 kDa subunit	-	0.554509	5.21663e-09	-	0.771012	0.792822	0.751156	0.816031	0.813251	1.37879	1.34779	1.31727	1.3529	1.32007	540300000	11	12	12	0	130.98
A0A0R4J0H7;Q8K2Z4;A0A087WNQ1	Ncapd2	Condensin complex subunit 1	-	0.552484	5.36015e-07	-	0.676965	0.633261	0.776138	0.672172	0.636939	1.18485	1.21774	1.30387	1.18487	1.26657	112410000	12	10	10	0	73.178
Q9DCR2;A0A286YD58;A0A286YDU3	Ap3s1	AP-3 complex subunit sigma-1	-	0.55213	8.23466e-07	-	-1.29913	-1.47598	-1.40152	-1.39281	-1.36298	-0.74919	-0.830379	-0.889137	-0.863098	-0.839957	155190000	3	3	3	0	35.868
Q8VCN5	Cth	Cystathionine gamma-lyase	-	0.55172	2.36311e-06	-	1.14838	1.14092	1.1757	1.16369	1.14254	1.79829	1.78661	1.73271	1.62426	1.58794	531940000	13	10	10	0	109.54
Q5U452;Q99PW4;Q543M9	2810408M09Rik;Tp53rk;Trp53rk	TP53-regulating kinase	-	0.549566	6.88789e-07	-	-2.99509	-3.05893	-3.06097	-3.0987	-3.18622	-2.54841	-2.58884	-2.48904	-2.5237	-2.5021		1	1	1	0	15.894
E9QA43;E9PWD3;Q3UUW5;Q61458	Ccnh	Cyclin-H	-	0.549169	0.000432981	-	-3.3171	-3.65693	-3.41095	-3.43147	-3.71042	-2.92333	-3.0959	-2.91792	-2.7993	-3.04457	17308000	2	2	2	0	19.815
A0A0R4J079;Q8BMP6	Acbd3	Golgi resident protein GCP60	-	0.548968	8.71085e-06	-	-1.14176	-1.1365	-1.13158	-1.33129	-1.06439	-0.567643	-0.585173	-0.713585	-0.59756	-0.596723	311230000	3	4	4	0	44.323
Q9D2N9;A0A0G2JEL2	Vps33a	Vacuolar protein sorting-associated protein 33A	-	0.546674	0.000188626	-	-1.93884	-2.01649	-1.92711	-1.97392	-2.00104	-1.17549	-1.53598	-1.6383	-1.41096	-1.36332	92439000	3	6	6	0	61.506
Q8VCK3;P83887	Tubg2;Tubg1	Tubulin gamma-2 chain;Tubulin gamma-1 chain	-	0.544401	0.000233872	-	-2.12278	-2.34889	-2.20665	-2.2476	-2.27654	-1.95273	-1.66149	-1.7305	-1.50311	-1.63263	84438000	2	3	3	0	18.004
E9Q0U3;D3Z7P0;Q8K3W0;E9Q8Q1;A0A0J9YV56	Bre	BRCA1-A complex subunit BRE	-	0.544319	1.59726e-06	-	-1.4329	-1.41184	-1.40004	-1.39478	-1.43635	-0.909364	-0.84984	-0.817669	-0.775578	-1.00186	124090000	2	3	3	0	29.855
Q8CG48;B1AWH6	Smc2	Structural maintenance of chromosomes protein 2	-	0.544143	7.80694e-08	-	2.21015	2.2276	2.24862	2.16614	2.17175	2.67364	2.79431	2.75943	2.76974	2.74786	752160000	22	22	22	0	176.07
Q4FCQ7;A0A1L1SQ41;Q9Z2A5;A0A140LJ98;J3QNU1	Ate1	Arginyl-tRNA--protein transferase 1	-	0.543724	0.00123189	-	-3.73893	-3.90199	-3.45286	-3.70629	-3.94342	-3.07883	-3.21243	-3.34989	-3.34011	-3.04362	37668000	2	2	2	0	24.619
E9QME5;E9QP19;Q99PP7;A0A0G2JGY5	Trim33	E3 ubiquitin-protein ligase TRIM33	-	0.541895	1.22689e-07	-	-0.0391436	-0.122133	-0.0805779	-0.093112	-0.159961	0.453065	0.399155	0.476749	0.486373	0.399207	113830000	7	4	4	0	27.405
Q99K48;B1AXT0	Nono	Non-POU domain-containing octamer-binding protein	-	0.541095	2.40746e-07	-	2.33613	2.30248	2.35727	2.35334	2.34376	2.98945	2.8777	2.85618	2.82266	2.85246	5504400000	34	22	21	0	171.64
D3Z4V1;Q922V4	Plrg1	Pleiotropic regulator 1	-	0.540572	0.000110805	-	-1.32778	-1.4397	-1.52392	-1.43337	-1.64244	-1.09573	-0.875992	-1.01152	-0.856448	-0.824658	114350000	3	3	3	0	48.521
P62334;A0A2I3BQ79;A0A2I3BQ49	Psmc6	26S protease regulatory subunit 10B	-	0.540476	5.11014e-08	-	2.26097	2.2968	2.34177	2.25908	2.26359	2.86525	2.84931	2.7646	2.8056	2.83983	3113000000	31	20	20	0	191.28
Q9Z1F9;H3BLR3;H3BLM2;H3BJQ2;A2BH29	Uba2	SUMO-activating enzyme subunit 2	-	0.539554	6.448e-07	-	2.48498	2.50848	2.49726	2.49529	2.4511	3.13101	3.07062	3.01959	2.95665	2.95701	2470500000	30	18	18	0	164.7
Q8JZK9;A0A286YDE3;P54869	Hmgcs1	Hydroxymethylglutaryl-CoA synthase, cytoplasmic	-	0.53853	3.35119e-07	-	0.233407	0.222155	0.172455	0.288466	0.157241	0.783595	0.789988	0.777527	0.741061	0.674203	174220000	5	6	6	0	63.915
Q00519;A0A3B2WBF8;A0A3B2W454;A0A3B2WDA8;Q3TYQ9;Q5SGK3	Xdh	Xanthine dehydrogenase/oxidase;Xanthine dehydrogenase;Xanthine oxidase	-	0.537315	5.74042e-06	-	0.933858	0.871943	0.931955	0.921288	1.01951	1.59843	1.54283	1.38439	1.41131	1.42817	474620000	16	17	16	0	187.29
A0A498WGK2;Q8BP47;A0A494BB89;A0A494BAX5;A0A494BAW6;A0A494B927;A0A494B996;A0A494B9G0;A0A494B949;A0A494BB92	Nars	Asparagine--tRNA ligase, cytoplasmic	-	0.537138	9.54367e-07	-	2.76911	2.69531	2.69592	2.65468	2.63331	3.2356	3.15854	3.1646	3.30258	3.27271	4528600000	48	23	23	0	275.1
P17156	Hspa2	Heat shock-related 70 kDa protein 2	-	0.536838	2.81646e-07	-	0.170981	0.171227	0.179073	0.195312	0.184806	0.815686	0.723085	0.698347	0.624887	0.723582	126290000	6	22	5	0	54.751
A0A087WRU0;A0A087WQ94;A0A087WQM0;A0A087WQS0;A0A1D5RM59;E9Q0S6;Q9DBT6;A0A2R8VHQ0;Q8CGB6;A0A087WR29;A0A087WP40	Tns1	NA	-	0.534364	0.0105003	-	-1.59836	-1.61761	-1.68046	-1.555	-1.81638	-1.05689	-1.16052	-1.66682	-0.900195	-0.811584	70282000	1	4	2	0	16.04
O54692	Zw10	Centromere/kinetochore protein zw10 homolog	-	0.533036	7.05546e-05	-	-2.48922	-2.58288	-2.62839	-2.61689	-2.8421	-2.18786	-2.11227	-2.1296	-1.97205	-2.09251	29076000	3	3	3	0	23.646
A2ADR8;Q8R3G1	Ppp1r8	Nuclear inhibitor of protein phosphatase 1	-	0.532342	9.3489e-05	-	-1.48919	-1.64212	-1.51655	-1.49497	-1.56129	-0.818622	-0.902266	-1.10479	-1.16972	-1.04702	102120000	3	3	3	0	21.181
P80317;A0A571BEL9	Cct6a	T-complex protein 1 subunit zeta	-	0.532227	2.86588e-08	-	3.39335	3.3658	3.37892	3.34653	3.32983	3.84187	3.95199	3.90562	3.90271	3.87338	11975000000	57	29	24	0	300.7
P27641	Xrcc5	X-ray repair cross-complementing protein 5	-	0.532026	1.74978e-07	-	0.65318	0.702599	0.666866	0.630509	0.682704	1.19042	1.25948	1.25798	1.14321	1.14489	296910000	11	7	7	0	54.384
A0A0A6YVU8;Q9JKV1;D3YUD8	Gm9774;Adrm1	Proteasomal ubiquitin receptor ADRM1	-	0.531978	9.84444e-05	-	-0.477023	-0.360376	-0.462797	-0.466538	-0.506017	0.0251713	0.279854	-0.0650806	0.185945	-0.0387506	562440000	7	8	8	0	82.699
P62141;A0A0J9YUG2;A0A0J9YUU8	Ppp1cb	Serine/threonine-protein phosphatase PP1-beta catalytic subunit	-	0.529911	2.42226e-07	-	-0.0938311	-0.0457516	-0.00158501	-0.044816	-0.108693	0.407033	0.444878	0.540169	0.463429	0.499372	1049900000	8	13	5	0	60.429
Q8VCL2	Sco2	Protein SCO2 homolog, mitochondrial	-	0.529205	0.000791494	-	-2.34353	-2.45402	-2.36515	-2.60584	-2.48171	-1.63208	-2.10079	-2.03209	-2.01495	-1.82431	62080000	2	2	2	0	37.332
D3Z780;Q61749;A0A0J9YUY0;A0A0J9YTQ7;F7CPG6	Eif2b4	Translation initiation factor eIF-2B subunit delta	-	0.529057	2.0449e-05	-	-0.451123	-0.59016	-0.38434	-0.48981	-0.448455	0.114561	-0.0123043	-0.0299721	0.205367	0.00374317	87031000	4	5	5	0	43.76
A0A0A6YXX3;A0A0A6YXL6;E9Q3Y4;Q9ESE1;Q8BSM6;A0A1D5RM41	Lrba	Lipopolysaccharide-responsive and beige-like anchor protein	-	0.528479	2.57701e-05	-	-2.38276	-2.57977	-2.36376	-2.46618	-2.57605	-1.94366	-2.02912	-1.84006	-1.89648	-2.01681	17456000	2	2	2	0.0005291	12.483
O35682;A0A0N4SW94	Myadm	Myeloid-associated differentiation marker	-	0.52833	2.2341e-05	-	-1.62305	-1.53464	-1.75749	-1.69411	-1.47547	-1.12855	-1.09796	-1.05359	-1.14995	-1.01306	227940000	3	3	3	0	118.82
Q9CPW4;Q3UA72	Arpc5	Actin-related protein 2/3 complex subunit 5	-	0.528267	3.94246e-06	-	1.51683	1.5406	1.68671	1.60671	1.61402	2.19627	2.1708	2.15307	2.05469	2.03137	2629500000	14	9	9	0	129.76
Q9CVB6;D3YXG6;A0A087WRT2	Arpc2	Actin-related protein 2/3 complex subunit 2	-	0.528228	4.78202e-08	-	2.41068	2.38297	2.42894	2.39151	2.40638	2.99092	2.97131	2.9195	2.91018	2.86971	5694900000	30	20	20	0	184.96
Q8R010;Q8R3V2	Aimp2	Aminoacyl tRNA synthase complex-interacting multifunctional protein 2	-	0.528087	1.1964e-08	-	0.723788	0.781076	0.741129	0.724204	0.787208	1.32589	1.28238	1.25901	1.25744	1.27312	1216700000	8	6	6	0	51.204
A0A087WSS1;E9QM90;Q148V7;G3X9J4	2310035C23Rik;Kiaa1468	LisH domain and HEAT repeat-containing protein KIAA1468	-	0.52666	0.000634792	-	-4.31445	-4.2022	-3.98476	-3.83121	-3.99631	-3.56444	-3.58299	-3.63245	-3.41246	-3.50327	20119000	2	2	2	0	16.512
Q3TPX4;E9PZ92;E0CYX2	Exoc5	Exocyst complex component 5	-	0.526576	0.000190428	-	-3.35175	-3.36067	-3.22215	-3.15109	-3.19067	-2.88987	-2.68954	-2.50286	-2.76385	-2.79732	19273000	2	3	3	0	20.948
E9PWG4;P05977;E0CZ30;A0A087WRZ7;A0A0G2JDM3;A0A0G2JDW2;P09542	Myl1	Myosin light chain 1/3, skeletal muscle isoform	-	0.526391	0.117375	-	-1.21422	-1.23326	-0.926386	-0.992595	0.142463	0.16937	-0.185762	-0.386398	-0.628612	-0.560637		3	3	3	0	39.129
O88668;K4DI63;J3QP41	Creg1	Protein CREG1	-	0.524898	0.000124824	-	-2.48352	-2.3676	-2.40113	-2.48686	-2.59961	-1.98787	-1.70125	-2.00852	-2.02063	-1.99596	93830000	2	1	1	0	35.902
Q8CCF0	Prpf31	U4/U6 small nuclear ribonucleoprotein Prp31	-	0.524658	8.98164e-08	-	1.57242	1.59741	1.58549	1.55398	1.63099	2.13419	2.18522	2.09675	2.09048	2.05693	695030000	14	12	12	0	103.66
Q68FL6;E9QB02;F6W0G8	Mars	Methionine--tRNA ligase, cytoplasmic	-	0.524253	1.19392e-08	-	3.13092	3.10969	3.13336	3.11322	3.11483	3.66042	3.68894	3.60693	3.59876	3.66823	3330800000	46	31	31	0	317.09
A0A286YDT0;Q7TMY4;A0A286YCS0;A0A286YCW5;A0A286YEA7	Thoc7	THO complex subunit 7 homolog	-	0.521606	2.13729e-06	-	-1.05708	-0.958879	-0.94416	-0.912564	-0.911717	-0.362616	-0.444405	-0.406797	-0.418981	-0.543574	190140000	3	3	3	0	21.063
Q9D832	Dnajb4	DnaJ homolog subfamily B member 4	-	0.521358	5.06853e-06	-	-0.718581	-0.841297	-0.691286	-0.779429	-0.822814	-0.357	-0.291204	-0.222904	-0.226369	-0.149142	167200000	6	7	6	0	41.698
D6RGB8;Q99LM9	Tada1	Transcriptional adapter 1	-	0.521177	7.45065e-05	-	-3.14267	-3.14905	-3.06327	-3.05166	-3.16232	-2.74831	-2.74266	-2.48959	-2.46907	-2.51344	13378000	2	2	2	0.00026947	13.231
Z4YL78;A0A0R4J0K2;K3W4R5;A2AGT5	Ckap5	Cytoskeleton-associated protein 5	-	0.521091	6.63006e-09	-	2.09972	2.06515	2.0711	2.08693	2.09749	2.61237	2.65411	2.56978	2.61192	2.57766	714740000	30	26	26	0	214.13
P21279;P30677;A0A494BBL5	Gnaq	Guanine nucleotide-binding protein G(q) subunit alpha	-	0.52106	4.82391e-06	-	-0.883277	-0.939316	-0.920898	-0.899692	-1.10453	-0.451797	-0.361074	-0.402626	-0.48261	-0.444301	142000000	3	4	2	0	89.077
Z4YJT3;Q6ZQ58	Larp1	La-related protein 1	-	0.519931	1.09343e-07	-	2.07304	2.17394	2.12848	2.09666	2.06472	2.62171	2.63753	2.66363	2.64683	2.5668	1202500000	21	16	16	0	168.11
Q9QZB9;H3BJ75	Dctn5	Dynactin subunit 5	-	0.51896	5.04158e-05	-	-2.58775	-2.51634	-2.48567	-2.60375	-2.66431	-2.00316	-2.20588	-2.09611	-2.07962	-1.87824	95445000	2	3	3	0	26.656
P61222	Abce1	ATP-binding cassette sub-family E member 1	-	0.518503	7.60701e-06	-	2.58556	2.56588	2.61295	2.56015	2.50152	2.98581	3.05492	3.00353	3.16528	3.20903	3328900000	33	19	19	0	242.7
D6RG49;Q80XP8	Fam76b	Protein FAM76B	-	0.518331	1.11964e-05	-	-1.52421	-1.55746	-1.49306	-1.38126	-1.46596	-0.821579	-1.02638	-1.0518	-0.938198	-0.992328	37677000	2	2	2	0	15.063
Q3ULG5;P97311;REV__E9Q6P9;REV__O88427	Mcm6	DNA helicase;DNA replication licensing factor MCM6	-	0.518082	5.32426e-07	-	1.92708	1.95192	1.94672	1.88935	1.80272	2.46179	2.46297	2.3913	2.41478	2.37738	1051900000	23	18	18	0	131.37
A0A0G2JFM9;E9PUK3;A0A5F8MPQ8;E9PUI5;Q8K012	Fnbp1l	Formin-binding protein 1-like	-	0.517058	3.86999e-05	-	-3.31237	-3.22805	-3.19749	-3.45756	-3.23637	-2.70316	-2.65569	-2.81585	-2.81577	-2.85607		1	2	2	0	23.652
K3W4P2;A0A0G2JH17;Q6P4S8	Ints1	Integrator complex subunit 1	-	0.515515	7.66456e-08	-	-1.63581	-1.70325	-1.68733	-1.68737	-1.7706	-1.16867	-1.18391	-1.20949	-1.14614	-1.19858	37925000	4	4	4	0	28.741
Q8CH72	Trim32	E3 ubiquitin-protein ligase TRIM32	-	0.514997	1.75625e-06	-	-1.01699	-1.18248	-1.1974	-1.17435	-1.19314	-0.669094	-0.667969	-0.582804	-0.661994	-0.607507	83482000	6	5	5	0	48.53
Q9CS42	Prps2	Ribose-phosphate pyrophosphokinase 2	-	0.513529	2.70777e-08	-	1.01821	0.996185	0.970945	0.931922	1.02053	1.48913	1.52065	1.46016	1.52848	1.50702	1451800000	15	12	6	0	130.56
P29341;Q9D4E6;A0A2I3BR37;F6ZAX1;A2A5N3;Q8C7D3;REV__Q61362	Pabpc1	Polyadenylate-binding protein 1	-	0.513471	1.02192e-06	-	3.70373	3.7251	3.67476	3.68807	3.62594	4.22146	4.28574	4.22797	4.12525	4.12454	15487000000	65	29	20	0	323.31
F8VQK6;E9PYR1	Fbxl18	NA	-	0.513177	0.000197076	-	-2.99045	-2.98853	-3.10524	-3.30608	-3.18484	-2.57632	-2.78054	-2.55478	-2.51207	-2.58555	14325000	2	2	2	0	13.942
A0A0A6YWU2;E9Q589;A0A0A6YY47;E9QB01;P13595;A0A0A6YY91	Ncam1	Neural cell adhesion molecule 1	-	0.513055	1.217e-05	-	-1.26734	-1.47456	-1.28961	-1.42153	-1.47979	-0.800866	-0.877734	-0.942545	-0.880533	-0.865872	91039000	2	3	3	0	27.467
Q9Z0H3;F6U415	Smarcb1	SWI/SNF-related matrix-associated actin-dependent regulator of chromatin subfamily B member 1	-	0.512983	0.00067763	-	-5.16753	-5.13222	-5.08542	-4.93331	-5.27062	-4.43462	-4.86513	-4.65148	-4.51889	-4.55406	41426000	1	2	2	0.00052896	12.476
Q91VH6;A0A3B2W4I2;A0A3F2YNL8;A0A3B2WCC1;A0A3B2W7C9;A0A3B2W4G7	Memo1	Protein MEMO1	-	0.512946	2.51331e-06	-	-0.0424318	-0.119841	-0.0261135	0.0114851	-0.0671244	0.428147	0.570312	0.517561	0.410821	0.393863	312350000	6	6	6	0	87.074
Q8C0D5;A0A140LHB7;D3Z1V3	Eftud1	Elongation factor Tu GTP-binding domain-containing protein 1	-	0.512428	1.91424e-08	-	0.827085	0.81105	0.796631	0.773616	0.838967	1.30713	1.34698	1.36431	1.2746	1.31646	488960000	10	10	10	0	93.639
P30280;Q9D8L9;A0A0J9YU51	Ccnd2	G1/S-specific cyclin-D2	-	0.512329	0.0399113	-	-5.21711	-4.57838	-4.45891	-4.53893	-4.3089	-4.26408	-3.96672	-3.69548	-4.15071	-4.46359		1	1	1	0.0007839	12.095
H3BKS8;E9PWD4;A0A0R4IZW7;Q3TX08;D6RFC0;D6RG86;H3BKV3;G3V019;H3BK68;D3Z413;H3BL70;H3BKB8	Trmt1	tRNA (guanine(26)-N(2))-dimethyltransferase	-	0.51205	1.26136e-05	-	-1.63225	-1.58048	-1.4323	-1.51418	-1.42423	-0.952728	-1.09598	-0.949731	-0.964954	-1.0598	59948000	2	2	2	0	16.824
A2AGH8;A2AGH9;A2AGH6	Med12	Mediator of RNA polymerase II transcription subunit 12	-	0.511435	6.12714e-07	-	-2.59894	-2.61341	-2.62889	-2.59359	-2.69159	-2.08802	-2.14054	-2.12814	-2.02334	-2.18919	7811400	3	3	3	0	19.704
Q60960;G3UXT6;G3UZK5;G3UWJ8;G3UXW7	Kpna1	Importin subunit alpha-5;Importin subunit alpha-5, N-terminally processed	-	0.511379	1.00734e-06	-	-0.381433	-0.281794	-0.228853	-0.226336	-0.332122	0.246148	0.219025	0.17308	0.190457	0.277646	119820000	4	5	3	0	59.889
P62918	Rpl8	60S ribosomal protein L8	-	0.511049	1.57322e-06	-	1.91902	1.86022	1.8903	1.93806	1.93486	2.44894	2.52849	2.41111	2.31676	2.39241	8170600000	36	21	21	0	185.68
E0CY45;F8WHN7;E0CZC6;E0CZ12;E9PUK7;Q64131;Q08775	Runx2;Runx3	Runt-related transcription factor 3;Runt-related transcription factor 2	-	0.510518	1.89928e-05	-	-2.32801	-2.45225	-2.30052	-2.30681	-2.34621	-1.96554	-1.86383	-1.80966	-1.6817	-1.86046		1	1	1	0.0052684	9.158
Q8VEJ4	Nle1	Notchless protein homolog 1	-	0.509822	5.54538e-07	-	-1.10124	-1.05275	-1.08529	-1.11162	-1.08551	-0.653926	-0.484043	-0.535133	-0.586589	-0.62761	129250000	3	3	3	0	18.05
E9Q718;Q9R0B9	Plod2	Procollagen-lysine,2-oxoglutarate 5-dioxygenase 2	-	0.509209	0.0113104	-	-6.25916	-6.40918	-6.27174	-6.14642	-6.3494	-5.31087	-6.04241	-5.99137	-5.97844	-5.56677	20499000	1	2	2	0	24.253
Q9JIG7	Ccdc22	Coiled-coil domain-containing protein 22	-	0.509015	9.60197e-07	-	-1.6474	-1.64008	-1.51614	-1.65091	-1.60481	-1.04703	-1.04567	-1.16278	-1.1167	-1.14207	235490000	3	9	9	0	89.125
E9Q4P1	Wdfy1	NA	-	0.507663	0.000143973	-	-1.24517	-1.22098	-1.27855	-1.45055	-1.05792	-0.662109	-0.693132	-0.730455	-0.865767	-0.763389	51344000	3	3	3	0	19.744
A0A0N5E9G7;G3X8Z6;Q5U4B1;G3UWX1;P35601	Rfc1	Replication factor C subunit 1	-	0.507211	7.02131e-07	-	-0.455276	-0.390028	-0.449532	-0.444192	-0.346795	0.144952	0.0520248	0.160582	0.0416307	0.0510454	1717400000	4	4	4	0	34.444
Q8VE11	Mtmr6	Myotubularin-related protein 6	-	0.507174	0.000324995	-	-3.28166	-3.18679	-3.37224	-3.2259	-3.55907	-2.94768	-2.88306	-2.77458	-2.67183	-2.81264	39563000	1	3	3	0	45.314
Q61550;A0A2I3BS25	Rad21	Double-strand-break repair protein rad21 homolog	-	0.507119	5.02789e-06	-	0.0501165	-0.0975513	-0.0680866	-0.105771	-0.158174	0.503345	0.464859	0.400099	0.443524	0.344302	215490000	10	6	6	0	61.003
Q9JM14;A2A9X5	Nt5c	5(3)-deoxyribonucleotidase, cytosolic type	-	0.507091	0.000792388	-	0.532929	0.4765	0.557552	0.541266	0.474082	0.997323	0.90934	1.02816	0.821548	1.36142	410200000	6	5	5	0	55.09
F8WHZ9;F8WGR0;Q9QYC0;F6RDR0;E9Q1K3;A0A0J9YVI4	Add1	Alpha-adducin	-	0.506981	5.67903e-05	-	-0.523997	-0.415104	-0.527615	-0.449857	-0.492337	-0.0184584	-0.00192261	-0.1483	0.091115	0.203561	60143000	2	3	3	0	28.027
O35344	Kpna3	Importin subunit alpha-4	-	0.50668	3.31795e-05	-	-1.91258	-2.04428	-1.98583	-2.01168	-2.22193	-1.55449	-1.51653	-1.49104	-1.46477	-1.61606	98180000	4	7	2	0	14.519
Q8BX70;A0A1L1SUY8;A0A1L1SS63	Vps13c	Vacuolar protein sorting-associated protein 13C	-	0.506474	0.000667676	-	-2.45442	-2.62923	-2.47334	-2.49837	-2.79382	-2.23046	-2.16636	-1.85677	-2.0199	-2.04333	73206000	2	4	4	0	107.72
Q62018	Ctr9	RNA polymerase-associated protein CTR9 homolog	-	0.505878	6.78057e-06	-	-2.1091	-2.07928	-2.08683	-2.07571	-2.20742	-1.69891	-1.63335	-1.62381	-1.46265	-1.61023	63017000	2	2	2	0	14.477
Q8BZW8	Nhlrc2	NHL repeat-containing protein 2	-	0.505394	1.50052e-06	-	0.35756	0.344492	0.372929	0.370809	0.344956	1.00232	0.857309	0.815578	0.793633	0.848874	238710000	10	8	8	0	52.953
P68033;P62737;P68134;P63268;D3YZY0;A0A494B9T3;D3Z2K3;A0A1D5RM20;A0A0U1RQ96	Actc1;Acta2;Acta1;Actg2	Actin, alpha cardiac muscle 1;Actin, aortic smooth muscle;Actin, alpha skeletal muscle;Actin, gamma-enteric smooth muscle	-	0.505005	8.70123e-06	-	1.4137	1.45906	1.46484	1.39434	1.44937	1.90297	1.85598	1.87554	2.10872	1.96311	7839000000	15	22	2	0	222.06
P62878;A0A2R8W6G1;A0A2R8W6R3	Rbx1	E3 ubiquitin-protein ligase RBX1;E3 ubiquitin-protein ligase RBX1, N-terminally processed	-	0.504257	3.88542e-06	-	-0.962562	-1.03279	-0.917917	-1.00069	-0.953517	-0.332678	-0.483994	-0.463799	-0.555663	-0.510058	333290000	2	2	2	0	26.235
A2AWN8;P59326	Ythdf1	YTH domain-containing family protein 1	-	0.503141	2.9813e-05	-	-1.41259	-1.33077	-1.41318	-1.27678	-1.41902	-0.775074	-1.02706	-0.774204	-0.831751	-0.928548	41581000	2	5	2	0.00026738	12.889
Q6PD03;A0A0A6YVV9	Ppp2r5a	Serine/threonine-protein phosphatase 2A 56 kDa regulatory subunit alpha isoform	-	0.501997	4.85966e-07	-	0.139619	0.130852	0.0965939	0.183663	0.182975	0.659768	0.571688	0.614326	0.728623	0.66928	259400000	8	5	5	0	42.976
Q8BXC6;G3X955	Commd2	COMM domain-containing protein 2	-	0.501831	1.23167e-07	-	-1.03692	-1.07421	-1.10304	-1.1383	-1.14184	-0.613276	-0.58555	-0.539797	-0.61563	-0.63091	141840000	4	4	4	0	26.227
O54984;A0A1B0GRE1	Asna1	ATPase Asna1	-	0.50168	1.29638e-07	-	1.09376	1.07422	1.11445	0.991664	1.08808	1.61713	1.58644	1.58279	1.53426	1.54996	439280000	14	8	8	0	76.2
Q8CI71	Ccdc132	Coiled-coil domain-containing protein 132	-	0.501204	0.000297518	-	-1.12955	-1.03668	-1.06649	-1.04171	-1.10842	-0.682254	-0.274269	-0.692465	-0.608026	-0.619809	49686000	3	3	3	0	25.444
B2RY04	Dock5	Dedicator of cytokinesis protein 5	-	0.500798	1.30188e-06	-	-2.01109	-2.15745	-2.00344	-2.0307	-2.11637	-1.53651	-1.58981	-1.5633	-1.61468	-1.51075	52717000	3	6	5	0	50.364
P63260;B1ATY1;G3UYG0	Actg1	Actin, cytoplasmic 2;Actin, cytoplasmic 2, N-terminally processed	+	0.500712	3.05762e-08	-	5.49749	5.40274	5.42035	5.41702	5.41789	5.95369	5.95043	5.89616	5.91241	5.94635	177300000000	313	37	1	0	323.31
P54775;A0A140LIZ5	Psmc4	26S protease regulatory subunit 6B	-	0.500484	1.22424e-07	-	2.04158	2.03794	2.02543	2.01641	1.95765	2.57306	2.54999	2.51324	2.48007	2.46509	2520600000	30	19	19	0	163.22
Q80UK8	Ints2	Integrator complex subunit 2	-	0.500182	4.31709e-05	-	-3.15065	-3.06076	-3.1489	-3.26563	-3.16211	-2.76353	-2.55167	-2.57371	-2.60883	-2.78941	9003100	2	2	2	0.00076687	11.12
Q8VCD5;A0A1L1SQB3;A0A1L1SV12	Med17	Mediator of RNA polymerase II transcription subunit 17	-	0.499362	1.17515e-06	-	-0.462489	-0.571365	-0.458437	-0.473876	-0.572379	0.0165176	-0.0758343	0.0529289	-0.0496378	0.0142889	54332000	4	4	4	0	25.335
B9EHJ3;P39447;A0A0U1RPW2;A0A0U1RPB2	Tjp1	Tight junction protein ZO-1	-	0.498783	3.46529e-08	-	2.39183	2.37271	2.3186	2.38757	2.32479	2.87515	2.83955	2.83313	2.90389	2.8377	910320000	23	21	20	0	194.24
E9PWE8;Q3TT92	Dpysl3	NA	-	0.498756	9.62637e-08	-	1.06422	0.994843	1.01165	1.05194	0.995715	1.47336	1.5312	1.57541	1.48187	1.55031	853100000	13	20	1	0	277.93
P80313;A0A0N4SV00;A0A0N4SUI8;A0A0N4SV22	Cct7	T-complex protein 1 subunit eta	-	0.498516	5.91676e-08	-	3.86688	3.77024	3.79584	3.7581	3.77314	4.27152	4.33651	4.28092	4.28052	4.28732	13512000000	87	33	33	0	323.31
A0A1N9M8A6;Q9CXV9;A0A1L1SSU2	Dcun1d5	DCN1-like protein 5	-	0.498449	4.61259e-07	-	-0.681289	-0.57728	-0.605337	-0.581584	-0.594672	-0.183378	-0.0535984	-0.0626373	-0.107196	-0.141107	95386000	2	2	2	0	22.787
E9QAG2;Q9D4J7;G3X8R1;Q8VCX6	Phf6	PHD finger protein 6	-	0.498018	3.10259e-06	-	-0.51788	-0.401869	-0.453978	-0.420985	-0.420566	-0.00668716	0.109718	0.160692	-0.022481	0.0335722	79282000	3	3	3	0	16.26
A0A1B0GX25;Q9Z2V5;B1AUA8	Hdac6	Histone deacetylase 6	-	0.497874	1.24887e-07	-	-1.23618	-1.29291	-1.18563	-1.2327	-1.16901	-0.735273	-0.716825	-0.74404	-0.752282	-0.678647	45792000	4	4	4	0	34.984
Q9DCA5;E9Q2V8;F6QAG4	Brix1	Ribosome biogenesis protein BRX1 homolog	-	0.497688	5.14274e-06	-	-0.794906	-0.703484	-0.746653	-0.655778	-0.687846	-0.357623	-0.175552	-0.217457	-0.198791	-0.150805	120720000	5	5	5	0	31.561
Q3UXU8;Q8K2X3	Obfc1	CST complex subunit STN1	-	0.497296	5.31703e-09	-	0.3772	0.404032	0.392065	0.353309	0.410031	0.859578	0.87785	0.877388	0.881402	0.9269	88022000	5	3	3	0	22.496
A2AFQ0;Q7TMY8;F6XP90;F6UYC1	Huwe1	E3 ubiquitin-protein ligase HUWE1	-	0.496675	7.07082e-07	-	1.12732	1.1428	1.17501	1.08862	1.08492	1.68977	1.68683	1.57859	1.56287	1.58398	197960000	15	14	14	0	103.19
Q922H4;D3Z3L0;D3Z3M0;D3Z2L8;D3YVK2;D3Z5Z5;D3Z0T7	Gmppa	Mannose-1-phosphate guanyltransferase alpha	-	0.495403	0.000201826	-	-3.36006	-3.32879	-3.27269	-3.17055	-3.11443	-2.76891	-2.55731	-2.91281	-2.7886	-2.74188	127690000	3	6	6	0	54.692
Q61035;A0A494BAV2;A0A494B9A1	Hars	Histidine--tRNA ligase, cytoplasmic	-	0.494921	5.55526e-07	-	2.66347	2.58937	2.58384	2.57185	2.55558	3.14705	3.13971	3.08725	3.04804	3.01666	2318000000	34	25	22	0	216.1
E9QAS4;E9QAS5;Q6PDQ2;F6WR45;F6V4V3	Chd4	Chromodomain-helicase-DNA-binding protein 4	-	0.494575	4.67776e-08	-	1.12695	1.1514	1.12306	1.17597	1.14648	1.68204	1.64069	1.56738	1.66335	1.64326	434990000	16	14	8	0	113.09
P41105;F6Z0X0	Rpl28	60S ribosomal protein L28	-	0.49404	1.03593e-06	-	2.59496	2.5918	2.51144	2.4483	2.55544	3.04935	3.10188	2.98703	2.99699	3.03689	5472700000	26	13	13	0	145.34
Q61686;D3Z0U2	Cbx5	Chromobox protein homolog 5	-	0.493569	1.2392e-07	-	0.736835	0.746267	0.7701	0.674779	0.700435	1.18259	1.28622	1.22429	1.21581	1.18734	704390000	11	9	8	0	81.411
E9PUD2;Q8K1M6;A0A2U3TZ67	Dnm1l	Dynamin-1-like protein	-	0.493101	3.30082e-08	-	1.52697	1.50546	1.49568	1.51747	1.48684	2.03926	1.99579	1.93128	1.99987	2.03171	800660000	16	17	17	0	207.85
Q9WTU6;A0A0G2JG69;A0A0G2JGL2;D3Z1Z4;A6P3E4;Q3TQZ7;Q7TSJ7;G3X8U9;Q8C9D4;Q80W80;A0A5F8MP75;E9QN59;Q91Y86;Q61831	Mapk9	Mitogen-activated protein kinase 9	-	0.492547	0.000141615	-	-2.01285	-2.01984	-1.91444	-2.12214	-2.12549	-1.44593	-1.72588	-1.63968	-1.46779	-1.45274	46730000	2	2	2	0	23.29
Q99JX7;V9GXF3;V9GXW3;V9GXM5	Nxf1	Nuclear RNA export factor 1	-	0.49225	1.32982e-08	-	1.62701	1.67871	1.64529	1.65333	1.66838	2.11648	2.20189	2.15122	2.12317	2.14121	885410000	15	11	11	0	101.84
Q91YJ3;Q8BJZ7	Thyn1	Thymocyte nuclear protein 1	-	0.491975	9.75015e-07	-	0.0604544	0.0268669	-0.0199223	0.0105143	-0.00360203	0.387486	0.552814	0.522369	0.557292	0.514226	189890000	5	5	5	0	39.356
Q6P542	Abcf1	ATP-binding cassette sub-family F member 1	-	0.491565	3.53281e-07	-	0.16009	0.180199	0.170725	0.106286	0.132792	0.638564	0.604214	0.568748	0.710744	0.685649	168990000	6	6	6	0	64.304
Q8K0H5	Taf10	Transcription initiation factor TFIID subunit 10	-	0.491485	5.98374e-08	-	-1.22545	-1.27207	-1.3129	-1.23471	-1.30043	-0.827367	-0.753578	-0.768343	-0.750075	-0.788768	27183000	2	2	2	0	13.747
Q8BML9;D3Z158;A0A140LHZ5;A0A140LHB3;A0A140LIS6;A0A0A6YY08;A0A140LIZ4;A0A140LJH2;A0A140LID3;A0A140LIN2;A0A140LHJ3;A0A140LJK5;A0A140LIR0;F6TDS3;A0A140LJH1;A0A140LII8;A0A140LHC3	Qars	NA	-	0.490862	1.80072e-08	-	2.3294	2.33479	2.36415	2.31014	2.27986	2.84433	2.83476	2.79947	2.81621	2.77787	1731500000	34	27	27	0	234.01
P31324;H3BK84	Prkar2b	cAMP-dependent protein kinase type II-beta regulatory subunit	-	0.490705	1.46928e-07	-	0.738654	0.720619	0.839399	0.690516	0.727353	1.23815	1.22258	1.24651	1.22673	1.23609	548990000	13	11	8	0	126.32
Q6PDL0;A0A1D5RM94;A0A1D5RMC1;A0A1D5RLH6	Dync1li2	Cytoplasmic dynein 1 light intermediate chain 2	-	0.490627	4.11468e-07	-	0.600511	0.522602	0.534513	0.491996	0.594398	1.08461	1.01047	0.993401	1.01274	1.09593	255950000	6	5	5	0	41.727
P47856;D3YYD9;Q9Z2Z9;D3YYE0	Gfpt1	Glutamine--fructose-6-phosphate aminotransferase [isomerizing] 1	-	0.489273	9.85313e-08	-	0.953044	0.900887	0.98337	0.973767	0.905808	1.46076	1.39929	1.39243	1.47943	1.43134	459510000	16	13	13	0	111.32
E9Q175;E9Q3L1;E9PVU0;E9Q174;V9GXM4;V9GX76;Q64331	Myo6	Unconventional myosin-VI	-	0.488846	4.72497e-06	-	-0.00995541	-0.00833321	-0.105101	-0.0497847	-0.0673761	0.526502	0.318802	0.393742	0.458667	0.505967	84191000	5	5	5	0	44.036
Q8K2T8	Paf1	RNA polymerase II-associated factor 1 homolog	-	0.48867	2.05731e-06	-	0.0578566	0.143164	0.0515976	0.0963354	0.190915	0.646592	0.67499	0.557335	0.54923	0.55507	133510000	5	5	5	0	32.956
Q8K1R7	Nek9	Serine/threonine-protein kinase Nek9	-	0.488094	1.29178e-07	-	-0.453927	-0.43656	-0.408512	-0.381808	-0.382636	0.113788	0.1047	0.0120125	0.0415068	0.10502	126370000	4	7	7	0	65.111
Q8BGF3	Wdr92	WD repeat-containing protein 92	-	0.487247	2.23777e-07	-	0.559152	0.571974	0.524832	0.55409	0.547063	1.06783	1.10805	1.06086	0.982211	0.974401	149800000	6	5	5	0	38.616
Q9ERA6;A0A0G2JEN8	Tfip11	Tuftelin-interacting protein 11	-	0.487124	0.00234227	-	-2.04378	-2.00617	-2.09833	-2.08136	-2.08637	-1.26082	-1.38937	-1.68095	-1.80464	-1.74462	61182000	2	3	3	0	18.965
A3KGL9;F6W687;P09602;Q5XK38;B7ZCQ3;A0A087WR34	Hmgn2	Non-histone chromosomal protein HMG-17	-	0.48658	0.000849186	-	1.01245	1.19691	1.31774	1.25099	1.22279	1.43841	1.8972	1.75163	1.70247	1.64407	1836400000	11	6	6	0	60.284
E9QAD4;Q7TQK5	Ccdc93	Coiled-coil domain-containing protein 93	-	0.485506	2.90846e-07	-	0.375495	0.369556	0.399475	0.404447	0.287332	0.902535	0.864388	0.792028	0.869065	0.835816	237970000	8	9	9	0	104.12
Q921N6;H3BLJ6	Ddx27	Probable ATP-dependent RNA helicase DDX27	-	0.484371	2.28394e-06	-	0.0929518	0.0753784	-0.0158081	0.00630283	-0.0771303	0.442788	0.568289	0.524681	0.492692	0.475101	113790000	6	5	5	0	40.377
Q8CCB4;E9PXG9;E9PYD3;F6Z4G7;E9Q648;E9PWD1;E9Q3C3	Vps53	Vacuolar protein sorting-associated protein 53 homolog	-	0.48353	2.94996e-06	-	-1.44546	-1.33512	-1.42203	-1.32721	-1.37258	-0.962065	-0.877536	-0.974042	-0.863028	-0.808085	138110000	4	7	7	0	54.484
A0A0R4J0F6;Q99KY4;F6SLK1;F7BG02;Q80TZ3	Gak	Cyclin-G-associated kinase	-	0.481663	0.000120327	-	-2.33904	-2.32051	-2.44439	-2.35069	-2.31375	-1.62681	-1.97056	-1.91885	-1.93034	-1.91352	84418000	1	4	4	0	88.618
Q64674	Srm	Spermidine synthase	-	0.481281	1.80072e-08	-	2.07508	2.03551	2.0327	1.99537	2.00453	2.52379	2.54108	2.47241	2.50753	2.50479	2068700000	25	13	13	0	127.27
Q9DBF1;G3UYR8;G3UY72;E9Q1H3;E9Q1G1	Aldh7a1	Alpha-aminoadipic semialdehyde dehydrogenase	-	0.480641	1.07441e-08	-	0.596829	0.586893	0.603304	0.598199	0.589143	1.12456	1.02878	1.0867	1.05271	1.08482	389440000	8	12	12	0	114.01
Q9JKV5	Scamp4	Secretory carrier-associated membrane protein 4	-	0.479873	1.07263e-05	-	-0.987786	-0.946156	-0.847729	-0.978284	-0.886479	-0.480416	-0.561543	-0.328775	-0.422095	-0.454238	1444300000	2	2	2	0	16.292
G3UXH4;G3UZM9;Q8BWW9;G3UYD6;Q8K045	Pkn2	Serine/threonine-protein kinase N2	-	0.479795	0.0124781	-	-5.91215	-6.28279	-6.13956	-5.91778	-6.57049	-5.56282	-5.83461	-5.77568	-5.44251	-5.80817	25135000	1	3	2	0	16.062
Q91VB8;P01942	haemaglobin alpha 2;Hba	Hemoglobin subunit alpha	-	0.477407	0.000195356	-	-1.47549	-1.34912	-1.30901	-1.54769	-1.52389	-0.858962	-0.844439	-0.946738	-1.06839	-1.09964	102400000	3	4	2	0	28.647
Q9CPY7;A0A0G2JEM7	Lap3	Cytosol aminopeptidase	-	0.476176	1.39582e-07	-	2.16016	2.12614	2.16488	2.10443	2.04423	2.56459	2.5778	2.61539	2.59762	2.62534	3416600000	28	18	18	0	199.57
A0A338P6G6;A0A384DV79;A0A338P6D0	NA	NA	-	0.475867	2.14064e-05	-	-0.62786	-0.785789	-0.848606	-0.684173	-0.76431	-0.340968	-0.254028	-0.266317	-0.150781	-0.319306	2178300000	3	10	1	0.0052645	9.0829
P61028;REV__G3UYX5	Rab8b	Ras-related protein Rab-8B	-	0.475155	0.00350924	-	-3.32144	-3.49379	-3.32205	-3.48878	-3.33212	-3.21229	-3.04435	-2.58267	-2.89974	-2.84335	74522000	2	6	3	0	36.978
A0A1D5RLE0;A0A5F8MPL9;E9QMR2;A0A1D5RMM1;F8VPN7;Q8BIK4;A0A1D5RLB8	Dock9	Dedicator of cytokinesis protein 9	-	0.474979	6.18375e-07	-	-0.462037	-0.4942	-0.474491	-0.347394	-0.394677	0.0795336	0.0646	0.0309315	0.00954723	0.0174818	72536000	6	6	4	0	49.283
Q8K094	Pvr	NA	-	0.474118	4.97202e-06	-	-0.320064	-0.502102	-0.450642	-0.525962	-0.440618	-2.67029e-05	-0.0399494	0.0387402	0.0566683	0.0757704	254190000	5	4	4	0	35.323
Q9R099	Tbl2	Transducin beta-like protein 2	-	0.473835	1.40517e-06	-	-1.28776	-1.24382	-1.23284	-1.25089	-1.21245	-0.755059	-0.684477	-0.750631	-0.881338	-0.787074	72592000	2	3	3	0	29.758
Q8VBT9;A2ABZ8;A2AC02;A2AC03;A2AC05;E9Q779;E9PWZ4;A2AC01;E9PVI1;F7CRQ2;F7B7K7;F6S7C9	Aspscr1	Tether containing UBX domain for GLUT4	-	0.473651	7.29741e-07	-	0.0875597	0.021286	0.0937805	0.0482035	0.00901127	0.628116	0.498325	0.480637	0.515538	0.505479	169760000	5	5	5	0	59.119
O55142	Rpl35a	60S ribosomal protein L35a	-	0.473191	2.12669e-06	-	2.26618	2.27562	2.35922	2.25466	2.27672	2.70696	2.85278	2.74556	2.68456	2.8085	5160200000	21	12	12	0	113.18
Q6PD28	Ppp2r5b	NA	-	0.472445	0.000393569	-	-4.04673	-4.07633	-3.97438	-4.36732	-4.21214	-3.78824	-3.64356	-3.65914	-3.57059	-3.65314	7934500	1	3	1	0.0052096	6.7562
Q6PD19	NA	UPF0668 protein C10orf76 homolog	-	0.472431	0.000277813	-	-2.55111	-2.52518	-2.59969	-2.51439	-2.31256	-1.92344	-2.23262	-2.03945	-1.94452	-2.00075		2	2	2	0	14.1
Q9QZ88;D3Z645;D3YYD5;D3YW98	Vps29	Vacuolar protein sorting-associated protein 29	-	0.47164	8.32014e-08	-	0.720307	0.720716	0.775045	0.774379	0.697724	1.19232	1.17746	1.19168	1.21542	1.26949	1400500000	6	6	6	0	66.437
A0A0U1RNK7;E9PX48;A2A9M5;A2A9M4;Q8R1A4;A0A0U1RNY4;A0A0U1RP53;A0A0U1RPH6;A2AW79;F6ZJ55	Dock7	Dedicator of cytokinesis protein 7	-	0.471564	2.32831e-08	-	1.6608	1.62448	1.64425	1.65082	1.64236	2.12604	2.13903	2.04758	2.12576	2.1421	504270000	25	18	17	0	135.96
Q9QUR6	Prep	Prolyl endopeptidase	-	0.471393	5.11315e-07	-	3.6263	3.57856	3.63529	3.59193	3.54855	4.09352	4.13596	3.98386	4.05829	4.06597	7655500000	78	35	35	0	323.31
A0A0R4J092;Q8K2I4;D6RGR1	Manba	Beta-mannosidase	-	0.471242	7.39082e-05	-	-0.226922	-0.429008	-0.193579	-0.362191	-0.460622	0.197533	0.12962	0.155508	0.169232	0.0319948	132840000	7	7	7	0	63.571
Q9Z2L6	Minpp1	Multiple inositol polyphosphate phosphatase 1	-	0.470187	0.00364656	-	-2.07713	-2.2899	-2.2968	-2.43597	-2.4414	-1.61965	-2.09272	-1.92585	-1.64111	-1.91092	31544000	2	2	2	0	15.444
Q6NZR5;G3UYT1	Skiv2l	NA	-	0.470015	1.17065e-06	-	0.209355	0.151508	0.170435	0.178271	0.147382	0.747705	0.661612	0.575289	0.581637	0.640786	147480000	6	7	7	0	61.966
O70310	Nmt1	Glycylpeptide N-tetradecanoyltransferase 1	-	0.46932	8.73095e-06	-	1.14222	1.11189	1.12399	1.05359	1.13345	1.53357	1.74404	1.53958	1.52007	1.57449	995830000	13	9	8	0	84.486
Q9R1T2	Sae1	SUMO-activating enzyme subunit 1;SUMO-activating enzyme subunit 1, N-terminally processed	-	0.468864	2.06193e-07	-	1.74903	1.73742	1.75434	1.67715	1.64325	2.17567	2.2063	2.21586	2.1451	2.16257	1598700000	17	13	13	0	111.6
Q8CI75	Dis3l2	DIS3-like exonuclease 2	-	0.468044	8.50488e-07	-	-0.45404	-0.462353	-0.441896	-0.574407	-0.456334	0.0557947	-0.0584679	0.0132332	-0.0215673	-0.0378027	57063000	3	3	3	0	18.894
O88520	Shoc2	Leucine-rich repeat protein SHOC-2	-	0.467649	6.19603e-07	-	-1.24052	-1.30546	-1.24171	-1.21863	-1.25103	-0.777341	-0.786165	-0.869349	-0.783945	-0.702304	47324000	2	3	3	0	22.003
Q8VE47	Uba5	Ubiquitin-like modifier-activating enzyme 5	-	0.467189	9.35031e-08	-	-1.31998	-1.40762	-1.3468	-1.33941	-1.32409	-0.816099	-0.907056	-0.892537	-0.887486	-0.898782	100240000	3	3	3	0	23.317
P62983	Rps27a	Ubiquitin-40S ribosomal protein S27a;Ubiquitin;40S ribosomal protein S27a	-	0.467177	1.47653e-06	-	3.12595	3.05504	3.2092	3.10225	3.03988	3.57516	3.62738	3.5833	3.53097	3.5514	22214000000	47	14	6	0	276.9
Q9R0N0	Galk1	Galactokinase	-	0.46712	1.08226e-07	-	1.5184	1.42646	1.42221	1.45091	1.47733	1.87974	1.9086	1.96735	1.93117	1.94406	1630300000	20	11	11	0	116.13
A2A6U3;Q80UG5;A2A6U5;A8Y5D3	40057	Septin-9	-	0.466957	1.0213e-08	-	2.18808	2.20882	2.21378	2.22239	2.20146	2.6901	2.7135	2.68717	2.63651	2.64203	3761500000	26	18	18	0	222.85
P26039;A2AIM2;F6S1V7;F6SX70	Tln1	Talin-1	-	0.466131	2.83362e-07	-	4.2045	4.21332	4.20894	4.21992	4.19789	4.74732	4.71857	4.67553	4.62781	4.60598	10013000000	119	110	98	0	323.31
Q61881;D3Z6N3;D3Z335;D3Z0J6;D3Z2K9	Mcm7	DNA replication licensing factor MCM7	-	0.465265	7.81016e-07	-	1.4492	1.50748	1.50867	1.44942	1.34722	1.91777	1.93026	1.89026	1.94723	1.9028	955910000	16	15	15	0	145.33
A0A0G2JER9;O54946;A0A0G2JGN9;A0A0G2JEI3;F6YRQ2;G3X8S5	Dnajb6	DnaJ homolog subfamily B member 6	-	0.463039	3.59689e-05	-	-0.972438	-0.805916	-0.900642	-0.925586	-0.880193	-0.514198	-0.345881	-0.301031	-0.490573	-0.517898	264180000	2	2	2	0.00052438	12.168
Q8CCP0;A0A1Y7VM23;A0A1Y7VJ12	Nemf	Nuclear export mediator factor Nemf	-	0.462894	6.45682e-09	-	1.00797	1.07183	1.06323	1.0581	1.08167	1.54158	1.50723	1.50898	1.50869	1.53081	325820000	9	9	9	0	55.02
Q60749;Q9WU01;A0A2R8VHM1;Q9R226	Khdrbs1	KH domain-containing, RNA-binding, signal transduction-associated protein 1	-	0.460243	4.05673e-09	-	1.48871	1.50174	1.51457	1.47448	1.49855	1.97647	1.98536	1.92416	1.93686	1.95641	2106000000	18	12	12	0	91.088
B2RUR8	Otud7b	OTU domain-containing protein 7B	-	0.458761	1.89214e-05	-	-2.14039	-2.35257	-2.28741	-2.34878	-2.2459	-1.87042	-1.82356	-1.88422	-1.7442	-1.75883	38395000	2	2	2	0	26.871
B8JJC1;Q8BJ37	Tdp1	Tyrosyl-DNA phosphodiesterase 1	-	0.456042	0.000311235	-	-2.78951	-3.04816	-2.68244	-2.78712	-2.8141	-2.39518	-2.35744	-2.34682	-2.24598	-2.49571	30595000	3	3	3	0	26.074
Q9WV54;D3Z505	Asah1	Acid ceramidase;Acid ceramidase subunit alpha;Acid ceramidase subunit beta	-	0.455969	9.59057e-06	-	-1.09609	-1.15739	-1.09668	-1.26639	-1.20021	-0.745834	-0.775454	-0.620665	-0.737458	-0.657516	410910000	4	9	9	0	161.39
Q61216;F6RX99;B2KF76;A0A1L1SQT7	Mre11a	Double-strand break repair protein MRE11A	-	0.45577	7.65714e-07	-	-1.16092	-1.12478	-1.08698	-1.14571	-1.11998	-0.661511	-0.71501	-0.579912	-0.6624	-0.740701	74591000	6	5	5	0	39.773
Q9R0E1;F6W3Q8	Plod3	Procollagen-lysine,2-oxoglutarate 5-dioxygenase 3	-	0.454576	6.12423e-07	-	0.147412	0.289637	0.26543	0.246217	0.293023	0.6893	0.687725	0.705761	0.682822	0.74899	331060000	7	9	8	0	79.055
P26043;A0A5F8MPB9;Q7TSG6;A0A0R4J0J8;Q2KN98	Rdx	Radixin	-	0.453505	2.15303e-07	-	2.21643	2.19697	2.13256	2.15354	2.12742	2.65532	2.66752	2.59761	2.595	2.57899	2310600000	21	36	19	0	160.81
Q8R2N2	Cirh1a	Cirhin	-	0.452751	1.04106e-06	-	0.849555	0.953033	0.986408	0.977166	0.954127	1.41267	1.44765	1.40424	1.39291	1.32657	285860000	10	9	9	0	65.97
P59235	Nup43	Nucleoporin Nup43	-	0.452664	3.52481e-07	-	-1.10298	-1.05519	-1.00634	-1.01539	-1.03271	-0.60516	-0.645189	-0.535204	-0.54942	-0.614324	191360000	3	3	3	0	27.648
P62814;Q91YH6;A0A0U1RNU9	Atp6v1b2	V-type proton ATPase subunit B, brain isoform	-	0.452453	1.0386e-06	-	1.73595	1.76826	1.75164	1.77562	1.79884	2.26302	2.26394	2.26032	2.1136	2.19169	2499200000	23	21	21	0	307.81
Q9D706	Rpap3	RNA polymerase II-associated protein 3	-	0.451427	1.63417e-06	-	0.352046	0.346277	0.321838	0.255464	0.247933	0.811706	0.727736	0.678102	0.80663	0.75652	96408000	5	4	4	0	39.81
Q9CU62;S4R179	Smc1a	Structural maintenance of chromosomes protein 1A	-	0.450739	4.85966e-07	-	3.00503	3.01006	3.00665	3.02436	2.98365	3.48349	3.53609	3.43596	3.4575	3.37041	1748000000	39	35	35	0	289.04
Q9DCD2;F6TM12;E0CYF8	Xab2	Pre-mRNA-splicing factor SYF1	-	0.450503	8.5408e-06	-	-1.24021	-1.20461	-1.09025	-1.20862	-1.11379	-0.759809	-0.70495	-0.608772	-0.7799	-0.751533	109460000	4	5	5	0	36.971
A2AQA7;Q8CFQ3	Aqr	Intron-binding protein aquarius	-	0.450335	9.63092e-06	-	-2.09555	-2.16103	-1.99467	-2.18742	-2.16418	-1.70753	-1.65157	-1.63596	-1.60879	-1.74733	27096000	2	3	3	0	35.271
A0A0G2JFJ6;Q7TPD0	Ints3	Integrator complex subunit 3	-	0.449659	1.59707e-05	-	-1.07169	-0.861423	-0.966549	-0.993714	-0.915484	-0.406052	-0.514574	-0.507206	-0.575395	-0.55734	94134000	3	3	3	0	47.196
Q9JLB0;E9PWC5;E9Q2R8	Mpp6	MAGUK p55 subfamily member 6	-	0.449155	1.48395e-09	-	1.34225	1.30461	1.29943	1.28533	1.30278	1.75116	1.74134	1.75961	1.7564	1.77166	290500000	13	12	12	0	78.151
P13439;D6RJ62	Umps	Uridine 5-monophosphate synthase;Orotate phosphoribosyltransferase;Orotidine 5-phosphate decarboxylase	-	0.449076	6.90516e-07	-	1.75548	1.71722	1.76576	1.71028	1.65762	2.20415	2.23626	2.15127	2.10884	2.15122	1020400000	17	15	15	0	135.88
F7CUP3;F6UP77;Q8JZV7	Amdhd2	Putative N-acetylglucosamine-6-phosphate deacetylase	-	0.448574	5.75159e-06	-	-0.17287	-0.350731	-0.240036	-0.279944	-0.263114	0.241838	0.230743	0.0920258	0.210599	0.160972	216930000	7	6	6	0	59.642
Q9D898	Arpc5l	Actin-related protein 2/3 complex subunit 5-like protein	-	0.448361	3.66213e-06	-	-0.424689	-0.447573	-0.457098	-0.488093	-0.402797	0.0501451	0.0867138	0.0362225	-0.0537691	-0.0977583	665100000	5	5	5	0	45.104
Q569Z5;F8WHR6;A0A2R8VHK2	Ddx46	Probable ATP-dependent RNA helicase DDX46	-	0.447749	2.78704e-09	-	2.55002	2.53782	2.5613	2.52858	2.4994	2.96406	2.99379	2.99562	2.98584	2.97656	1720900000	34	25	25	0	215.71
Q91ZW3;Q6PGB8;F6Z6F4;Q8BS67	Smarca5	SWI/SNF-related matrix-associated actin-dependent regulator of chromatin subfamily A member 5	-	0.44668	2.75502e-08	-	2.36087	2.41105	2.39715	2.37694	2.36809	2.79941	2.8872	2.82799	2.8244	2.80848	1571000000	29	22	22	0	182.4
A0A0R4J1L9;Q5HZI1;A0A0R4J0N9;A0A0R4J147;E9Q8N4	Mtus1	Microtubule-associated tumor suppressor 1 homolog	-	0.445125	0.0573178	-	-2.88621	-3.32043	-3.85671	-3.61489	-3.49418	-2.73934	-2.9839	-3.13635	-3.31391	-2.77331	59288000	1	2	2	0.0050365	10.188
P36916	Gnl1	Guanine nucleotide-binding protein-like 1	-	0.444854	0.0179276	-	-5.71567	-5.39635	-5.58304	-5.72692	-5.70446	-4.82943	-5.18694	-5.62338	-5.02545	-5.23697	92197000	1	2	2	0	27.917
E9PYI8;Q9JMA1	Usp14	Ubiquitin carboxyl-terminal hydrolase;Ubiquitin carboxyl-terminal hydrolase 14	-	0.444632	1.22981e-06	-	1.68838	1.62451	1.64472	1.54062	1.62651	2.11449	2.08	2.06136	2.0972	1.99486	1066500000	20	16	16	0	123.16
Q62348	Tsn	Translin	-	0.443884	1.43766e-05	-	1.72696	1.75825	1.81785	1.72933	1.67811	2.2711	2.26471	2.19464	2.12679	2.07267	1187300000	16	11	11	0	141.87
G5E8R4;Q922D4	Ppp6r3	Serine/threonine-protein phosphatase 6 regulatory subunit 3	-	0.441618	4.29622e-05	-	-1.68735	-1.70063	-1.76476	-1.80003	-1.9189	-1.37675	-1.42263	-1.32763	-1.29843	-1.23814	74664000	2	2	2	0	17.05
S4R2T5;Q9D906;A0A0A0MQN4;S4R2D5;S4R2P7;S4R1T0;S4R1K1;S4R1U3;S4R1N8	Atg7	Ubiquitin-like modifier-activating enzyme ATG7	-	0.441597	0.0542296	-	-5.93053	-5.65705	-5.10621	-5.94971	-5.76098	-5.58559	-5.22939	-5.24782	-4.87095	-5.26273	115990000	1	8	8	0	77.08
P54818;A0A1Y7VM63	Galc	Galactocerebrosidase	-	0.440741	0.000102454	-	-2.41624	-2.22308	-2.2032	-2.40538	-2.24298	-1.82015	-1.77354	-1.80136	-1.94012	-1.95201	51793000	2	3	3	0	39.389
Q9CWF2	Tubb2b	Tubulin beta-2B chain	-	0.44043	2.82554e-05	-	-3.18499	-3.21625	-3.09639	-3.08841	-3.13677	-2.57882	-2.6706	-2.71979	-2.84153	-2.70991	24816000	1	23	1	0.0032911	10.559
Q9JJ28	Flii	Protein flightless-1 homolog	-	0.440326	5.54538e-08	-	2.337	2.33062	2.30153	2.31925	2.34261	2.75908	2.79624	2.7055	2.75969	2.81212	1154400000	27	19	19	0	205.25
A2A4J8;Q9CQ80;A8XY17;A2A4K0;E9PXS9	Vps25	Vacuolar protein-sorting-associated protein 25	-	0.439403	2.23777e-07	-	-1.55734	-1.59456	-1.68542	-1.64478	-1.61088	-1.15477	-1.15256	-1.19795	-1.20598	-1.1847	268780000	4	3	3	0	23.55
H3BKY1;H9H9R4;Q9JHJ3	Glmp	Glycosylated lysosomal membrane protein	-	0.438947	0.00139514	-	-3.63128	-3.8	-3.83509	-3.62612	-3.58715	-3.41193	-3.4003	-3.27996	-3.16614	-3.0266	29992000	2	2	2	0	19.061
Q9CY58	Serbp1	Plasminogen activator inhibitor 1 RNA-binding protein	-	0.438667	2.05218e-07	-	2.49323	2.47379	2.52167	2.50566	2.45673	2.97114	2.88858	2.96776	2.9485	2.86843	5801200000	33	20	1	0	213.3
Q7TS64;Q99MK8;F6QY34;Q8BVT9;Q3UYH7;F7AEX1;F6Y9P3	Adrbk1	Beta-adrenergic receptor kinase 1	-	0.438487	1.5191e-07	-	-2.43998	-2.41092	-2.42524	-2.44712	-2.4407	-2.07749	-1.98461	-1.9863	-1.97801	-1.94511	56620000	1	4	4	0	47.659
F8VQ28;A0A1D5RMM8;Q8VI36;A0A0J9YV30	Pxn	Paxillin	-	0.436685	8.84575e-08	-	-0.470759	-0.464365	-0.465487	-0.498073	-0.45239	-0.09865	0.00312042	-0.0481834	-0.0346785	0.0107431	222570000	4	4	4	0	42.216
Q9D1A2;A0A494B9S3;A0A494B9U6	Cndp2	Cytosolic non-specific dipeptidase	-	0.43642	1.80669e-06	-	1.01886	0.993093	0.975828	0.930255	0.862254	1.39058	1.42605	1.3418	1.4377	1.36626	952070000	11	19	19	0	323.31
A0A338P6B4;A0A338P6I2;Q923G2	Polr2h	DNA-directed RNA polymerases I, II, and III subunit RPABC3	-	0.434208	2.25313e-05	-	-0.128276	-0.14105	-0.0698776	-0.0854826	-0.124301	0.459111	0.244192	0.233166	0.400533	0.285048	104830000	5	3	3	0	57.917
Q8CEC6	Ppwd1	Peptidylprolyl isomerase domain and WD repeat-containing protein 1	-	0.433435	2.64997e-06	-	-0.586644	-0.519777	-0.524105	-0.616767	-0.521203	-0.0124788	-0.129753	-0.166973	-0.132062	-0.160054	65839000	4	4	4	0	30.779
A6H5Z3	Exoc6b	Exocyst complex component 6B	-	0.432042	4.61992e-08	-	-1.21116	-1.2641	-1.18151	-1.1843	-1.15744	-0.771151	-0.759138	-0.778524	-0.776855	-0.752641	24861000	3	3	3	0	20.778
Q6PAT0;A0A1Y7VL25	Adat3	Probable inactive tRNA-specific adenosine deaminase-like protein 3	-	0.43185	6.45443e-05	-	-1.73861	-1.73094	-1.65603	-1.71108	-1.58437	-1.33704	-1.23941	-1.37745	-1.1485	-1.15938	24353000	2	2	2	0.00076628	11.095
Q8BTS0;Q61656;S4R1I6;B1ARB9;B1ARC0;S4R1E3	Ddx5	Probable ATP-dependent RNA helicase DDX5	-	0.431664	4.83102e-08	-	3.62929	3.68671	3.64142	3.63106	3.60762	4.01845	4.09367	4.08777	4.06798	4.08655	8981100000	70	36	27	0	323.31
Q91WG4	Elp2	Elongator complex protein 2	-	0.431001	3.01806e-07	-	0.133801	0.183344	0.150076	0.191249	0.230517	0.640887	0.545837	0.63896	0.587468	0.630841	236510000	5	5	5	0	37.11
A0A494B9V8;A0A494BBC8	NA	NA	-	0.43059	7.57537e-06	-	-2.15117	-2.23891	-2.18118	-2.12093	-2.11516	-1.61667	-1.73317	-1.79485	-1.79421	-1.7155	26225000	4	3	3	0	17.942
P28352;F6QA74;D3Z6R9;D3Z124	Apex1	DNA-(apurinic or apyrimidinic site) lyase;DNA-(apurinic or apyrimidinic site) lyase, mitochondrial	-	0.429969	2.7057e-05	-	1.09882	0.990362	1.02908	1.05555	0.904185	1.39172	1.46408	1.34723	1.54293	1.48189	1505700000	12	12	12	0	145.47
Q91VC3;A0A0N4SVP8;A2AFK7;E9PV04;A0A0N4SVM5;D6RJ60;D6RJ11	Eif4a3;Gm8994	Eukaryotic initiation factor 4A-III;Eukaryotic initiation factor 4A-III, N-terminally processed	-	0.4278	6.448e-07	-	1.33833	1.40333	1.48353	1.40617	1.4392	1.89558	1.83459	1.81008	1.83685	1.83245	1350400000	16	14	10	0	96.171
A0A3Q4EBV4;Q3TJZ6	Fam98a	Protein FAM98A	-	0.427619	0.000343404	-	-1.23643	-1.24932	-1.14684	-1.15059	-0.981055	-0.536475	-0.724745	-0.792891	-0.818402	-0.753633	285160000	4	5	5	0	53.647
G3UXL2;Q9D7G0	Prps1l3;Prps1	Ribose-phosphate pyrophosphokinase 1	-	0.427391	1.35135e-05	-	-0.0492029	-0.14257	-0.17264	-0.278758	-0.174331	0.240695	0.314075	0.191092	0.300517	0.273072	385230000	7	12	5	0	54.285
A0A1B0GRX6;A0A1B0GR18;Q8VI63;A0A1B0GT55	Mob2	MOB kinase activator 2	-	0.427198	7.54962e-06	-	-2.98026	-2.98525	-2.93924	-2.96219	-2.8764	-2.46778	-2.41945	-2.53753	-2.58928	-2.59333	31509000	1	2	2	0.00052425	12.168
A2A7K5;Q9EQS3	Mycbp	C-Myc-binding protein	-	0.427057	5.27926e-07	-	-0.249553	-0.223555	-0.218039	-0.326295	-0.280107	0.163304	0.181173	0.171661	0.216365	0.105233	177850000	3	2	2	0	17.408
A0A0G2JFY0;A0A0A0MQ80;Q3UMC0;D3Z0U5;D6RGM7;D3Z4J2;Q9D3R6	Spata5	Spermatogenesis-associated protein 5	-	0.426157	8.6389e-06	-	0.306033	0.387022	0.393055	0.316745	0.252505	0.77282	0.846796	0.784473	0.706338	0.675719	2511500000	7	6	6	0	57.589
Q5SSZ5;A0A5F8MP98;A0A5F8MPF2	Tns3	Tensin-3	-	0.424214	0.000253743	-	-1.51682	-1.43988	-1.61158	-1.57681	-1.65008	-1.28661	-1.00007	-1.02433	-1.16498	-1.1981	148540000	1	4	2	0	93.459
Q6PHQ8;F7A8R0;E9Q2U4;F6ZAJ8;F6UFC8;F6WYJ5;E9Q6K7	Naa35	N-alpha-acetyltransferase 35, NatC auxiliary subunit	-	0.424195	1.07462e-05	-	-1.40243	-1.57532	-1.51038	-1.53276	-1.61992	-1.1608	-1.11844	-1.11188	-1.04786	-1.08087	52094000	3	3	3	0	29.582
O35309	Nmi	N-myc-interactor	-	0.424036	0.00103802	-	-3.10338	-3.36334	-3.39104	-3.4024	-3.43148	-2.80869	-3.02232	-3.05502	-2.91062	-2.77481	32794000	1	3	3	0	22.905
P14602;D3YZ06	Hspb1	Heat shock protein beta-1	-	0.423077	1.67647e-06	-	1.63	1.68518	1.62907	1.65445	1.6529	2.03709	2.01378	2.06642	2.18628	2.06341	3426500000	24	13	13	0	132.62
E9QMA2;Q3TNH5	Fam172a	Protein FAM172A	-	0.421964	4.88244e-05	-	-1.7681	-1.94171	-1.77204	-1.85457	-1.90021	-1.28773	-1.4741	-1.50824	-1.42456	-1.43217	27410000	1	2	2	0.00026889	13.073
Q7TMQ7;S4R1X1;D3Z101;D3Z0V8	Wdr91	WD repeat-containing protein 91	-	0.421952	6.47666e-05	-	-2.01099	-2.13634	-2.12527	-2.1237	-2.09087	-1.8212	-1.66013	-1.65421	-1.52589	-1.71599	112040000	2	6	6	0	97.408
P42932;H3BL49;H3BJB6;H3BLL1;H3BKG2;H3BKR8	Cct8	T-complex protein 1 subunit theta	-	0.42157	1.16044e-07	-	4.23486	4.23883	4.25495	4.20077	4.20684	4.65866	4.69993	4.61549	4.67206	4.59796	17298000000	94	42	42	0	323.31
Q9CQ65	Mtap	S-methyl-5-thioadenosine phosphorylase	-	0.421411	2.74153e-08	-	3.32439	3.2601	3.28218	3.26079	3.27948	3.71773	3.69126	3.66747	3.6978	3.73973	12689000000	63	21	21	0	252
D0QMC3;A0A087WRA4	Mndal	Myeloid cell nuclear differentiation antigen-like protein	-	0.419354	3.79665e-05	-	-1.98201	-1.96634	-1.99137	-1.96267	-1.79368	-1.53221	-1.56639	-1.5808	-1.52104	-1.39886		1	3	1	0.0052343	7.6846
E9Q5B5;O08528;E9Q9M6	Hk2	Hexokinase;Hexokinase-2	-	0.419274	6.11843e-06	-	2.14669	2.05097	2.05258	2.08768	2.05399	2.49485	2.41881	2.43197	2.5791	2.56354	1259700000	24	24	19	0	236.93
Q60676;F7BX26	Ppp5c	Serine/threonine-protein phosphatase 5;Serine/threonine-protein phosphatase	-	0.41832	1.99705e-06	-	1.59227	1.56957	1.5886	1.55495	1.5702	2.0367	2.06276	2.0258	1.94596	1.89596	1081400000	16	12	12	0	131.14
O08599;A0A140LHJ4	Stxbp1	Syntaxin-binding protein 1	-	0.418061	9.65485e-06	-	-2.12536	-2.07935	-2.13977	-2.12459	-2.19191	-1.78082	-1.72978	-1.78269	-1.59013	-1.68726	20348000	4	3	3	0	21.951
P15532;Q5NC80;Q5NC79	Nme1	Nucleoside diphosphate kinase A;Nucleoside diphosphate kinase	-	0.417929	0.000159882	-	-0.10296	-0.139709	-0.183025	-0.327929	-0.0855932	0.322938	0.297163	0.329075	0.175052	0.126203	3961000000	6	11	3	0	28.214
Q91XD6	Vps36	Vacuolar protein-sorting-associated protein 36	-	0.417303	3.79213e-05	-	-0.872308	-0.953203	-0.817772	-0.903512	-0.991704	-0.354926	-0.480083	-0.493954	-0.553321	-0.569697	190390000	5	6	6	0	73.321
E9Q855;Q3UXS0;O35609	Scamp3	Secretory carrier-associated membrane protein 3	-	0.41709	8.27383e-06	-	0.446164	0.31599	0.408993	0.287866	0.440114	0.780248	0.74819	0.799191	0.875386	0.781562	596760000	9	8	8	0	106.71
Q3TCH7;E9PXT5	Cul4a	Cullin-4A	-	0.416865	2.85835e-05	-	-1.16015	-1.13413	-1.21466	-1.18284	-1.15612	-0.759534	-0.608755	-0.798725	-0.877766	-0.718801	64908000	2	6	2	0.00077141	11.33
Q4VBE8	Wdr18	WD repeat-containing protein 18	-	0.415479	4.46265e-05	-	-0.414163	-0.345364	-0.321259	-0.34377	-0.394362	-0.00462627	0.176504	-0.0845261	0.126998	0.0441275	249580000	6	6	6	0	52.303
A0A1B0GT67;A0A1B0GR65;A0A1B0GRH0;A0A1B0GSQ5;A0A1B0GS15;A0A1B0GSB5;A0A0R4J1F3;A0A1B0GSE4;Q99N13	Hdac9	Histone deacetylase 9	-	0.414853	2.9848e-05	-	-0.298123	-0.461124	-0.506569	-0.451304	-0.546447	-0.0424328	-0.0119419	0.0224724	-0.0682554	-0.0891428	691210000	4	2	2	0.0050378	10.191
Q80T06;A0A0R4J1E2;P57776;E9QN08;D3YUQ9;D3YZT9	Eef1d	Elongation factor 1-delta	-	0.414839	5.07693e-07	-	2.60389	2.61593	2.66141	2.62672	2.61958	3.10883	3.06933	3.03108	3.02877	2.96371	7733800000	50	20	3	0	287.08
P53986	Slc16a1	Monocarboxylate transporter 1	+	0.413956	3.17822e-05	-	0.596179	0.660393	0.699905	0.560843	0.49245	0.920201	1.03237	1.06422	1.08222	0.98055	565720000	8	5	5	0	80.413
A2AWA9;A2AWA7;A2AWB0;A0A3Q4L343;A0A0A6YWT4;A0A0A6YY35	Rabgap1	Rab GTPase-activating protein 1	-	0.413369	3.87488e-05	-	0.608439	0.494738	0.567455	0.527255	0.64918	1.12369	0.892677	0.957659	1.00494	0.934947	260720000	7	8	6	0	62.517
A0A0A6YX18;Q8BVE3;A0A0A6YWP6;A0A0A6YVU0;A0A0A6YW86	Atp6v1h	V-type proton ATPase subunit H	-	0.412777	6.56317e-07	-	1.20285	1.24846	1.21105	1.18657	1.2256	1.64814	1.71231	1.61778	1.58395	1.57623	675480000	17	10	10	0	182.83
E9QAQ5;Q9WV60	Gsk3b	Glycogen synthase kinase-3 beta	-	0.412377	1.47653e-06	-	0.703792	0.615696	0.684214	0.653228	0.602374	1.1186	1.09061	0.981356	1.05661	1.07402	152900000	4	6	4	0	32.734
Q8R574	Prpsap2	Phosphoribosyl pyrophosphate synthase-associated protein 2	-	0.412285	1.98178e-05	-	-1.40408	-1.37597	-1.35092	-1.4034	-1.54533	-0.925435	-1.00802	-1.06392	-0.958143	-1.06274	146730000	6	6	5	0	55.526
Q9R1T4;A2A3W1	38961	Septin-6	-	0.412185	0.000269532	-	-1.37962	-1.64415	-1.63534	-1.57963	-1.62287	-1.15489	-1.30307	-1.11846	-1.05438	-1.16988	41899000	5	9	4	0	46.8
A0A3Q4EH04;A0A3Q4L335;A0A3Q4L393;Q8BL97;A0A3Q4EGP0	Srsf7	Serine/arginine-rich splicing factor 7	-	0.41146	1.87815e-07	-	1.71662	1.73016	1.68474	1.66592	1.7608	2.11261	2.14518	2.08212	2.10926	2.16638	2361700000	16	8	7	0	90.554
Q8BVF2;A0A0A6YXV1	Pdcl3	Phosducin-like protein 3	-	0.411201	4.31425e-07	-	1.26997	1.24262	1.21094	1.20262	1.15099	1.62056	1.58804	1.6612	1.66201	1.60134	463940000	11	10	10	0	96.108
F8VQ05;A0A0J9YUJ6;A0A0J9YUH4;F6Q1V8;A0A0J9YTS1	Fryl	NA	-	0.411133	7.43359e-05	-	-1.60738	-1.73433	-1.62102	-1.62567	-1.77385	-1.15375	-1.33994	-1.19013	-1.26248	-1.36029	27984000	2	2	2	0	25.17
Q9ER39	Tor1a	Torsin-1A	-	0.409469	0.000408564	-	-1.72787	-1.92755	-1.81046	-1.864	-1.93569	-1.38816	-1.59452	-1.55836	-1.31222	-1.36495		2	2	2	0	25.799
Q5SV64;Q3UH59;Q61879	Myh10	Myosin-10	-	0.40909	0.00226842	-	-2.69076	-2.68522	-2.75925	-2.60772	-2.81528	-2.05094	-2.4897	-2.40966	-2.16764	-2.39485	209680000	2	25	2	0	84.399
A0A5H1ZRL3;F6SWS9;Q8C4Y3	Nelfb	Negative elongation factor B	-	0.409063	0.000552801	-	-3.29408	-3.27037	-3.41771	-3.3957	-3.28263	-3.08843	-3.05869	-2.77787	-2.80432	-2.88585	38587000	2	2	2	0	35.347
P41241;A0A1L1STA1;A0A1L1SR46;A0A1L1SQQ5	Csk	Tyrosine-protein kinase CSK	-	0.408563	1.46729e-05	-	-0.894694	-0.925823	-0.905565	-0.922772	-0.910048	-0.413013	-0.487576	-0.449003	-0.652524	-0.513972	344080000	4	11	11	0	126.68
D3Z6I4;Q921W4;D3YZD6;D3YU21;F7BGV1;A0A338P785;A0A338P6Y1	Cryzl1	Quinone oxidoreductase-like protein 1	-	0.408539	2.19452e-07	-	-0.194848	-0.239737	-0.20122	-0.168591	-0.262729	0.186182	0.216236	0.238079	0.186849	0.148227	202620000	5	6	6	0	60.961
Q91XH5;G3UXX3;Q64105;G3UZ79	Spr	Sepiapterin reductase	-	0.407821	6.98394e-08	-	1.67345	1.63663	1.7217	1.62524	1.63333	2.05065	2.0868	2.06062	2.07286	2.05851	1294700000	21	13	13	0	201.53
Q5PPR2;Q6P1Y9;Q8R3S6	Exoc1	Exocyst complex component 1	-	0.407446	1.43903e-07	-	1.4458	1.49664	1.48481	1.44311	1.41478	1.90686	1.87468	1.82513	1.83509	1.8806	276750000	12	10	10	0	84.825
O88325	Naglu	NA	-	0.407364	6.26108e-06	-	0.227607	0.135065	0.23641	0.184381	0.114585	0.671144	0.602079	0.593349	0.567044	0.501248	438520000	9	14	14	0	215.54
Q60520	Sin3a	Paired amphipathic helix protein Sin3a	-	0.407146	4.58951e-06	-	-0.589972	-0.697817	-0.708977	-0.64058	-0.645816	-0.203953	-0.178812	-0.244091	-0.29042	-0.330155	45529000	3	2	2	0	19.032
B2RXS4;Q3UH93	Plxnb2	Plexin-B2	-	0.40623	2.09574e-06	-	0.166898	0.308088	0.247814	0.25785	0.260407	0.674144	0.570961	0.674175	0.662982	0.689946	288630000	6	11	11	0	210.36
Q8BGC0	Htatsf1	HIV Tat-specific factor 1 homolog	-	0.404372	0.00181617	-	-3.98065	-3.90345	-4.0761	-3.84637	-3.77848	-3.7055	-3.40271	-3.52954	-3.60045	-3.32499		1	1	1	0.00027093	13.434
Q80YE7	Dapk1	Death-associated protein kinase 1	-	0.404308	0.000935806	-	-1.23367	-1.05014	-1.04348	-1.1678	-1.21304	-0.887212	-0.798042	-0.70887	-0.502418	-0.790063		1	1	1	0.0020382	10.911
Q8BT60;Q9D6C8;A0A0R4J0J1;Q3UYN2;Q1RLL3;Q9Z140;Q8BLR2;Q0VE82;Q9DC53;Q8JZW4	Cpne3	Copine-3	-	0.402323	1.67647e-06	-	0.331473	0.261236	0.212486	0.261933	0.352368	0.626786	0.683243	0.713589	0.705943	0.701552	314850000	7	9	7	0	82.164
Q8K1A6;E9PX94	Cc2d1a	Coiled-coil and C2 domain-containing protein 1A	-	0.401956	0.11226	-	-5.21321	-5.37405	-5.85831	-5.61118	-5.24394	-4.96139	-5.38047	-5.56996	-4.59124	-4.78786	19894000	1	3	3	0	30.282
Q6P8X1;A0A1W2P701;A0A1W2P6Y0;A0A494B972;Q80ZJ7	Snx6	Sorting nexin-6;Sorting nexin-6, N-terminally processed	-	0.401797	1.02971e-06	-	1.91398	1.90184	1.88853	1.87816	1.82858	2.20168	2.34538	2.2806	2.3103	2.28211	1738300000	21	19	18	0	169.14
P62192	Psmc1	26S protease regulatory subunit 4	-	0.401642	9.31735e-08	-	2.39975	2.34926	2.37199	2.30517	2.32102	2.72545	2.75386	2.74402	2.78448	2.74757	2977500000	30	19	19	0	158.95
Q8CBQ5	Pi4k2b	Phosphatidylinositol 4-kinase type 2-beta	-	0.400888	0.000292481	-	-1.72109	-1.78456	-1.84282	-1.85639	-1.87335	-1.21859	-1.55809	-1.47635	-1.384	-1.43676	47772000	3	3	3	0	28.145
Q61655;Q8R3C7;Q8BZY3;Q9QY15	Ddx19a;Ddx19b	ATP-dependent RNA helicase DDX19A	-	0.399805	1.07751e-07	-	1.14571	1.1545	1.14648	1.10231	1.09828	1.55027	1.49828	1.49385	1.52589	1.57801	491370000	10	10	10	0	105.87
Q80SY4;F6ZBL2	Mib1	E3 ubiquitin-protein ligase MIB1	-	0.399305	0.00622832	-	-4.49	-4.76343	-4.44995	-4.54657	-4.75923	-4.25044	-4.39334	-3.90342	-4.26756	-4.19788	5381000	1	1	1	0.0022831	10.658
Q6NV83;A0A087WRG2;A0A087WR93	U2surp	U2 snRNP-associated SURP motif-containing protein	-	0.39908	2.06295e-07	-	1.36745	1.39179	1.39457	1.3543	1.35643	1.8092	1.82279	1.77508	1.72936	1.72351	478430000	14	12	12	0	91.804
Q5SQ20;Q9EQ61	Pes1	Pescadillo homolog	-	0.398238	2.94327e-06	-	0.897349	0.96176	0.956949	0.893615	0.863133	1.22723	1.31687	1.38359	1.33904	1.29726	295640000	10	8	8	0	54.806
Q60996;A0A1Y7VIR0	Ppp2r5c	Serine/threonine-protein phosphatase 2A 56 kDa regulatory subunit gamma isoform	-	0.397904	0.00255035	-	-3.24482	-3.19071	-3.3698	-3.32957	-3.45068	-2.66317	-2.83813	-2.99796	-2.99585	-3.10095	12387000	1	5	2	0.0007657	11.061
Q9CX00;A2ATU0	Ist1	IST1 homolog	-	0.397619	5.53744e-08	-	0.586329	0.609282	0.576963	0.564872	0.643508	0.971383	1.02542	1.01378	0.968938	0.989524	307050000	5	6	6	0	69.293
G3X922;D4AFX7;A0A1L1STR9	Dnajc13	NA	-	0.397421	6.74383e-07	-	1.98872	1.96155	2.00294	1.94199	1.9165	2.37827	2.30696	2.32166	2.42262	2.36932	709190000	24	24	24	0	288.79
Q6PDI5;A2ALV7;A2ALV6;A2ALV8;A2ALW1;A2ALV9	Ecm29;AI314180	Proteasome-associated protein ECM29 homolog	-	0.397179	6.07821e-08	-	1.4308	1.44284	1.45758	1.43277	1.48587	1.86958	1.8516	1.8153	1.88816	1.81111	284220000	15	13	13	0	119.75
Q91V64;A0A494B952	Isoc1	Isochorismatase domain-containing protein 1	-	0.396554	4.87125e-06	-	-0.52435	-0.515251	-0.54636	-0.593339	-0.572261	-0.0733051	-0.105253	-0.159943	-0.176257	-0.254031	330360000	5	3	3	0	32.474
Q8R2U0	Seh1l	Nucleoporin SEH1	-	0.396503	3.01806e-07	-	-1.08869	-1.14037	-1.09299	-1.10856	-1.01105	-0.671157	-0.712351	-0.699583	-0.704797	-0.671262	152870000	3	3	3	0	28.597
Q8BGF7	Pan2	PAB-dependent poly(A)-specific ribonuclease subunit PAN2	-	0.395064	0.00354779	-	-2.81548	-3.05529	-2.89355	-2.84303	-3.1966	-2.51848	-2.74186	-2.64398	-2.38641	-2.53789	29306000	2	2	2	0	17.106
O88531;B1B0P8;B1B0P9	Ppt1	Palmitoyl-protein thioesterase 1	-	0.394889	2.8894e-05	-	-0.985269	-0.919659	-0.956501	-0.993098	-0.938998	-0.484833	-0.465714	-0.609034	-0.695626	-0.563872	176080000	3	5	5	0	88.657
Q8BTY8	Scfd2	Sec1 family domain-containing protein 2	-	0.394117	1.8567e-05	-	-2.59968	-2.60634	-2.63918	-2.70342	-2.64097	-2.24972	-2.26285	-2.15256	-2.36798	-2.18588	25774000	2	3	3	0	21.275
Q8K366;P56960;F6VYQ6	Exosc10	Exosome component 10	-	0.392305	9.54557e-08	-	-0.300645	-0.27158	-0.294205	-0.319261	-0.242055	0.0949926	0.0829754	0.0862389	0.158559	0.111012	153760000	7	6	6	0	54.374
E9Q6U4;Q3UWL8;Q6P0X1;E9Q4Q8;E9Q8R1	Pfdn4	Prefoldin subunit 4	-	0.391207	0.00275333	-	-0.455951	-0.619877	-0.658981	-0.62856	-0.916299	-0.123095	-0.310486	-0.268034	-0.206693	-0.415326	184280000	2	4	4	0	29.942
A0A494BBP6;A0A494B9X3;E9Q9M1;Q3V1L4	Nt5c2	Cytosolic purine 5-nucleotidase	-	0.390922	0.00065901	-	-0.666379	-0.556982	-0.630526	-0.648606	-0.702741	-0.0373507	-0.171623	-0.296143	-0.337163	-0.408345	69484000	2	2	2	0	14.251
Q3TFP0;Q9R0U0;A3KG57	Srsf10	Serine/arginine-rich splicing factor 10	-	0.39085	1.02654e-05	-	-0.657945	-0.657234	-0.534542	-0.636266	-0.611682	-0.34477	-0.175823	-0.218029	-0.191314	-0.213481	230700000	5	5	5	0	44.77
Q8VI33;A2AP81;A0A087WR08;A0A087WQ57;A0A087WNM2;A2AP82;Q6NZA9	Taf9;Taf9b	Transcription initiation factor TFIID subunit 9;Transcription initiation factor TFIID subunit 9B	-	0.390639	1.23084e-06	-	-2.35229	-2.24574	-2.25303	-2.29352	-2.32645	-1.8721	-1.84701	-1.91964	-1.94042	-1.93868	23474000	2	2	2	0	26.775
Q9JME7	Trappc2l	Trafficking protein particle complex subunit 2-like protein	-	0.390454	7.91546e-05	-	-1.17407	-1.11764	-1.20152	-1.20396	-1.23002	-0.903693	-0.757391	-0.803915	-0.87213	-0.637803	49264000	3	3	3	0	23.029
D3Z7M5;Q9CPT5	Nop16	Nucleolar protein 16	-	0.389488	2.73277e-05	-	-0.900132	-0.759613	-0.708313	-0.673474	-0.781394	-0.416289	-0.368639	-0.338205	-0.330552	-0.421802	133110000	4	4	4	0	31.729
F6QKD2;A0A0N4SVT1;Q9CWX9;A0A0N4SWC5;A0A0N4SVK2;A0A0N4SV55;D3YWF9	Ddx47	Probable ATP-dependent RNA helicase DDX47	-	0.38943	6.69666e-06	-	-0.477136	-0.300941	-0.37125	-0.423387	-0.351584	0.00848389	0.0691872	-0.028717	-0.032836	0.00673199	217780000	7	7	7	0	51.207
P30416;F6S2D5;F7CAT1	Fkbp4	Peptidyl-prolyl cis-trans isomerase FKBP4;Peptidyl-prolyl cis-trans isomerase FKBP4, N-terminally processed;Peptidyl-prolyl cis-trans isomerase	-	0.389154	5.15224e-07	-	3.06524	3.07788	3.05516	3.01149	3.03627	3.45848	3.49161	3.36879	3.46042	3.41251	4878900000	46	26	26	0	253.4
Q9QZV9	Nxt1	NTF2-related export protein 1	-	0.388978	0.00427332	-	-2.14651	-2.24832	-2.24604	-2.15679	-2.41369	-1.89051	-2.16162	-1.75301	-1.71626	-1.74504	111290000	3	3	2	0	26.341
A0A2K6EDK3;Q6PIP5	Nudcd1	NudC domain-containing protein 1	-	0.388842	2.98046e-06	-	-0.264642	-0.314993	-0.204306	-0.237535	-0.325191	0.194114	0.133785	0.112549	0.0872469	0.0698481	220000000	6	6	6	0	53.318
A6PWC3;A2A9Q2;Q8BHG1;Q3V3G9	Nrd1	Nardilysin	-	0.388774	6.32854e-05	-	0.611178	0.719536	0.642036	0.706536	0.589993	1.13984	1.05162	1.12598	0.949229	0.946483	332800000	8	11	11	0	126.43
P40336;A0A1W2P7Z9;A0A1W2P7R7	Vps26a	Vacuolar protein sorting-associated protein 26A	-	0.388647	2.3661e-06	-	1.08106	1.02352	1.02189	0.980887	1.02057	1.47841	1.39464	1.38123	1.47055	1.34634	634670000	11	9	9	0	101.55
P17809	Slc2a1	Solute carrier family 2, facilitated glucose transporter member 1	-	0.388346	0.000310242	-	0.16207	-0.0180702	0.136982	-0.0066576	-0.0202971	0.346309	0.326389	0.447262	0.502164	0.573634	1116800000	8	5	5	0	47.535
Q8R050	Gspt1	Eukaryotic peptide chain release factor GTP-binding subunit ERF3A	-	0.387641	1.03647e-07	-	2.50644	2.47867	2.5073	2.44608	2.44651	2.90524	2.87514	2.87097	2.84692	2.82493	3257200000	30	22	11	0	210.3
Q6ZWQ9	Myl12a	NA	-	0.387341	3.13976e-06	-	1.84575	1.77512	1.78307	1.7528	1.70103	2.11474	2.16104	2.12964	2.23699	2.15207	3396400000	20	10	1	0	141.83
F8WH78;A0A140LIU0;Q9ER63	Tnfrsf23	Tumor necrosis factor receptor superfamily member 23	-	0.387049	0.000346026	-	-2.82823	-2.79645	-2.869	-2.86323	-2.73252	-2.58521	-2.52335	-2.26947	-2.43197	-2.34419		1	1	1	0	16.42
Q8VE18;Q99LS6	Smg8	Protein SMG8	-	0.386871	0.000536553	-	-2.93041	-2.98853	-2.90227	-2.95845	-3.02923	-2.69863	-2.7413	-2.47187	-2.54816	-2.41457	20953000	2	2	2	0.000271	13.446
H7BXB1;E9Q4G7;E9Q2U6;E9Q3W1;E9PWB2;Q8BK63;F6YBC9	Csnk1a1	Casein kinase I isoform alpha	-	0.386575	4.25165e-05	-	-0.986583	-0.96962	-0.916658	-1.04525	-0.908937	-0.676112	-0.514282	-0.489437	-0.663053	-0.551293	102040000	3	3	3	0	26.072
Q8CGC6;REV__Q3UGM2;REV__K3W4R8	Rbm28	RNA-binding protein 28	-	0.386556	2.13776e-06	-	-0.603736	-0.486116	-0.515949	-0.540349	-0.576549	-0.0965691	-0.206543	-0.125429	-0.160808	-0.200568	70926000	5	5	5	0	31
Q8K3H0	Appl1	DCC-interacting protein 13-alpha	-	0.38648	0.000216409	-	-2.31216	-2.35005	-2.33556	-2.19714	-2.50713	-1.9392	-1.97287	-1.95824	-1.8551	-2.04423	61021000	2	4	4	0	62.991
A0A0R4J242;Q922Q9;A0A1B0GSH5;D3YWG2;G8JL55;A0A0R4J058	Chid1	Chitinase domain-containing protein 1	-	0.385998	0.000657919	-	-3.17237	-2.96188	-3.09417	-3.08799	-2.89377	-2.80901	-2.54731	-2.56691	-2.65684	-2.70013	26588000	1	3	3	0	19.385
Q8R5L3	Vps39	Vam6/Vps39-like protein	-	0.385591	0.0041111	-	-3.95347	-4.12728	-4.19011	-3.91761	-4.11021	-3.75964	-3.82362	-3.81715	-3.48561	-3.48469		1	1	1	0	29.703
Q5F2E8	Taok1	Serine/threonine-protein kinase TAO1	-	0.385237	0.0014522	-	-3.58706	-3.7541	-3.61484	-3.8146	-3.74786	-3.21294	-3.31761	-3.54857	-3.17621	-3.33694	28195000	1	3	2	0	16.628
Q80SY5;A0A0G2JEW4;A0A0G2JGW4	Prpf38b	Pre-mRNA-splicing factor 38B	-	0.385165	0.000147899	-	-1.19567	-1.16838	-1.27504	-1.35646	-1.16139	-0.705808	-0.860641	-0.820166	-0.932052	-0.912459	69980000	2	3	3	0	22.11
Q76LS9;A0A0G2JDK1;A0A1L1STF0;Q6PDI6	Fam63a	Protein FAM63A	-	0.384544	4.15387e-06	-	-0.864808	-0.920626	-0.789549	-0.883378	-0.912274	-0.435596	-0.506735	-0.56782	-0.477714	-0.46005	162800000	6	5	5	0	60.096
A0A0R4J0U2;Q0VGB7;A0A0N4SV05;A0A0N4SVH3	Ppp4r2	Serine/threonine-protein phosphatase 4 regulatory subunit 2	-	0.3832	1.11097e-05	-	-0.788943	-0.857233	-0.802244	-0.836335	-0.887898	-0.549107	-0.482347	-0.442282	-0.434571	-0.34835	118070000	3	3	3	0	17.258
B1ASZ3;Q64516;Q9WU65;Q8C635	Gyk;Gk;Gk2;Gykl1	Glycerol kinase;Glycerol kinase 2	-	0.382963	6.55677e-05	-	-1.52799	-1.46631	-1.4309	-1.5636	-1.42978	-1.11889	-0.959842	-1.0789	-1.19755	-1.14858	34783000	1	3	3	0	30.238
P05132	Prkaca	cAMP-dependent protein kinase catalytic subunit alpha	-	0.382706	3.4618e-05	-	0.684024	0.708466	0.614546	0.616759	0.737462	1.03617	1.17831	1.07652	0.95614	1.02764	571300000	9	8	2	0	132.07
P50516;D3Z1B9;D3YWH3;D3YZ23	Atp6v1a	V-type proton ATPase catalytic subunit A	-	0.382359	1.41183e-06	-	2.69381	2.73006	2.70766	2.65739	2.67173	3.14057	3.11427	3.0787	3.01245	3.02646	3447200000	35	30	30	0	323.31
Q8K4L2;E9Q3Z5;A0A1B0GS91;Q8K4L3;F6R6A4;F6TBK9	Svil	Supervillin	-	0.382113	0.0125181	-	-3.97871	-4.36653	-4.0317	-4.08702	-4.17044	-3.59157	-3.82432	-4.07119	-3.55215	-3.68459	30000000	1	2	2	0	30.629
P62874;H3BKR2;H3BLF7;Q61011	Gnb1	Guanine nucleotide-binding protein G(I)/G(S)/G(T) subunit beta-1	+	0.380575	3.40783e-07	-	1.39589	1.41386	1.42651	1.48284	1.40351	1.8658	1.81065	1.77321	1.78411	1.79172	1599700000	20	14	6	0	201.81
P50171;G3UX44;A0A494BA51;A0A494BAF4	Hsd17b8;H2-Ke6	Estradiol 17-beta-dehydrogenase 8	-	0.380529	0.000410369	-	-2.92735	-2.7119	-2.70611	-2.65637	-2.67596	-2.29713	-2.32049	-2.47446	-2.26162	-2.42135	92536000	2	2	2	0	29.905
P56380	Nudt2	Bis(5-nucleosyl)-tetraphosphatase [asymmetrical]	-	0.380046	0.00410653	-	-2.33473	-2.28511	-2.54247	-2.66953	-2.46956	-2.02785	-2.0211	-2.00288	-2.32444	-2.02491	30077000	1	2	2	0	18.6
Q9D0I9	Rars	Arginine--tRNA ligase, cytoplasmic	-	0.379806	4.69713e-07	-	3.57012	3.57414	3.58316	3.54913	3.50399	3.96828	3.97577	3.93955	3.92565	3.87031	6974600000	68	36	36	0	323.31
Q11136;G3UXC5	Pepd	Xaa-Pro dipeptidase	-	0.379795	0.000349044	-	-0.975852	-1.18941	-1.17565	-1.20315	-1.24152	-0.817812	-0.912178	-0.720444	-0.685044	-0.751126	343320000	4	7	7	0	139.39
F8VPL2;Q61194;A0A0U1RNH9;A0A0U1RNT0	Pik3c2a	Phosphatidylinositol 4-phosphate 3-kinase C2 domain-containing subunit alpha	-	0.378232	0.00146017	-	-3.27482	-3.45656	-3.06395	-3.14099	-3.25679	-2.90916	-2.98694	-2.82629	-2.79439	-2.78519		2	2	2	0	20.061
Q9Z277	Baz1b	Tyrosine-protein kinase BAZ1B	-	0.377234	1.96065e-06	-	1.67373	1.65762	1.67208	1.6503	1.60143	2.03986	1.97702	1.96613	2.10421	2.0541	615770000	19	14	14	0	121.7
P59016;S4R227;S4R1H4	Vps33b	Vacuolar protein sorting-associated protein 33B	-	0.375402	7.49958e-06	-	-0.37802	-0.499922	-0.332264	-0.33768	-0.332625	0.00183582	0.0194492	-0.0134792	-0.0427351	0.0314302	33993000	3	3	3	0	23.559
A0A087WPH7;F6Q2E3	Psmc3	NA	-	0.375206	0.109794	-	-3.69389	-4.22114	-3.94856	-3.9997	-4.14715	-3.30122	-3.71953	-4.22283	-3.19776	-3.69306	21741000	2	16	1	0.0052448	8.1927
P62806	Hist1h4a	Histone H4	+	0.374987	5.53553e-05	-	4.40311	4.40827	4.44028	4.38171	4.38702	4.61535	4.85558	4.83867	4.83666	4.74907	90896000000	139	16	16	0	211.41
E9QKZ2;Q91YE6;E0CXB2;F6TLX3;E0CY46;F6UT58	Ipo9	Importin-9	-	0.374495	3.59764e-06	-	1.15373	1.14862	1.22946	1.14568	1.20205	1.61828	1.5852	1.56771	1.50353	1.4773	1043800000	15	15	15	0	111.94
P63017;Q504P4;D3Z5E2	Hspa8	Heat shock cognate 71 kDa protein	+	0.37444	3.46529e-08	-	5.56533	5.54038	5.54026	5.49827	5.50065	5.90584	5.88931	5.89963	5.93583	5.88649	121550000000	263	57	40	0	323.31
A0A338P7B7;P51807	Dynlt1	Dynein light chain Tctex-type 1	-	0.37374	8.70025e-06	-	-0.924403	-0.960567	-0.998108	-0.98351	-0.995399	-0.639799	-0.537893	-0.504969	-0.639546	-0.671079	164800000	3	2	2	0	23.56
P17095;Q3TE85;A0A338P6E8;A0A338P6F6	Hmga1	High mobility group protein HMG-I/HMG-Y	-	0.373353	2.30303e-05	-	2.0531	1.95362	1.88653	1.9538	1.93223	2.23976	2.34341	2.33392	2.42439	2.30456	14171000000	23	12	3	0	134.2
Q3UID0;Q6PDG5;A0A1W2P6N7	Smarcc2	SWI/SNF complex subunit SMARCC2	-	0.371537	4.02473e-06	-	-0.299636	-0.270113	-0.342529	-0.331925	-0.418319	0.0380669	0.0854683	0.00270653	0.0776548	-0.0087347	161010000	4	9	5	0	59.649
Q9D1M0	Sec13	Protein SEC13 homolog	-	0.371472	1.2383e-07	-	0.971265	0.95433	0.980614	0.94633	0.934091	1.38107	1.29648	1.28858	1.33038	1.34748	1127900000	10	7	7	0	90.843
A0A1B0GRV3;P48377	Rfx1	MHC class II regulatory factor RFX1	-	0.371397	4.68597e-05	-	-1.91793	-1.85836	-1.99967	-1.9684	-1.93986	-1.53284	-1.67966	-1.50789	-1.62615	-1.48069	23060000	1	2	2	0	13.911
P25322	Ccnd1	G1/S-specific cyclin-D1	-	0.370356	0.00026323	-	-1.90194	-1.76627	-1.91569	-1.85215	-1.94364	-1.68886	-1.5156	-1.45048	-1.42408	-1.44889	71821000	3	4	4	0	45.981
Q8K3G9;H3BL43;D6RFR7;D3Z340	Appl2	DCC-interacting protein 13-beta	-	0.370175	0.00626175	-	-2.50416	-2.59993	-2.75744	-2.64935	-2.52553	-2.50183	-2.01463	-2.3076	-2.27705	-2.08442	30966000	1	2	2	0	27.581
Q6P9P6	Kif11	Kinesin-like protein KIF11	-	0.369506	4.28583e-06	-	0.171418	0.0171261	0.153807	0.180215	0.1048	0.472177	0.489796	0.482399	0.504794	0.525729	109990000	6	6	6	0	47.4
Q6P069	Sri	Sorcin	-	0.369414	2.89213e-08	-	1.79916	1.77966	1.78894	1.77049	1.80458	2.11791	2.20252	2.15725	2.14876	2.16345	2800100000	18	8	8	0	105.73
A0JNY3;Q8BUV3	Gphn	Gephyrin;Molybdopterin adenylyltransferase;Molybdopterin molybdenumtransferase	-	0.368949	0.000768694	-	-2.83395	-2.99129	-3.10874	-3.05024	-2.93992	-2.66689	-2.62269	-2.66983	-2.42712	-2.69288	11826000	2	2	2	0.00077942	11.753
G5E8T3;Q9D104;D6RHP8	Srp19	NA	-	0.368779	2.46854e-05	-	-1.26478	-1.3569	-1.27151	-1.24588	-1.27852	-1.03641	-0.845194	-0.844272	-0.908425	-0.93939	473810000	2	2	2	0	24.471
Q9CZE3;A0A1Y7VIZ0;A0A140LHK2;Q8QZZ8	Rab32	Ras-related protein Rab-32	-	0.368701	0.000909936	-	-2.82434	-3.03249	-2.8616	-2.92532	-2.85269	-2.37752	-2.56241	-2.67918	-2.62183	-2.41199		1	1	1	0	54.291
Q9D071;F7C9N6;E9PW47;F7A0X7	Mms19	MMS19 nucleotide excision repair protein homolog	-	0.368142	5.1935e-07	-	0.574815	0.649942	0.664408	0.637809	0.639714	1.05254	0.99898	0.944672	1.01299	0.998212	268370000	9	8	8	0	59.983
A2BG76;I7HIP8;A2BG75;A2BG77;P97863	Nfib	Nuclear factor 1;Nuclear factor 1 B-type	-	0.367326	0.000292238	-	-2.25869	-2.24674	-2.19451	-2.06896	-2.31129	-1.98124	-1.86195	-1.72736	-1.8234	-1.84961		1	2	1	0.0052526	8.4974
A0A0R4J034;Q99K01;D3YZA7	Pdxdc1	Pyridoxal-dependent decarboxylase domain-containing protein 1	-	0.367112	0.000521168	-	-2.34966	-2.54728	-2.4518	-2.34249	-2.53393	-2.03913	-2.22597	-1.97896	-2.00615	-2.1394	235170000	3	9	9	0	101.22
Q9Z120;F6WMV8;D3Z7D2	Mettl1	tRNA (guanine-N(7)-)-methyltransferase	-	0.366879	3.79213e-05	-	-2.57582	-2.6348	-2.61798	-2.65344	-2.6545	-2.31597	-2.19693	-2.38289	-2.24561	-2.16075	72994000	3	2	2	0.00026846	13.024
Q3TBU7;Q3U2K8;Q80WC7	Agfg2	Arf-GAP domain and FG repeat-containing protein 2	-	0.366752	0.00546875	-	-3.89058	-3.84426	-3.69454	-4.01398	-3.5672	-3.55695	-3.26736	-3.38585	-3.54202	-3.42463	64075000	1	2	2	0	21.68
P47757;A0A0A0MQI9;F6YHZ8	Capzb	F-actin-capping protein subunit beta	-	0.366396	0.00707679	-	-1.93925	-2.08223	-1.95888	-2.08792	-2.15582	-1.39688	-1.95087	-1.75638	-1.63116	-1.65683		3	16	1	0	20.595
Q8VI84	Noc3l	Nucleolar complex protein 3 homolog	-	0.36598	4.0756e-07	-	-1.64845	-1.60908	-1.60979	-1.5944	-1.60563	-1.18836	-1.27626	-1.25936	-1.21464	-1.29884	73508000	2	2	2	0	14.277
Q9CZ30;B1AYJ9	Ola1	Obg-like ATPase 1	-	0.365804	1.24073e-05	-	2.30122	2.29968	2.30632	2.25589	2.19086	2.58454	2.66521	2.55216	2.70022	2.68086	2490600000	22	14	13	0	132.89
Q9JI11;F7BYZ4;A2A5M9;Q8CDG4	Stk4	Serine/threonine-protein kinase 4;Serine/threonine-protein kinase 4 37kDa subunit;Serine/threonine-protein kinase 4 18kDa subunit	-	0.364215	5.11749e-05	-	-1.53714	-1.54423	-1.43509	-1.57424	-1.63296	-1.19626	-1.28402	-1.1839	-1.11918	-1.11922		2	1	0	0	69.516
Q9Z1T1;A0A338P6V5;A0A571BEW4;A0A571BES1;Q9JME5	Ap3b1	AP-3 complex subunit beta-1	-	0.363805	3.85287e-08	-	1.82044	1.79721	1.83988	1.83594	1.81888	2.2021	2.22757	2.17711	2.14714	2.17746	917930000	18	21	21	0	234
Q9JKC8;H7BWY2;A0A286YDZ6;D3YXV9;D3YWU3;D6RI63	Ap3m1	AP-3 complex subunit mu-1	-	0.36318	2.4589e-05	-	-0.232499	-0.104593	-0.104837	-0.0119066	-0.173518	0.219972	0.263735	0.257053	0.25771	0.190076	257350000	7	8	5	0	130.6
G3UYV7;P62858	Rps28	40S ribosomal protein S28	-	0.36135	0.00072969	-	2.00229	1.95976	1.90988	1.86915	1.91164	2.27652	2.14811	2.45929	2.40367	2.17189	2615100000	23	6	6	0	144.51
Q9Z2D6	Mecp2	Methyl-CpG-binding protein 2	-	0.36123	7.86116e-05	-	-0.736638	-0.690079	-0.68096	-0.75447	-0.776727	-0.335947	-0.288944	-0.40152	-0.288863	-0.517451	37554000	2	2	2	0	20.387
A0A3Q4EHN7;Q6ZQL4;A0A3Q4EGD3	Wdr43	WD repeat-containing protein 43	-	0.360618	2.58129e-07	-	0.788255	0.751959	0.787479	0.723069	0.725902	1.12034	1.11699	1.06044	1.14106	1.14092	289630000	10	7	7	0	65.41
A6H8H2;E9Q449	Dennd4c	DENN domain-containing protein 4C	-	0.360456	0.00766014	-	-0.540956	-0.489185	-0.518158	-0.54593	-0.584441	0.00665665	-0.469118	-0.347603	-0.00573254	-0.0605955	64073000	4	6	6	0	46.208
Q9D997;Q9QZ08;D3YXG2	Nagk	N-acetyl-D-glucosamine kinase	-	0.360162	7.39942e-05	-	-3.34141	-3.28697	-3.32148	-3.1876	-3.43979	-2.98054	-2.98542	-2.8869	-3.0013	-2.92228	144020000	2	4	4	0	91.444
Q6P9R2;F7AVI9;Q9Z1W9	Oxsr1	Serine/threonine-protein kinase OSR1	-	0.359864	4.11205e-06	-	-0.209659	-0.206148	-0.307516	-0.268807	-0.348832	0.0947905	0.0423756	0.106617	0.11482	0.0997553	260190000	10	7	7	0	80.024
P97494	Gclc	Glutamate--cysteine ligase catalytic subunit	-	0.35943	0.000441092	-	-0.458766	-0.408203	-0.349863	-0.461144	-0.385558	0.158834	-0.0390854	-0.157333	-0.126718	-0.102084	134670000	5	6	6	0	63.505
Q8C570;A2ASC6	Rae1	mRNA export factor	-	0.359423	4.91508e-06	-	0.0465498	0.182486	0.154171	0.0840101	0.110442	0.544892	0.481388	0.450148	0.428317	0.470029	292690000	6	5	5	0	46.257
A2AUR5;A2AUR3;Q60866	Pter	Phosphotriesterase-related protein	-	0.358744	5.08778e-05	-	-1.44475	-1.58765	-1.46385	-1.47397	-1.5227	-1.05374	-1.22409	-1.20668	-1.15021	-1.06447	29665000	4	2	2	0	15.727
A0A0R4IZY9;Q91XI1	Dus3l	tRNA-dihydrouridine(47) synthase [NAD(P)(+)]-like	-	0.358696	4.06539e-05	-	-0.70128	-0.801388	-0.74189	-0.733994	-0.882226	-0.417263	-0.499363	-0.441595	-0.361636	-0.34744	123860000	4	3	3	0	42.075
P62313	Lsm6	U6 snRNA-associated Sm-like protein LSm6	-	0.358672	8.18069e-06	-	0.0832319	0.13809	0.177279	0.113461	0.198533	0.48742	0.600653	0.498869	0.459695	0.457316	427650000	4	3	3	0	25.179
F8WGT1;Q68FL4;F8WI65;H3BKT5;E9PX77;D3YX97;H3BL31;D3YYM7;H3BKG8;H3BLA5	Ahcyl2	Adenosylhomocysteinase;Putative adenosylhomocysteinase 3	-	0.358214	7.8338e-08	-	0.867686	0.916605	0.927006	0.935292	0.952268	1.30505	1.25722	1.2903	1.25814	1.27922	428750000	7	10	2	0	88.355
Q99KQ4	Nampt	Nicotinamide phosphoribosyltransferase	-	0.357628	2.57455e-07	-	2.28206	2.25868	2.23691	2.22211	2.23057	2.63433	2.64429	2.60677	2.58286	2.55022	2561400000	26	21	21	0	242.59
D3Z0M9	Ddx23	NA	-	0.356737	1.359e-07	-	1.8885	1.8686	1.84913	1.84247	1.81995	2.22394	2.25865	2.20087	2.19218	2.17669	689540000	20	17	17	0	121.43
A0A0R4J0C0;Q9D720	Nsmce1	Non-structural maintenance of chromosomes element 1 homolog	-	0.355136	9.24982e-05	-	-2.24891	-2.10513	-2.1092	-2.14492	-2.04843	-1.90602	-1.7423	-1.74029	-1.77125	-1.72104	19423000	2	2	2	0.00026998	13.293
Q9WU28;E9PZ62;E9PVG3;E9Q5Q8;E9Q093;H7BWX1	Pfdn5	Prefoldin subunit 5	-	0.352457	0.000321795	-	0.794225	0.784563	0.747337	0.753745	0.722659	1.29254	1.1553	1.11931	1.00686	0.990802	904240000	8	6	5	0	43.858
Q3U4W8;P56399;D3YYA5;D3Z4K7	Usp5	Ubiquitin carboxyl-terminal hydrolase;Ubiquitin carboxyl-terminal hydrolase 5	-	0.352347	5.87949e-08	-	2.29209	2.22401	2.2821	2.23648	2.22987	2.59781	2.59235	2.6079	2.63299	2.59523	2413800000	30	22	22	0	270.72
Q9ESX5;B7ZCL7;A2AN81;F6YUI5;F6S1S5	Dkc1	H/ACA ribonucleoprotein complex subunit 4	-	0.351126	1.19643e-05	-	1.80986	1.87965	1.89614	1.84036	1.93576	2.19904	2.32524	2.19894	2.17009	2.2241	1739900000	21	18	18	0	177.06
P24668	M6pr	Cation-dependent mannose-6-phosphate receptor	-	0.350613	0.000752964	-	-0.29028	-0.420303	-0.447979	-0.400725	-0.45996	-0.198519	-0.00819206	-0.136482	0.130645	-0.0536356	286760000	3	3	3	0	42.947
Q68EM3;G3UY65;P24860	Ccnb1	G2/mitotic-specific cyclin-B1	-	0.349929	9.40227e-05	-	-1.02776	-1.08847	-1.06645	-1.11138	-1.00607	-0.57922	-0.659765	-0.824846	-0.722529	-0.764132	62193000	2	2	2	0	14.916
P84104	Srsf3	Serine/arginine-rich splicing factor 3	-	0.348511	1.75863e-05	-	1.45409	1.4853	1.593	1.51943	1.50016	1.836	1.92543	1.92361	1.7881	1.8214	2251100000	11	6	5	0	60.995
Q3UMU9	Hdgfrp2	Hepatoma-derived growth factor-related protein 2	-	0.346143	0.00845405	-	-2.05066	-1.77721	-1.58525	-1.7431	-1.67374	-1.3701	-1.28592	-1.41326	-1.6302	-1.39977		3	3	2	0	14.232
Q8BW10;E9PW56;F6YBB8	Nob1	RNA-binding protein NOB1	-	0.346079	1.3895e-08	-	1.12901	1.16834	1.14299	1.14288	1.12866	1.51913	1.49722	1.46096	1.49274	1.47223	370730000	11	8	8	0	64.635
Q6PKB0;Q61559;A0A1B0GSK0	Fcgrt	IgG receptor FcRn large subunit p51	-	0.345563	0.00282641	-	-2.40912	-2.18937	-2.21862	-2.27463	-2.21899	-1.89282	-1.73969	-1.85721	-2.15722	-1.93599		2	1	1	0	19.941
O89001	Cpd	Carboxypeptidase D	-	0.344962	0.00102406	-	-2.70539	-2.62842	-2.76614	-2.57312	-2.6131	-2.4253	-2.419	-2.11502	-2.28392	-2.31813		1	1	1	0	15.376
O08912	Galnt1	Polypeptide N-acetylgalactosaminyltransferase 1;Polypeptide N-acetylgalactosaminyltransferase 1 soluble form	-	0.344365	9.61672e-05	-	-1.07926	-1.13196	-0.961681	-1.02316	-0.98232	-0.560575	-0.718208	-0.699684	-0.748174	-0.729909	102190000	3	3	3	0	25.88
A0A171EBL2;E9Q555	Rnf213	E3 ubiquitin-protein ligase RNF213	-	0.343993	1.85187e-08	-	1.60354	1.60193	1.58949	1.57234	1.57992	1.90665	1.92666	1.93945	1.92037	1.97405	369130000	15	20	20	0	145.09
P61759;Q3TIR6	Vbp1	Prefoldin subunit 3	-	0.3438	3.18227e-05	-	1.73292	1.78355	1.77426	1.76465	1.73266	2.1861	2.16565	2.13149	2.01216	2.01163	891670000	17	11	11	0	76.984
Q3TN15;Q9ES74	Nek7	Serine/threonine-protein kinase Nek7	-	0.342963	5.29672e-06	-	-0.465882	-0.380604	-0.449532	-0.342528	-0.434011	-0.0701828	-0.111988	-0.0712757	-0.00122166	-0.103074	97517000	5	5	5	0	45.333
F6XC54;D3Z074;E9PXV7;E9PV41;O08808	Diap1;Diaph1	Protein diaphanous homolog 1	-	0.342632	2.53443e-06	-	-0.954864	-0.919016	-0.870783	-0.967376	-0.994937	-0.572415	-0.601156	-0.655914	-0.603759	-0.560569	369710000	7	11	11	0	91.292
P06151;A0A1B0GSX0;A0A1B0GSR9;D3YZQ9;A0A1B0GT41;A0A1B0GQX5;A0A1B0GSL7;A0A1B0GRW9;A0A1B0GS79;A0A1B0GRC1;A0A1B0GRS2;D3YVR7;D3YZE4;P00342;A0A1B0GSR2;A0A1B0GRE9	Ldha	L-lactate dehydrogenase A chain;L-lactate dehydrogenase	+	0.342315	1.76861e-05	-	4.23395	4.13644	4.20388	4.20068	4.1198	4.59247	4.52398	4.51969	4.54976	4.42044	38292000000	92	25	24	0	323.31
Q8VHM5;F7B5B5;A2AW41;S4R1E9;V9GWW3;A2AW40	Hnrnpr	NA	-	0.341948	8.70102e-07	-	1.90389	1.88732	1.79771	1.84717	1.81409	2.16481	2.19564	2.17237	2.2269	2.2002	1119200000	17	21	14	0	142.78
Q99N69;A0A494B990	Lpxn	Leupaxin	-	0.340637	0.0124715	-	-4.7471	-4.62273	-4.71265	-4.51933	-4.34972	-4.50727	-4.19066	-4.25377	-4.24698	-4.04966	39584000	1	2	2	0	78.179
Q8C166;B7ZCP4;F6R587;B7ZCP6;E9Q806;A3KGK7;B7ZCP7;B7ZCP5;V9GWY2;V9GXM6;V9GX86;B7ZCP8	Cpne1	Copine-1	-	0.339582	4.99642e-05	-	0.296319	0.290234	0.336906	0.290866	0.490287	0.67553	0.683094	0.679564	0.635104	0.729228	342170000	7	8	7	0	64.914
P27612;F7D1R5	Plaa	Phospholipase A-2-activating protein	-	0.337721	2.3902e-06	-	2.54442	2.56177	2.55371	2.51639	2.5263	2.93203	2.9335	2.86712	2.85852	2.80001	1730900000	32	26	26	0	275.09
Q3UF95;Q9Z1R2;G3UYQ2;A0A1B0GX81;G3UZT6;G3UXT8;G3UYZ0;G3V013;S4R183	Bag6	Large proline-rich protein BAG6	-	0.337645	7.11424e-08	-	0.868539	0.909071	0.910545	0.872582	0.847215	1.22977	1.23453	1.18103	1.21907	1.23178	775790000	16	13	13	0	123.91
A2AAN0;O35250;A2AAN3	Exoc7	Exocyst complex component 7	-	0.337625	5.30403e-05	-	-2.02882	-1.8422	-1.88011	-1.87795	-1.90886	-1.53738	-1.54219	-1.65642	-1.51332	-1.60051	54574000	3	4	4	0	38.849
Q8VDJ3;A0A087WP83;A0A087WS92;A0A087WPC5;A0A087WQY9;A0A087WPH2	Hdlbp	Vigilin	-	0.336627	1.78192e-07	-	3.14582	3.15817	3.10512	3.10992	3.09717	3.45589	3.46314	3.4181	3.50312	3.45908	4574800000	47	49	49	0	323.31
Q8R3P6	Vwa9	von Willebrand factor A domain-containing protein 9	-	0.336049	0.000408331	-	-1.37994	-1.45782	-1.47282	-1.59186	-1.51289	-0.990657	-1.16819	-1.18379	-1.25562	-1.13684	31652000	3	3	3	0	25.456
Q6NSR8;F6T2H5	Npepl1	Probable aminopeptidase NPEPL1	-	0.334805	5.27459e-06	-	1.43377	1.40093	1.42333	1.43023	1.39247	1.84985	1.76737	1.73822	1.71467	1.68465	596850000	12	8	8	0	142.07
Q6KAR6;A0A1Y7VP30;A0A1Y7VKY4	Exoc3	Exocyst complex component 3	-	0.33444	5.14274e-06	-	-1.27866	-1.35209	-1.34854	-1.43722	-1.36825	-0.968922	-1.04294	-1.01373	-1.04932	-1.03766	111750000	4	5	5	0	44.466
Q8VC30;Q3UTZ4;A0A494BB96;A0A494BBI2	Dak	Bifunctional ATP-dependent dihydroxyacetone kinase/FAD-AMP lyase (cyclizing);ATP-dependent dihydroxyacetone kinase;FAD-AMP lyase (cyclizing)	-	0.334018	4.24093e-05	-	-1.10864	-1.14739	-1.18613	-1.14521	-1.17321	-0.695447	-0.800613	-0.871306	-0.808078	-0.915046	81482000	4	6	6	0	66.639
Q9D2Y4;D3YV42	Mlkl	Mixed lineage kinase domain-like protein	-	0.33369	2.61678e-06	-	1.2112	1.25184	1.21987	1.26091	1.18114	1.56093	1.48988	1.60323	1.5315	1.60787	475620000	12	10	10	0	105.9
Q9EPU0	Upf1	Regulator of nonsense transcripts 1	-	0.332768	1.01673e-06	-	1.69189	1.73822	1.72116	1.73063	1.63565	2.00656	2.06362	2.00105	2.04901	2.06114	862870000	14	17	17	0	172.78
A0A0G2JGJ1;Q8BVI4;D3YWR7;A0A0G2JGY0;D3Z1A1;D3Z099	Qdpr	Dihydropteridine reductase	-	0.330978	0.000188054	-	0.566701	0.454363	0.551245	0.486423	0.394416	0.728839	0.824245	0.750492	0.923293	0.881169	779320000	9	8	8	0	89.219
P05064;A6ZI44;D3YWI1;Q9CPQ9;A6ZI46;D3Z510;A0A0U1RPN8;A0A0U1RPT5;D3YV98;A6ZI47;Q91Y97	Aldoa;Aldoart1	Fructose-bisphosphate aldolase A;Fructose-bisphosphate aldolase	+	0.330713	2.18728e-05	-	4.25007	4.20688	4.19645	4.22141	4.25283	4.65266	4.60183	4.56152	4.49801	4.46719	45427000000	125	30	24	0	323.31
O35969	Gamt	Guanidinoacetate N-methyltransferase	-	0.330261	0.0208764	-	-3.01503	-2.92669	-2.99011	-2.82577	-3.40261	-2.60338	-2.87564	-2.66834	-2.59036	-2.77118		1	1	1	0	14.15
A0A1D5RLV7;G3UYW1;Q6VNB8	Wdfy3	WD repeat and FYVE domain-containing protein 3	-	0.329564	0.00118965	-	-3.17407	-3.41697	-3.46915	-3.31725	-3.22818	-3.05354	-3.07977	-2.89494	-2.94883	-2.98072	5828000	2	2	2	0	13.908
Q8R1F1;A2ARS6	Fam129b	Niban-like protein 1	-	0.32953	5.72906e-06	-	1.75895	1.76045	1.77528	1.76359	1.8333	2.16016	2.17828	2.08325	2.06471	2.05282	1328000000	21	16	16	0	220.56
P39688;D3YZ57	Fyn	Tyrosine-protein kinase Fyn;Non-specific protein-tyrosine kinase	-	0.328533	3.5708e-06	-	-1.54552	-1.57636	-1.55455	-1.51132	-1.54246	-1.1318	-1.2233	-1.28532	-1.20616	-1.24097	26689000	2	4	2	0.0020315	10.706
Q99NF7;P36993	Ppm1b	Protein phosphatase 1B	-	0.327332	1.87188e-05	-	-0.53893	-0.576193	-0.604349	-0.565213	-0.622109	-0.212222	-0.353289	-0.216026	-0.188731	-0.299867	39954000	3	3	2	0	15.918
G3X8U8;O88622;E9Q088;A0A2I3BRU5	Parg	Poly(ADP-ribose) glycohydrolase	-	0.326103	2.34851e-07	-	-0.551372	-0.553051	-0.572704	-0.531724	-0.559001	-0.178723	-0.223413	-0.242619	-0.211196	-0.281386	52755000	4	4	4	0	23.436
Q8CDM8;A0A494B8X9;Q80YR2	Fam160b1	Protein FAM160B1	-	0.325357	3.23279e-07	-	-0.310067	-0.32045	-0.361195	-0.296964	-0.256219	0.0269222	-0.002285	0.041254	0.0199842	-0.0039854	67750000	6	5	5	0	34.232
P40124;B1ARS0	Cap1	Adenylyl cyclase-associated protein 1	-	0.32387	9.751e-06	-	3.14239	3.08047	3.12127	3.04594	3.12952	3.49987	3.47885	3.38219	3.39274	3.38528	10122000000	58	34	33	0	323.31
Q3UE92;Q6P1B1;A0A494BBG8;S4R1I3;S4R228;E9Q286	Xpnpep1	Xaa-Pro aminopeptidase 1	-	0.322809	1.63515e-05	-	1.98143	1.99582	2.04963	1.99888	1.92963	2.28867	2.36423	2.30237	2.38245	2.2317	1680400000	27	18	18	0	178.39
P10630;Q8BTU6;E9Q561;A0A338P6X5	Eif4a2	Eukaryotic initiation factor 4A-II;Eukaryotic initiation factor 4A-II, N-terminally processed	-	0.322375	1.57322e-06	-	-0.733363	-0.78565	-0.718304	-0.690866	-0.732865	-0.374088	-0.394854	-0.391024	-0.478395	-0.410811	76186000	3	13	3	0	44.966
A2AG68;Q64430;B1AQ57;Q64446	Atp7a	Copper-transporting ATPase 1	-	0.321788	0.00550131	-	-4.5201	-4.3648	-4.4583	-4.44547	-4.51746	-4.14274	-4.35179	-3.87953	-4.22354	-4.0996	12784000	1	2	2	0	18.721
S4R189;Q3UPH7;S4R2U9;S4R1S6;S4R2R3	Arhgef40	Rho guanine nucleotide exchange factor 40	-	0.32163	1.27876e-07	-	0.0509882	-0.00385475	-0.0286808	0.026845	0.0433359	0.361777	0.326389	0.334648	0.325768	0.348203	161100000	7	6	6	0	40.899
A0A0R4J0H0	NA	NA	-	0.321286	0.00499336	-	-3.12675	-2.96637	-2.75524	-2.75744	-2.76864	-2.58318	-2.46907	-2.50614	-2.657	-2.55263	87378000	1	7	1	0.0068443	5.1479
Q61823;A0A494BA05	Pdcd4	Programmed cell death protein 4	-	0.321193	6.29159e-06	-	0.127585	0.0534382	0.0299549	0.0591955	0.122617	0.334403	0.423721	0.385567	0.392718	0.462348	121850000	6	6	6	0	54.731
M0QW74;B1ATD5;B1ATD4;R4GML8;Q8K296;Q91XS1	Mtmr3;Mtmr4	Myotubularin-related protein 3;Myotubularin-related protein 4	-	0.321164	0.0079229	-	-4.42408	-4.39188	-4.18628	-4.37281	-4.52372	-4.06758	-4.14542	-3.81812	-4.23451	-4.02731	14351000	1	2	2	0	13.996
Q6Q899;A2AP29	Ddx58	Probable ATP-dependent RNA helicase DDX58	-	0.320703	0.000935806	-	-1.97432	-2.13278	-1.97499	-1.85224	-1.87332	-1.54524	-1.59264	-1.63416	-1.68848	-1.74361	76311000	4	5	5	0	61.345
Q9DCL9;D3Z6P1;D6RCU8	Paics	Multifunctional protein ADE2;Phosphoribosylaminoimidazole-succinocarboxamide synthase;Phosphoribosylaminoimidazole carboxylase	-	0.319399	0.000118391	-	3.06053	3.00603	3.04141	2.98507	2.88381	3.29083	3.43398	3.29522	3.30492	3.24889	5774500000	48	23	23	0	260.72
E9PV22;Q505F5;F6Z4L9;F6YT33	Lrrc47	Leucine-rich repeat-containing protein 47	-	0.318945	8.42165e-07	-	1.13507	1.08825	1.10735	1.12094	1.06357	1.44507	1.47647	1.38599	1.41632	1.38603	676700000	15	13	13	0	122.02
O70475;D3YXP9	Ugdh	UDP-glucose 6-dehydrogenase	-	0.317713	9.75255e-07	-	2.09863	2.02897	2.03127	2.08687	2.09675	2.37025	2.35459	2.37091	2.39385	2.44146	2228000000	31	20	20	0	223.52
Z4YKB8;Q3TEA8;Z4YKA3;A2AM65;A2AM70;A2AM69;A2AM62;A2AM63	Hp1bp3	Heterochromatin protein 1-binding protein 3	-	0.317702	8.3445e-07	-	1.58357	1.51893	1.49314	1.58967	1.57404	1.84836	1.89494	1.86477	1.88711	1.85268	1458100000	15	18	18	0	137.16
A0A0B4J1E7;O35343;D3YTN1	Kpna4	Importin subunit alpha-3	-	0.316539	2.55193e-05	-	0.138352	0.0364628	0.159418	0.0826254	0.0123453	0.419488	0.438953	0.444189	0.36633	0.342938	547470000	8	8	3	0	118.56
P61514;A0A1D5RL86	Rpl37a	60S ribosomal protein L37a	-	0.316419	9.06345e-05	-	1.15454	1.09801	1.25301	1.20468	1.27994	1.46497	1.61182	1.49917	1.47961	1.51669	2821000000	9	5	5	0	66.774
Q03145	Epha2	Ephrin type-A receptor 2	-	0.316079	5.3015e-07	-	0.590201	0.637331	0.618256	0.592967	0.693032	0.956843	0.949205	0.918667	0.94963	0.937839	180640000	9	7	7	0	64.922
A2A6A1	Gpatch8	G patch domain-containing protein 8	-	0.315772	3.13202e-05	-	-3.09159	-3.11958	-3.06715	-3.15196	-3.18855	-2.87559	-2.75242	-2.86235	-2.73292	-2.81669	21120000	2	2	2	0	15.652
Q8QZV7;F6W761	Asun	Protein asunder homolog	-	0.315399	0.000732069	-	-2.03452	-2.17035	-2.12886	-2.28758	-2.07666	-1.69663	-1.84908	-1.79212	-1.91309	-1.87004	36286000	2	2	2	0.0015302	10.964
P49138;A0A087WSN7;B1AVU1;Q9D2E1;Q922R0	Mapkapk2	MAP kinase-activated protein kinase 2	-	0.315093	0.00014426	-	-2.52025	-2.56023	-2.52474	-2.54327	-2.6336	-2.11925	-2.24389	-2.32612	-2.32476	-2.19261	122440000	2	3	2	0	28.378
Q6IRU5;F7BHJ0	Cltb	Clathrin light chain B	-	0.314983	0.000115116	-	0.310338	0.362133	0.323853	0.231856	0.244021	0.669396	0.573143	0.675947	0.640807	0.487823	409220000	7	6	6	0	48.311
E9Q5P9;E9Q3M0;Q62432;E9PXA8;F7BUP2;A2CG44;Q8BUN5;Q9JIW5	Smad2	Mothers against decapentaplegic homolog;Mothers against decapentaplegic homolog 2	-	0.314959	0.000143221	-	-1.66708	-1.73188	-1.69897	-1.74469	-1.82148	-1.36913	-1.54146	-1.39589	-1.33329	-1.44955	65313000	3	3	3	0	21.352
Q922F4	Tubb6	Tubulin beta-6 chain	-	0.3146	8.58356e-07	-	0.744048	0.668322	0.744576	0.730603	0.67541	1.01855	1.06735	0.988197	1.02233	1.03953	577390000	12	17	5	0	100.18
V9GWT6;V9GXH3;V9GXF0;V9GXP8;F8VPM7;Q99MI1;V9GX53;A0A1B0GSU7;V9GXL1;A0A1B0GS69;Q3UHT7;Q6PH08	Erc1	ELKS/Rab6-interacting/CAST family member 1	-	0.314192	0.00792981	-	-0.878535	-0.803934	-0.89492	-0.845912	-0.574164	-0.289647	-0.407928	-0.50943	-0.668376	-0.551126	92020000	3	3	3	0	15.859
E9QAE3	Btaf1	NA	-	0.314139	8.12742e-06	-	-1.21	-1.23124	-1.29195	-1.31786	-1.28258	-1.00311	-0.965156	-0.960301	-0.96157	-0.872804	71424000	3	3	3	0	31.285
A0A1Y7VK55;P70255;Q3TYK3;D3YZ00;E9PUH7;P70257;A2ADI3;B1AUB6;B1AUB8;B1AUB9;B1AUC0;Q02780	Nfic;Nfix	Nuclear factor 1 C-type;Nuclear factor 1;Nuclear factor 1 X-type	-	0.314066	3.17884e-05	-	-0.560048	-0.464476	-0.435947	-0.414887	-0.391526	-0.114735	-0.121496	-0.167664	-0.0894403	-0.203221	125580000	6	4	3	0	28.993
A0A571BG95;E9PUE7;Q5SSL4;H3BJY3;H3BKV6	Abr	Active breakpoint cluster region-related protein	-	0.31265	0.000174951	-	-2.79707	-2.77732	-2.78506	-2.83853	-2.75189	-2.39149	-2.58458	-2.36275	-2.49943	-2.54837	183980000	2	5	4	0	81.454
Q7TSQ9;G3UWH9;Q8R1U1;G3UWX2	Cog4	Conserved oligomeric Golgi complex subunit 4	-	0.311981	0.000253696	-	-3.02088	-2.98956	-2.96439	-2.9669	-2.82047	-2.74722	-2.62262	-2.55644	-2.59494	-2.68107	25054000	1	2	2	0.0020356	10.838
O35375	Nrp2	Neuropilin-2	-	0.311773	0.000731579	-	-1.31581	-1.40043	-1.46935	-1.43555	-1.51685	-0.956655	-1.10081	-1.11529	-1.18689	-1.21949	115510000	1	6	6	0	101.63
P59325;Q8BVV6;A0A1Y7VJG2;A0A1Y7VNP4;A0A1Y7VLQ0;A0A1Y7VLL6;A0A1Y7VKT5;A0A1Y7VLK2	Eif5	Eukaryotic translation initiation factor 5	-	0.31165	3.06577e-07	-	1.8075	1.77872	1.80505	1.78584	1.75863	2.124	2.13348	2.10407	2.04413	2.0883	1505000000	19	13	13	0	103.52
E9PWC8;E9PZR3;Q61183;A0A0R4J244;E9QAN2;E9QAY4;A1L349;Q9WVP6;E9PVN7;E9Q5Z1;F6VTN8;Q8BY05;Q6PCL9	Papola;Papolb	Poly(A) polymerase alpha;Poly(A) polymerase beta	-	0.311382	8.42263e-08	-	-0.400571	-0.39439	-0.451975	-0.418151	-0.419175	-0.111171	-0.124243	-0.130541	-0.0704145	-0.0909853	99254000	6	5	5	0	40.502
P97384;D3Z7U0	Anxa11	Annexin A11;Annexin	+	0.310528	3.38344e-08	-	2.68504	2.69431	2.71881	2.72206	2.67323	2.97932	3.00895	3.01721	3.00766	3.03295	5507200000	38	22	22	0	229.62
A0A0J9YVJ6;G5E8N7;Q9JLV6;E9Q9A5;A0A140LIZ1;A0A0J9YTV1	Pnkp	Bifunctional polynucleotide phosphatase/kinase;Polynucleotide 3-phosphatase;Polynucleotide 5-hydroxyl-kinase	-	0.309746	8.16599e-05	-	-0.530023	-0.582006	-0.557199	-0.599624	-0.590451	-0.117633	-0.324001	-0.264837	-0.329291	-0.274812	127130000	6	7	7	0	46.167
Q920A5	Scpep1	Retinoid-inducible serine carboxypeptidase	-	0.30968	0.000554938	-	1.61517	1.62235	1.68999	1.54672	1.63971	1.97228	2.03756	2.02035	1.80946	1.8227	1584300000	15	12	12	0	125.91
Q3B7Z2	Osbp	Oxysterol-binding protein 1	-	0.309018	1.01477e-05	-	1.13649	1.09832	1.16131	1.13551	1.06865	1.51005	1.4535	1.42529	1.38432	1.37219	251610000	9	9	9	0	109.15
J3QN31;P28650	Adssl1	Adenylosuccinate synthetase isozyme 1	-	0.308766	2.47579e-06	-	0.531455	0.551432	0.563393	0.589234	0.586696	0.855313	0.802094	0.89801	0.878818	0.931806	571610000	7	9	8	0	98.203
J3QP71;K3W4Q8;P18572	Bsg	Basigin	+	0.308751	4.12322e-07	-	1.50209	1.5488	1.50114	1.5153	1.49883	1.78408	1.84422	1.78498	1.83087	1.86578	2839400000	17	8	8	0	134.65
E0CXE7;Q5SUQ9	Ctc1	CST complex subunit CTC1	-	0.307977	3.07315e-05	-	-2.11495	-2.19426	-2.21507	-2.18834	-2.25928	-1.98103	-1.84045	-1.90007	-1.85231	-1.85816	21395000	3	3	3	0	20.207
Q99KJ8	Dctn2	Dynactin subunit 2	-	0.307142	3.95098e-05	-	1.7915	1.72747	1.73338	1.76781	1.72094	2.18717	2.03266	2.02855	2.02517	2.00325	1038800000	21	15	15	0	236.89
P47915;A0A1L1SS27;W4VSN7;A0A1L1SUN1;A0A1L1STJ3	Rpl29;Gm3550	60S ribosomal protein L29	-	0.307119	0.00120985	-	1.96993	2.00385	1.90407	2.05023	2.00621	2.3567	2.43745	2.33667	2.12225	2.2168	5896000000	20	11	11	0	82.082
Q78PY7;Q3TJ56;E9Q3E9	Snd1	Staphylococcal nuclease domain-containing protein 1	-	0.306039	3.76371e-06	-	3.9212	3.912	3.89589	3.9004	3.82288	4.19602	4.18023	4.14149	4.25616	4.20866	8274200000	90	47	47	0	323.31
B1AWI6	Msmp	Prostate-associated microseminoprotein	-	0.305823	0.00677163	-	-4.61211	-4.3095	-4.25297	-4.50497	-4.44189	-4.15203	-4.06759	-3.96772	-4.13443	-4.27057		1	1	1	0.0052751	9.549
P07901;B7ZC50;A2A6A2;B7ZC49;REV__Q8BL66	Hsp90aa1	Heat shock protein HSP 90-alpha	+	0.303906	1.22872e-05	-	4.20254	4.13404	4.16545	4.10514	4.08337	4.49533	4.4861	4.39061	4.43651	4.40152	30741000000	97	61	41	0	323.31
Q8VDW0;D6RHT5	Ddx39a;Ddx39	ATP-dependent RNA helicase DDX39A	-	0.303452	8.97794e-05	-	0.611285	0.535467	0.605869	0.573934	0.484239	0.920342	0.780369	0.79735	0.938468	0.891526	358700000	7	11	3	0	58.613
Q8BK58	Hspbap1	HSPB1-associated protein 1	-	0.303411	0.00162396	-	-1.09056	-1.22058	-1.02699	-1.15202	-1.30311	-0.707263	-0.907349	-0.878983	-0.940097	-0.842521	78828000	4	3	3	0	21.72
Q921W2;P70318;D3Z3Y4;A0A0U1RPD3;A0A0U1RPE1;D6RGU1;Q8CII5;G5E8L2;Q80ZW7;D3Z4H6;P52912;A0A0N4SVR8;A0A0N4SUX1;A0A0U1RPB0;D3YY02;A0A0U1RPL4;A0A0N4SW78;A0A0U1RP00	Tial1	Nucleolysin TIAR	-	0.303143	0.0037429	-	0.744441	0.824938	1.08228	0.905019	0.938937	1.13246	1.28509	1.32057	1.07778	1.19542	347790000	6	7	7	0	66.849
Q60760;Q5SUW3;B1ATS8;B1ATS7;Q5SUW0;Q03160	Grb10	Growth factor receptor-bound protein 10	-	0.302576	0.000355172	-	0.809602	0.873537	0.997683	0.886579	0.973483	1.15605	1.24966	1.30716	1.10863	1.23227	249590000	9	8	8	0	59.552
Q62465	Vat1	Synaptic vesicle membrane protein VAT-1 homolog	-	0.301488	5.29997e-05	-	2.78347	2.70566	2.80575	2.73435	2.7556	3.17528	3.07789	3.03386	3.00779	2.99745	4497000000	34	14	14	0	250.17
A0A087WNZ7;G5E870;A0A087WRV6;A0A0B4J1N9;A0A087WSG4;A0A087WQ02;A0A087WP92	Trip12	E3 ubiquitin-protein ligase TRIP12	-	0.301015	1.01322e-05	-	0.773509	0.787432	0.710918	0.736386	0.753919	1.11785	0.991264	1.00166	1.10314	1.05333	302430000	15	14	14	0	139.34
Q8VHX6	Flnc	Filamin-C	-	0.300042	2.42623e-05	-	4.15712	4.15212	4.1475	4.1435	4.15458	4.54118	4.48835	4.47101	4.39354	4.36096	8435600000	107	79	67	0	323.31
E9PXE6;F8VPR2;A2AQW2;A2APV2	Fmnl2	Formin-like protein 2	-	0.298625	3.3875e-06	-	0.747031	0.743122	0.785643	0.823649	0.788598	1.02188	1.1223	1.04531	1.07491	1.11677	349160000	14	11	3	0	82.108
Q9JJA4;D3Z369	Wdr12	Ribosome biogenesis protein WDR12	-	0.297645	0.000116914	-	1.4658	1.50817	1.52031	1.39192	1.45714	1.76751	1.8486	1.83099	1.66732	1.71714	653980000	10	8	8	0	59.878
O88413	Tulp3	Tubby-related protein 3	-	0.29744	0.000362145	-	-3.04199	-3.02067	-3.04559	-2.97341	-3.03414	-2.83079	-2.69661	-2.82716	-2.69014	-2.58389	20323000	2	2	2	0.00076825	11.172
P47754;D6RCW7;A0A0N4SVM0	Capza2	F-actin-capping protein subunit alpha-2	-	0.297156	0.000219184	-	0.880658	0.747089	0.843933	0.759437	0.641767	1.04785	1.11627	1.03003	1.10487	1.05965	1153700000	12	10	8	0	152.73
Q921K2;P11103;A0A0A6YX03;A0A0A6YY63;A0A0A6YVX0	Parp1	Poly [ADP-ribose] polymerase 1	-	0.296665	5.18474e-08	-	3.59299	3.60917	3.58837	3.56973	3.5677	3.88712	3.91528	3.85011	3.87107	3.88771	4970700000	53	41	41	0	323.31
Q64324	Stxbp2	Syntaxin-binding protein 2	-	0.29487	8.16617e-05	-	-1.04194	-1.0714	-0.971766	-0.993243	-0.981324	-0.601876	-0.739712	-0.726988	-0.80783	-0.708924	62948000	4	6	1	0	76.111
P47968	Rpia	Ribose-5-phosphate isomerase	-	0.294643	8.70328e-05	-	-1.61326	-1.59319	-1.60965	-1.56309	-1.72111	-1.25913	-1.39931	-1.3267	-1.37483	-1.2671	51694000	2	2	2	0.00027049	13.355
A0A0R4J005;A0A5F8MPJ3;E9QP62;Q99JW4;Q9D7B2;A0A286YCS7	Lims1	LIM and senescent cell antigen-like-containing domain protein 1	-	0.294364	0.000904632	-	-1.18413	-1.38742	-1.29756	-1.23903	-1.34553	-1.02043	-0.938504	-1.0604	-1.09635	-0.866166	234680000	3	5	3	0	68.172
Q7TMM9	Tubb2a	Tubulin beta-2A chain	-	0.294153	0.0367473	-	-3.04544	-3.41549	-3.07288	-3.13769	-3.3322	-3.0188	-3.16749	-2.88172	-2.65392	-2.81102	106500000	2	24	2	0	113.5
A0A0J9YU62;O88712;A0A0J9YUM4;A0A0J9YTW3;A0A0J9YUR5;A0A0J9YU66;A0A0J9YVI3	Ctbp1	C-terminal-binding protein 1	-	0.292971	4.06739e-10	-	1.23539	1.25954	1.24747	1.25246	1.24908	1.54408	1.55404	1.53466	1.54139	1.53463	984880000	12	10	4	0	106.89
Q9CPS7	Pno1	RNA-binding protein PNO1	-	0.291845	3.40572e-06	-	-0.0233908	0.00723839	-0.00614738	-0.0613031	0.052928	0.280958	0.332222	0.300276	0.240399	0.274693	143610000	3	3	3	0	16.359
Q6ZWV3;I7HLV2;P86048;A0A1B0GXC3	Rpl10;Rpl10l	60S ribosomal protein L10;60S ribosomal protein L10-like	-	0.291619	7.98393e-05	-	2.73934	2.72553	2.7273	2.66242	2.65404	2.98983	2.96829	2.89255	3.09714	3.01894	4301400000	43	16	16	0	147.07
E9QMB7;Q8CES0	Naa30	N-alpha-acetyltransferase 30	-	0.291287	0.00194634	-	-1.55005	-1.50311	-1.35605	-1.42533	-1.25155	-1.00311	-1.16684	-1.11753	-1.15561	-1.18656	37106000	2	2	2	0.00026903	13.109
Q9EQ80;D3Z0G0;E9PWJ6;D3YYF0	Nif3l1	NIF3-like protein 1	-	0.288474	0.00147875	-	1.08775	1.14181	1.19392	1.14627	1.16258	1.59915	1.47315	1.48649	1.30213	1.31377	349650000	10	9	9	0	81.417
P57746	Atp6v1d	V-type proton ATPase subunit D	-	0.287771	7.25818e-05	-	0.392083	0.419329	0.497524	0.470925	0.453143	0.754876	0.823702	0.769751	0.662251	0.661279	319250000	6	6	6	0	56.708
Q9CRA5;Q05BZ0	Golph3	Golgi phosphoprotein 3	-	0.287204	5.49799e-05	-	-0.997493	-1.09277	-1.04945	-1.05743	-1.20356	-0.808131	-0.779819	-0.815002	-0.785407	-0.776328	187580000	2	3	3	0	17.271
P25799;F6Z9G5	Nfkb1	Nuclear factor NF-kappa-B p105 subunit;Nuclear factor NF-kappa-B p50 subunit	-	0.286939	3.22983e-07	-	-1.51507	-1.4733	-1.49775	-1.4667	-1.43743	-1.18369	-1.22667	-1.19505	-1.16366	-1.18648	127410000	3	6	6	0	79.084
E0CYH0;Q9ER69	Wtap	Pre-mRNA-splicing regulator WTAP	-	0.286764	0.162787	-	-5.01542	-5.49827	-5.30284	-5.14161	-5.46872	-5.56998	-4.8048	-4.87176	-4.67926	-5.06724	26504000	1	2	2	0.00052632	12.328
Q3UPN1;P29533;A0A0G2JFP9	Vcam1	Vascular cell adhesion protein 1	-	0.286528	0.0303679	-	-3.17792	-3.19441	-3.38908	-3.23354	-3.38847	-2.61897	-3.13684	-3.12535	-3.05575	-3.01387	29929000	2	3	3	0	22.387
F8WI90;P05480	Src	Neuronal proto-oncogene tyrosine-protein kinase Src	-	0.286525	4.55666e-05	-	-0.367721	-0.328264	-0.384554	-0.393321	-0.377744	-0.112834	-0.146807	-0.113529	-0.0853415	0.0395327	99713000	3	4	2	0	23.821
P55258	Rab8a	Ras-related protein Rab-8A	+	0.286218	0.000911937	-	0.543937	0.549938	0.649878	0.544957	0.722465	0.751287	0.969959	0.93762	0.84586	0.937539	315920000	8	8	5	0	51.251
O35382;Q8C391;Q9CXE1	Exoc4	Exocyst complex component 4	-	0.285489	0.000136432	-	0.539262	0.550879	0.539162	0.528611	0.552691	0.721076	0.95318	0.794231	0.876508	0.793056	146600000	7	8	8	0	74.932
P35821	Ptpn1	Tyrosine-protein phosphatase non-receptor type 1	-	0.285146	1.23894e-05	-	-0.187173	-0.209988	-0.195997	-0.277966	-0.282245	0.073719	-0.00144196	0.0224724	0.0704489	0.107162	185850000	8	6	6	0	54.25
Q8C2E7	Kiaa0196	WASH complex subunit strumpellin	-	0.284783	4.02248e-05	-	0.190728	0.20903	0.17584	0.134326	0.209504	0.552464	0.462421	0.384909	0.518771	0.424779	249180000	9	11	11	0	143.01
A0A2R8VKI7;Q9ERA0	Tfcp2	Alpha-globin transcription factor CP2	-	0.283696	3.27369e-06	-	-2.02922	-2.05671	-2.02729	-2.0221	-2.05839	-1.67473	-1.8002	-1.74722	-1.78492	-1.76815	14845000	3	2	2	0	14.125
Q80UJ7;A0A1D5RLG3	Rab3gap1	Rab3 GTPase-activating protein catalytic subunit	-	0.281531	7.72324e-05	-	0.0729799	0.0211258	0.043499	0.0321951	-0.0272913	0.314187	0.230333	0.296171	0.427266	0.282207	182780000	8	6	6	0	60.933
A0A2I3BQE0;Q9JI10;D6RHQ9	Stk3	Serine/threonine-protein kinase 3;Serine/threonine-protein kinase 3 36kDa subunit;Serine/threonine-protein kinase 3 20kDa subunit	-	0.280333	2.70732e-06	-	0.0353918	0.00949478	0.0508118	0.0444155	-0.0290041	0.29417	0.261232	0.359421	0.280332	0.31762	189820000	7	6	5	0	51.246
E9QAF9;Q0VGY8	Tanc1	Protein TANC1	-	0.280011	3.74989e-05	-	-0.391507	-0.390772	-0.31933	-0.330695	-0.29132	-0.118834	-0.121496	-0.0535393	0.0161753	-0.0458765	50417000	4	3	3	0	18.637
Q9CZ44;A2AT02	Nsfl1c	NSFL1 cofactor p47	-	0.279182	2.30303e-05	-	0.896028	0.829918	0.870174	0.879464	0.879661	1.24683	1.10537	1.17603	1.13176	1.09117	962510000	14	13	13	0	122.85
A0A0G2JGQ4;P54729	Nub1	NEDD8 ultimate buster 1	-	0.278915	4.01654e-07	-	2.58679	2.62253	2.59073	2.59118	2.56629	2.89758	2.9091	2.84004	2.86494	2.84045	2278600000	39	24	24	0	208.63
Q6NSP9;P52927	Hmga2	High mobility group protein HMGI-C	-	0.278397	7.48762e-05	-	0.185906	0.152676	0.0518322	0.185098	0.21289	0.514714	0.445936	0.383587	0.426309	0.409839	1197400000	9	6	6	0	55.411
P24369	Ppib	Peptidyl-prolyl cis-trans isomerase B	-	0.277943	1.04356e-06	-	3.16898	3.15999	3.17758	3.13814	3.12256	3.45178	3.44351	3.42431	3.37128	3.46609	7515900000	34	18	18	0	234.84
P10852;A0A0U1RP98;A0A0U1RPK4;A0A0U1RPL8;A0A0U1RPG5;A0A0U1RP32	Slc3a2	4F2 cell-surface antigen heavy chain	+	0.277414	0.000136882	-	1.98421	1.87057	1.92846	1.89217	1.78844	2.11909	2.16149	2.13464	2.19625	2.23944	2059500000	19	15	15	0	185.86
Q91VR5;A0A1Y7VM48	Ddx1	ATP-dependent RNA helicase DDX1	-	0.275259	2.12861e-06	-	2.29217	2.26407	2.25901	2.22549	2.23372	2.50154	2.51729	2.5301	2.50425	2.59758	2010400000	28	25	25	0	284.79
Q9CYG7	Tomm34	Mitochondrial import receptor subunit TOM34	-	0.274204	1.66132e-06	-	1.02395	1.02512	1.01989	1.0282	0.995915	1.26335	1.26987	1.25313	1.35356	1.32418	719670000	14	11	11	0	126.14
Q3UIA2	Arhgap17	Rho GTPase-activating protein 17	-	0.272837	6.26735e-06	-	-2.94032	-2.99743	-2.93694	-3.03013	-2.96293	-2.71945	-2.73393	-2.66928	-2.65125	-2.72966	65807000	2	5	1	0	82.789
D3YZP9	Ccdc6	Coiled-coil domain-containing protein 6	-	0.272836	0.00901789	-	-2.36723	-2.35286	-2.27367	-2.23423	-2.0893	-1.80204	-1.99014	-1.9442	-2.06175	-2.15499		1	1	1	0	19.098
Q9JJ78;D3YVF2	Pbk	Lymphokine-activated killer T-cell-originated protein kinase	-	0.272155	0.000155569	-	-0.17509	-0.304943	-0.167702	-0.217971	-0.298974	0.113612	0.0163631	0.0668621	-0.0398245	0.0390844	124010000	6	6	6	0	44.309
A0A0J9YKD4;P07310	Ckm	Creatine kinase M-type	-	0.272059	0.592395	-	-5.27397	-4.89267	-4.8403	-5.10228	-3.23562	-3.2862	-4.48874	-4.82919	-4.91028	-4.47012	7132400	1	2	1	0.0058939	5.4989
A0A140LI54;A0A140LIJ8;A0A140LHJ7;A0A140LJH3;A0A140LHU9;Q3TRM4	Pnpla6	Neuropathy target esterase	-	0.271227	0.120353	-	-5.34031	-5.53633	-5.39344	-6.02912	-5.56219	-5.50684	-5.16118	-5.08364	-5.52672	-5.22687	3963000	1	1	1	0.00026831	13
A2A7S7;Q91WQ3;F6VXZ2	Yars	Tyrosine--tRNA ligase;Tyrosine--tRNA ligase, cytoplasmic;Tyrosine--tRNA ligase, cytoplasmic, N-terminally processed	-	0.270728	2.73589e-06	-	2.77667	2.77564	2.77343	2.71996	2.75014	3.05683	3.08286	3.02622	3.00771	2.97585	2918100000	32	22	22	0	220.14
A0A0A0MQF5;Q8K2H2;F6VDQ9	Otud6b	OTU domain-containing protein 6B	-	0.269786	0.218468	-	-2.06596	-2.22373	-2.24557	-1.98662	-2.36487	-2.12183	-2.25165	-1.74005	-1.25755	-2.16675	61155000	2	2	2	0	19.394
A0A087WQA0;F8WI22;Q8K019;A0A087WRN1	Bclaf1	Bcl-2-associated transcription factor 1	-	0.268592	4.81712e-06	-	2.46143	2.40599	2.33837	2.35619	2.37179	2.65262	2.67908	2.6304	2.66673	2.64789	1393400000	22	17	17	0	151.02
Q9D115	Znf706	Zinc finger protein 706	-	0.268211	8.33505e-05	-	-1.9489	-1.80266	-1.85186	-1.84983	-1.86578	-1.64537	-1.63197	-1.52951	-1.53614	-1.63499	44653000	2	2	2	0	19.774
Q6NZD2;Q9WV80;D3YWH1	Snx1	Sorting nexin-1	-	0.267895	6.34594e-07	-	0.596829	0.633574	0.63703	0.611541	0.630185	0.924619	0.839563	0.895563	0.871667	0.917222	351040000	11	13	11	0	144.46
Q8C8U0;G3X957;O35711	Ppfibp1;Ppfibp2	Liprin-beta-1;Liprin-beta-2	-	0.267384	0.00908735	-	-0.949218	-1.00397	-1.08309	-1.05308	-1.23669	-0.92903	-0.868998	-0.873943	-0.63066	-0.686496	44362000	4	3	3	0	29.967
A2ARP8;Q9QYR6	Map1a	Microtubule-associated protein 1A;MAP1A heavy chain;MAP1 light chain LC2	-	0.267132	0.00106973	-	-1.68872	-1.72029	-1.6867	-1.7179	-1.64377	-1.23331	-1.42731	-1.51667	-1.47739	-1.46705	107610000	2	7	5	0	54.897
Q6P5D8;A0A3B2WD81;A0A3B2W494	Smchd1	Structural maintenance of chromosomes flexible hinge domain-containing protein 1	-	0.266788	1.07241e-05	-	1.54691	1.59896	1.59413	1.55697	1.61603	1.7664	1.85173	1.87786	1.8541	1.89686	440550000	17	17	17	0	125.43
Q3UFY7;A0A0R4J146	Nt5c3b	7-methylguanosine phosphate-specific 5-nucleotidase	-	0.266438	3.74689e-05	-	0.142148	0.115444	0.136244	0.101434	0.132792	0.411672	0.310205	0.414392	0.4815	0.342484	297140000	7	7	7	0	56.633
Q91YI0;E0CY49;F7D439;E0CYV3	Asl	Argininosuccinate lyase	-	0.266269	3.5344e-05	-	1.2681	1.24131	1.29434	1.28027	1.26697	1.63672	1.52148	1.56088	1.49589	1.46736	1152200000	19	13	13	0	131.58
P35235	Ptpn11	Tyrosine-protein phosphatase non-receptor type 11	-	0.26587	1.64066e-05	-	-0.091033	-0.0259724	-0.0495529	0.0116472	-0.0306368	0.192436	0.276882	0.283081	0.213817	0.177587	383320000	7	9	9	0	76.523
Q8BWY3	Etf1	Eukaryotic peptide chain release factor subunit 1	-	0.265636	4.23017e-05	-	2.17202	2.19368	2.19488	2.13141	2.06951	2.41058	2.48048	2.43448	2.41143	2.3527	1674300000	26	13	13	0	175.59
Q63829	Commd3	COMM domain-containing protein 3	-	0.26489	8.31529e-06	-	-0.0805922	-0.0863171	-0.145782	-0.139844	-0.132081	0.182093	0.194777	0.163332	0.0889406	0.110692	283630000	4	6	6	0	65.815
Q3UGN9;P70297;A2ARJ0;A0A0A6YVP6	Stam	Signal transducing adapter molecule 1	-	0.263964	0.000520656	-	-1.3547	-1.34714	-1.36703	-1.49759	-1.24181	-1.02471	-1.11175	-1.11236	-1.14793	-1.0917	277170000	3	6	5	0	47.641
Q9JKX4	Aatf	Protein AATF	-	0.263737	0.00229085	-	-1.59797	-1.63846	-1.53532	-1.63969	-1.72235	-1.43005	-1.52304	-1.30894	-1.29584	-1.25723	43223000	4	4	4	0	38.254
B7ZNP3;Q3V4B5	Commd6	COMM domain-containing protein 6	-	0.263232	0.00560593	-	-2.34711	-2.30564	-2.48335	-2.37687	-2.30325	-1.89001	-2.14309	-2.07143	-2.14779	-2.24775	88244000	3	4	4	0	32.367
Q9DCD0	Pgd	6-phosphogluconate dehydrogenase, decarboxylating	-	0.261765	3.50805e-05	-	3.5048	3.48731	3.5194	3.49905	3.5006	3.82523	3.80667	3.80406	3.6983	3.68572	11013000000	56	29	29	0	323.31
Q61771;O35066;A0A1D5RLM0;A2AM72;E9PWU7;O35231;Q99PW8	Kif3b;Kif3c	Kinesin-like protein KIF3B;Kinesin-like protein KIF3B, N-terminally processed;Kinesin-like protein KIF3C	-	0.261367	0.171179	-	-3.63495	-3.79066	-3.63246	-3.66239	-3.10649	-3.22833	-2.86641	-3.52642	-3.40468	-3.49428	39427000	1	3	3	0	24.024
A2AKI5;P43406;F6W6Q6;B7ZCI9	Itgav	Integrin alpha-V;Integrin alpha-V heavy chain;Integrin alpha-V light chain	-	0.259864	0.00854695	-	-4.22169	-4.01633	-4.15554	-4.0284	-4.09893	-3.92221	-3.73841	-3.72913	-4.04945	-3.78237	78904000	2	5	5	0	128.64
Q62261;A0A0A0MQG2;D3YWH8;A0A494BBH5	Sptbn1	Spectrin beta chain, non-erythrocytic 1	-	0.25979	0.000188873	-	3.86946	3.86593	3.83928	3.90671	3.82491	4.23612	4.12195	4.13499	4.09817	4.01402	3899700000	91	70	63	0	323.31
Q4FJZ2;O35345	Kpna6	Importin subunit alpha;Importin subunit alpha-7	-	0.259534	0.000595783	-	-1.99081	-1.96472	-1.93924	-2.04694	-2.04859	-1.6425	-1.64604	-1.77	-1.79341	-1.8407	98861000	1	4	2	0.00026853	13.031
A0A0R4J069;Q9JLI6;F7D651;F6ZFP8	Scly	Selenocysteine lyase	-	0.25937	0.00526561	-	-1.98217	-2.08377	-1.88029	-2.04832	-2.13154	-1.59407	-1.77568	-1.90675	-1.78271	-1.77004	80820000	2	2	2	0	23.664
Q3THE2;D3YV37;D3Z249	Myl12b	Myosin regulatory light chain 12B	-	0.258759	0.0238509	-	-3.15459	-3.25837	-2.96021	-3.01675	-3.32786	-3.10972	-2.82199	-2.8734	-2.8328	-2.78606		2	10	1	0	17.599
Q9ESY9	Ifi30	Gamma-interferon-inducible lysosomal thiol reductase	-	0.256953	0.0680226	-	-3.12876	-3.12028	-2.87049	-2.81426	-2.76532	-2.52302	-2.48559	-2.61662	-2.84976	-2.93935	72990000	1	1	1	0	30.84
Q3U2G2;Q61316	Hspa4	Heat shock 70 kDa protein 4	-	0.256665	2.94269e-07	-	4.62364	4.6162	4.61179	4.58366	4.56571	4.88295	4.86377	4.84635	4.86707	4.82419	20815000000	125	55	50	0	323.31
Q5HZH2	Tsr3	Ribosome biogenesis protein TSR3 homolog	-	0.255604	0.34072	-	-4.08351	-4.26927	-4.18109	-4.00885	-5.00666	-4.52787	-3.85373	-4.23813	-3.55292	-4.09871	11477000	2	2	2	0.00078493	12.137
Q8CH18;A0A1W2P7Q7;A0A1W2P765	Ccar1	Cell division cycle and apoptosis regulator protein 1	-	0.255398	8.4742e-06	-	1.38457	1.36711	1.33414	1.32373	1.29504	1.57151	1.66313	1.60234	1.58228	1.56231	783440000	13	13	13	0	106.84
P70677;A0A1B0GRX1	Casp3	Caspase-3;Caspase-3 subunit p17;Caspase-3 subunit p12	-	0.255003	3.53281e-07	-	2.34999	2.33819	2.37808	2.32412	2.34768	2.57178	2.58107	2.63324	2.59876	2.62821	1627800000	20	10	10	0	112.91
Q9R1L5	Mast1	Microtubule-associated serine/threonine-protein kinase 1	-	0.254678	0.00321261	-	-3.12625	-3.02468	-3.08317	-3.1464	-3.04242	-2.66117	-2.79631	-2.96635	-2.7943	-2.93141		1	2	1	0.0068393	5.1116
A2AB60;A0A1W2P6X3;Q9JL26;G3UWI1;A0A1L1STY4;A0A1L1SVG0;A0A0R4J0S7;Q8CGB3	Fmnl1	Formin-like protein 1	-	0.253419	0.024531	-	-2.52927	-2.56358	-2.51166	-2.55572	-2.18023	-2.11936	-2.12505	-2.18853	-2.40407	-2.23634	71025000	1	4	2	0	124.7
A0A0A6YXY1;A0A0A6YX97;A2APZ3;Q8R2U4	Ntmt1	N-terminal Xaa-Pro-Lys N-methyltransferase 1;N-terminal Xaa-Pro-Lys N-methyltransferase 1, N-terminally processed	-	0.253066	4.72298e-06	-	-0.628873	-0.672529	-0.616755	-0.670619	-0.648948	-0.398306	-0.401075	-0.346632	-0.458205	-0.368176	33615000	3	3	3	0	19.302
P60670	Nploc4	Nuclear protein localization protein 4 homolog	-	0.252762	2.13742e-06	-	1.25311	1.28352	1.28843	1.27098	1.194	1.50531	1.53203	1.47786	1.52294	1.51572	473890000	11	10	10	0	87.125
Q9CXW4;A2BH06	Rpl11	60S ribosomal protein L11	-	0.25276	1.31967e-05	-	2.39196	2.44172	2.39021	2.36009	2.40362	2.58872	2.72343	2.65108	2.63777	2.65039	8461300000	32	11	11	0	86.48
A0A1B0GRJ0;E9Q8L9;Q9D620	Rab11fip1	Rab11 family-interacting protein 1	-	0.252752	0.017275	-	-2.20879	-2.16677	-2.21628	-2.45171	-2.011	-2.11749	-1.93443	-1.86872	-1.92491	-1.94524	381920000	2	2	2	0.0032928	10.593
E9QLA5;Q0GNC1;A0A1Y7VM80;A0A1Y7VLQ6	Inf2	Inverted formin-2	-	0.252327	5.14274e-06	-	0.88186	0.88381	0.879038	0.881766	0.917163	1.19586	1.16342	1.15174	1.07222	1.12202	476670000	10	9	9	0	81.395
Q3TWW8;A0A0A6YXX6	Srsf6	Serine/arginine-rich splicing factor 6	-	0.252197	2.64567e-05	-	0.984794	0.994152	1.06708	0.981919	0.992543	1.21041	1.33146	1.28308	1.21354	1.24298	1559000000	12	9	6	0	61.554
E9Q361;E9Q360;A0A0R4J0V1;Q8K2A7	Ints10	Integrator complex subunit 10	-	0.252002	0.0322485	-	-4.81707	-4.80666	-4.69368	-4.6827	-4.663	-4.43059	-4.56375	-4.66334	-4.15769	-4.58773	24480000	1	2	2	0	14.391
A0A087WQ01;Q69Z38	Peak1	Pseudopodium-enriched atypical kinase 1	-	0.251491	0.000499054	-	-1.65813	-1.61696	-1.68628	-1.63713	-1.53539	-1.3192	-1.33342	-1.43293	-1.48205	-1.30884	52009000	2	2	2	0	22.872
Q80TM9;F6ZL69	Nisch	Nischarin	-	0.251378	9.36876e-05	-	-0.888913	-0.819731	-0.934004	-0.899402	-0.904857	-0.55358	-0.72179	-0.664162	-0.626307	-0.624175	150120000	5	6	6	0	59.554
P21995	Emb	Embigin	-	0.250104	2.46995e-05	-	-1.03381	-0.974726	-0.944832	-0.987948	-0.899028	-0.710795	-0.689079	-0.777006	-0.694564	-0.718383	72684000	4	3	3	0	19.458
Q9D0D5	Gtf2e1	General transcription factor IIE subunit 1	-	0.249831	0.016678	-	-1.85316	-1.791	-1.93303	-1.74485	-1.93872	-1.50827	-1.62821	-1.66058	-1.39785	-1.81669	42268000	3	3	3	0	33.618
Q8K021;Q3TSA8;D3YTP4	Scamp1	Secretory carrier-associated membrane protein 1	-	0.249515	0.0202788	-	-1.57112	-1.55163	-1.51041	-1.69453	-1.27861	-1.36154	-1.29786	-1.09946	-1.36741	-1.23244	94708000	1	3	3	0	17.074
Q60953;F7BTZ2;D3Z3A6;D3YXR5	Pml	Protein PML	-	0.249368	0.00617359	-	-1.45593	-1.46721	-1.49356	-1.61013	-1.57862	-1.39987	-1.27376	-1.19164	-1.10004	-1.3933	71631000	3	4	4	0	32.565
A0A0A6YWM5;E9QKE4;Q8BMG7	Rab3gap2	Rab3 GTPase-activating protein non-catalytic subunit	-	0.249353	9.25959e-06	-	0.549773	0.633209	0.63588	0.573878	0.612245	0.909167	0.823431	0.862301	0.839047	0.817803	215360000	10	10	10	0	72.354
Q3TG45;Q9CPS5;Q9CX56	Psmd8	26S proteasome non-ATPase regulatory subunit 8	-	0.248483	1.41321e-05	-	1.07718	1.12436	1.13905	1.14686	1.09835	1.44438	1.35217	1.33494	1.37384	1.32288	1134700000	9	8	8	0	64.866
Q8VDM6	Hnrnpul1	Heterogeneous nuclear ribonucleoprotein U-like protein 1	-	0.246413	9.21396e-07	-	0.237933	0.273294	0.246513	0.223714	0.255322	0.531798	0.46364	0.461187	0.489215	0.523002	577110000	7	11	11	0	131.27
O88958;A0A494B9X2;D3Z0R5;A0A494BB68;A0A494BA15	Gnpda1	Glucosamine-6-phosphate isomerase 1	-	0.245042	0.000104583	-	0.0387487	0.106436	0.135504	0.00832844	0.0899973	0.383744	0.360567	0.323479	0.278424	0.258008	275250000	7	7	6	0	138.11
H3BJK2;F2Z4A9;H3BLH0;Q6DIC0;H3BJM2;A0A140LJK1;A0A140LIV3;A0A140LHZ8;H3BJI1;H3BLI4;A0A140LHE2;A0A140LIQ9;Q9D007;A0A140LI14;H3BKJ3;A0A140LIM0;A0A140LID0;H3BK47;A0A140LHP6;A0A140LHF4	Smarca2	Probable global transcription activator SNF2L2	-	0.242904	0.00224709	-	-2.1632	-2.20592	-2.30846	-2.24466	-2.25871	-1.90734	-2.09021	-1.91383	-2.12562	-1.92943		1	6	1	0.0052737	9.4873
Q07113	Igf2r	Cation-independent mannose-6-phosphate receptor	-	0.242688	5.9871e-06	-	3.59156	3.59931	3.59659	3.68141	3.62458	3.84907	3.86332	3.90586	3.82055	3.8681	3834800000	61	48	48	0	323.31
Q9D9Z5;D3YXY5	Dda1	DET1- and DDB1-associated protein 1	-	0.242672	6.18396e-05	-	-0.993014	-0.980137	-1.04507	-0.933082	-0.981402	-0.72604	-0.675394	-0.72473	-0.773335	-0.819846	100510000	2	3	3	0	19.671
E9PU96;Q571H0	Urb1	Nucleolar pre-ribosomal-associated protein 1	-	0.241964	1.76946e-05	-	-0.239064	-0.21685	-0.21059	-0.306506	-0.256888	-0.0506907	-0.0389614	0.0167656	0.0501013	0.00270748	81692000	3	2	2	0	15.449
P46664	Adss	Adenylosuccinate synthetase isozyme 2	-	0.241615	3.65522e-06	-	1.92384	1.88723	1.89118	1.89716	1.82192	2.15744	2.13198	2.13733	2.10634	2.09633	1752600000	27	16	15	0	197.39
A0A0R4J1F6;A0A0R4J085;Q3UHZ7;Q91YN5	Uap1	UDP-N-acetylhexosamine pyrophosphorylase;UDP-N-acetylgalactosamine pyrophosphorylase;UDP-N-acetylglucosamine pyrophosphorylase	-	0.241128	0.00344225	-	-0.451571	-0.381237	-0.271173	-0.305701	-0.293965	-0.214947	0.0594215	-0.0871391	-0.092454	-0.162892	46407000	3	4	3	0	23.576
B2RY24;B9EJR8	Dnaaf5	Dynein assembly factor 5, axonemal	-	0.240991	0.0974754	-	-3.07091	-2.99523	-3.21617	-3.17938	-3.49978	-2.94455	-3.282	-2.82428	-2.7548	-2.95089	32237000	1	2	2	0.00052452	12.17
Q8CIV8;E0CZ81;E0CXJ6	Tbce	Tubulin-specific chaperone E	-	0.240807	4.9594e-05	-	-0.86263	-0.796169	-0.857721	-0.87033	-0.897164	-0.611336	-0.564934	-0.564121	-0.65643	-0.683158	39978000	4	5	5	0	38.55
Q91VH2	Snx9	Sorting nexin-9	-	0.239764	6.64024e-05	-	1.10843	1.06871	1.1081	1.12404	1.09615	1.4398	1.28735	1.32072	1.36867	1.2877	626000000	13	11	11	0	83.233
E9Q2Y9;F8WJJ8;D6RDE8;Q3TCG9;Q9CQT7	Desi1	Desumoylating isopeptidase 1	-	0.239523	0.022754	-	-1.87896	-1.74636	-1.77961	-2.03677	-1.99516	-1.88222	-1.61119	-1.58836	-1.54261	-1.61485		1	1	1	0.00077539	11.566
Q3UM33;O88895	Hdac3	Histone deacetylase;Histone deacetylase 3	-	0.238924	0.0394288	-	-3.55414	-3.3846	-3.35592	-3.39759	-3.25985	-3.09959	-2.93705	-3.27316	-3.39748	-3.05019		1	2	1	0.0052148	6.8569
Q80UE5;O70318;Q80UE4;A0A1W2P6I5;Q8C928;A0A1W2P896;A0A1W2P7H7;A0A1W2P7I4;A0A1W2P7I2;A0A1W2P6H2	Epb4.1l2;Epb41l2	Band 4.1-like protein 2	-	0.238068	2.48721e-05	-	0.411817	0.52947	0.443518	0.449302	0.390821	0.723239	0.683243	0.658976	0.668252	0.681556	681650000	8	16	14	0	184.2
Q8VIJ6	Sfpq	Splicing factor, proline- and glutamine-rich	-	0.237173	1.77306e-05	-	2.51043	2.56793	2.51173	2.53492	2.51039	2.72288	2.84126	2.76999	2.768	2.71914	5247900000	32	21	20	0	224.41
P68372;Q9D6F9;CON__ENSEMBL:ENSBTAP00000025008;A2AQ07;G3UZR1	Tubb4b;Tubb4a	Tubulin beta-4B chain;Tubulin beta-4A chain	-	0.236598	2.72261e-06	-	4.53111	4.48518	4.52767	4.48186	4.45989	4.71127	4.7194	4.71501	4.74301	4.78	22956000000	156	29	4	0	323.31
A0A0A0MQC9;Q9D0R8	Lsm12	Protein LSM12 homolog	-	0.236464	0.000974177	-	-0.95515	-0.86903	-0.890047	-0.975076	-0.987178	-0.754285	-0.578842	-0.669437	-0.687547	-0.804051	247150000	5	5	5	0	47.72
Q60737;A2ANR6;Q6NSS6	Csnk2a1	Casein kinase II subunit alpha	-	0.23563	0.00142732	-	0.156049	0.0204067	0.126303	0.0432291	-0.0488901	0.370997	0.312431	0.309841	0.296964	0.185012	869670000	8	8	8	0	95.95
Q810U5;F6UK66	Ccdc50	Coiled-coil domain-containing protein 50	-	0.234585	0.001474	-	-2.8887	-2.82013	-2.82136	-2.71862	-2.78393	-2.55527	-2.46217	-2.52344	-2.6448	-2.67413		1	1	1	0	17.672
P30412	Ppic	Peptidyl-prolyl cis-trans isomerase C	-	0.232716	6.82865e-06	-	-0.708497	-0.706787	-0.666313	-0.787286	-0.745414	-0.474737	-0.493416	-0.493919	-0.480672	-0.507974	682520000	7	8	8	0	82.224
B1AQF4;Q9D7X3;H3BKL8;Q3V2Y9;H3BKD1	Dusp3	Dual specificity protein phosphatase 3	-	0.231318	1.5504e-05	-	-0.816619	-0.839584	-0.767666	-0.793204	-0.867179	-0.572175	-0.615053	-0.62603	-0.536345	-0.578059	169640000	4	4	4	0	57.375
Q03958;A0A3Q4EBT3;G3UYF9	Pfdn6	Prefoldin subunit 6	-	0.231305	0.00087765	-	0.424823	0.429899	0.366703	0.357131	0.313313	0.690656	0.679123	0.62554	0.491504	0.561572	562410000	9	6	5	0	52.835
Q99LC8;D3Z151;D3YZ05;A0A0G2JEF1	Eif2b1	Translation initiation factor eIF-2B subunit alpha	-	0.230864	0.000326495	-	0.337195	0.367044	0.474785	0.329511	0.285495	0.586951	0.53261	0.640144	0.568345	0.620299	114920000	5	4	4	0	35.672
P45591;A0A1Y7VJ71	Cfl2	Cofilin-2	-	0.230257	0.000110116	-	-0.115872	-0.214025	-0.170809	-0.217591	-0.255742	0.00455856	-0.0077076	0.0457935	0.107917	0.0266829	322990000	6	11	7	0	77.337
B7FAU9;Q8BTM8;B7FAV1;F6XC15;J3JS91;F6Z2C0;F7AVL7	Flna	Filamin-A	+	0.229864	0.000149036	-	5.05361	5.04004	5.03446	5.04248	4.99576	5.33827	5.33019	5.24984	5.2194	5.17796	28903000000	169	119	109	0	323.31
Q6KCD5	Nipbl	Nipped-B-like protein	-	0.228899	8.23278e-05	-	-1.53265	-1.42241	-1.43106	-1.42608	-1.42681	-1.14805	-1.19613	-1.2394	-1.24635	-1.26458	361650000	2	2	2	0.00077359	11.466
A0A0R4J0U8;A2RSY6;A0A087WQ23	Trmt1l	TRMT1-like protein	-	0.22725	0.0102009	-	-1.25037	-1.17024	-1.27061	-1.15356	-0.92467	-0.870669	-1.01415	-0.935019	-0.911688	-0.901668	50491000	3	3	3	0	24.836
A0A087WQS2;Q9CQC6;A0A087WPF9;A0A087WS48	Bzw1	Basic leucine zipper and W2 domain-containing protein 1	-	0.227036	0.000281609	-	2.5831	2.62358	2.66909	2.59779	2.65988	2.89555	2.9566	2.82041	2.79426	2.8018	1590600000	29	18	18	0	135.58
D3Z061;Q8C7R4	Uba6	Ubiquitin-like modifier-activating enzyme 6	-	0.226228	3.01806e-07	-	1.16086	1.20833	1.2008	1.1627	1.18797	1.39962	1.41546	1.40042	1.3935	1.4428	546170000	16	15	15	0	138.41
F6UV57;F6YCM8;F8WIH0;D3Z7V3;H7BX64;Q3URD3	Slmap	Sarcolemmal membrane-associated protein	-	0.226227	0.0281917	-	-2.75794	-2.51042	-2.79715	-2.75288	-2.89699	-2.31127	-2.54086	-2.57437	-2.55827	-2.59946	52688000	1	3	3	0	69.741
A0A338P6F2;G5E8A0;Q8CI95;A0A5F8MQ99;A0A0R4J0F9;S4R296;S4R1M9	Osbpl11	Oxysterol-binding protein;Oxysterol-binding protein-related protein 11	-	0.226006	0.00507519	-	-2.90894	-2.77426	-2.94493	-3.13118	-2.91383	-2.71599	-2.70168	-2.71566	-2.69813	-2.71164	56513000	3	4	4	0	48.856
Q9D4H1	Exoc2	Exocyst complex component 2	-	0.225412	0.000355172	-	-0.926848	-0.91029	-0.915264	-0.917836	-1.00048	-0.726889	-0.797688	-0.739038	-0.604053	-0.67599	95642000	7	7	7	0	73.777
D3YWD5;Q9D2V8;D3YYM9;D6RI23;A0A0J9YUL6;A0A0J9YVE9;A0A0J9YUD0	Mfsd10	Major facilitator superfamily domain-containing protein 10	-	0.223735	0.0397043	-	-0.762136	-0.694796	-0.548973	-0.634242	-0.508517	-0.42272	-0.56591	-0.572096	-0.197656	-0.271607	139330000	3	3	3	0	27.727
Q91W53	Golga7	Golgin subfamily A member 7	-	0.223514	0.0888051	-	-4.80272	-4.75185	-4.51681	-4.80705	-5.02991	-4.27345	-4.55867	-4.58637	-4.64045	-4.73183	8353400	1	1	1	0	14.096
Q8CI32	Bag5	BAG family molecular chaperone regulator 5	-	0.22181	0.00148696	-	-1.78298	-1.77537	-1.7398	-1.77725	-1.91893	-1.65673	-1.64419	-1.57411	-1.524	-1.48624	21650000	1	2	2	0.00052521	12.236
G3UXG7;P67871;G3UZJ5;G3UXU2;G3UZA4;G3UZX4	Csnk2b	Casein kinase II subunit beta	-	0.221427	0.00173895	-	0.419253	0.382923	0.373117	0.323077	0.370732	0.536426	0.679873	0.719206	0.545447	0.495288	296070000	7	5	5	0	54.569
A0A494BAM2;Q9JJT0	Rcl1	RNA 3-terminal phosphate cyclase-like protein	-	0.220699	1.85521e-05	-	-0.202659	-0.211864	-0.205992	-0.298467	-0.27768	-0.0338621	-0.0337868	-0.0242023	-0.0273218	0.0260038	79502000	4	4	4	0	29.507
P54731	Faf1	FAS-associated factor 1	-	0.219257	0.026203	-	-1.78934	-2.0209	-1.96091	-2.09184	-1.70329	-1.59382	-1.78153	-1.70913	-1.69076	-1.69474	58697000	2	3	3	0	26.939
Q3TIV5	Zc3h15	Zinc finger CCCH domain-containing protein 15	-	0.218893	0.000902902	-	0.549661	0.567331	0.576693	0.591561	0.595403	0.680831	0.923784	0.813759	0.810153	0.746587	474210000	9	8	8	0	86.732
Q8C4J7;F6YAR3	Tbl3	Transducin beta-like protein 3	-	0.218156	0.0021788	-	-0.349534	-0.384197	-0.369463	-0.356755	-0.463817	-0.280891	-0.14468	-0.215311	-0.0222197	-0.169883	138330000	7	5	5	0	46.635
Q8CIB5;A6X941;A6X940	Fermt2	Fermitin family homolog 2	-	0.216768	7.45092e-07	-	0.819068	0.765232	0.80707	0.805532	0.754869	0.99027	0.99988	1.03015	1.01197	1.00334	334620000	10	6	6	0	58.099
Q3TR20;A0A0R4J0Q9;Q3UM29	Cog7	Conserved oligomeric Golgi complex subunit 7	-	0.214729	0.00301331	-	-1.10712	-1.18047	-1.19167	-1.13975	-1.06176	-0.761135	-1.01989	-0.942639	-0.964653	-0.918813	94527000	2	4	4	0	34.385
Q9JLN9	Mtor	Serine/threonine-protein kinase mTOR	-	0.214726	0.038041	-	-3.98	-3.98801	-3.86936	-3.85012	-4.24804	-3.93533	-3.77359	-3.76012	-3.73641	-3.65645	15289000	1	2	2	0	13.922
D3Z2Z1;F8WIA1;Q922J3;Q8C0S5;D3Z3M7;F6RCU2;F7CB97;F6RAY2	Clip1	CAP-Gly domain-containing linker protein 1	-	0.214507	0.000965153	-	-2.29847	-2.329	-2.4168	-2.4015	-2.26423	-2.20258	-2.06341	-2.07734	-2.18618	-2.10794	128970000	2	5	3	0	74.251
O70572;D6RGM4	Smpd2	Sphingomyelin phosphodiesterase 2	-	0.214504	0.0472472	-	-3.36537	-3.32465	-3.09952	-3.05146	-3.36792	-3.06435	-2.94028	-3.10424	-2.85654	-3.171		1	1	1	0.00052659	12.355
E9Q4K7;A0A286YCV9;A0A286YD28;A0A286YDX6;F8VQ75;Q9EQW7	Kif13b	Kinesin-like protein	-	0.21449	0.000998363	-	-0.715884	-0.768423	-0.80636	-0.752273	-0.726365	-0.544687	-0.661512	-0.423325	-0.52809	-0.539243	88183000	3	9	9	0	118.9
K3W4R2;Q6URW6;A0A140LI60	Myh14	Myosin-14	-	0.214223	0.0542787	-	0.190152	-0.0965099	-0.210121	-0.147767	-0.338378	0.00861835	0.182549	0.103413	0.124761	0.0491514	709780000	5	10	2	0	35.734
Q9D0T1	Nhp2l1	NHP2-like protein 1;NHP2-like protein 1, N-terminally processed	-	0.213862	0.000181452	-	0.999509	1.10625	1.13017	1.07812	1.08797	1.22365	1.33832	1.33035	1.26083	1.31818	2298000000	12	8	8	0	114.88
Q7TT50;A0A1Y7VM95;A0A1Y7VKD5;A0A1Y7VLI0;F6YZJ7	Cdc42bpb	Serine/threonine-protein kinase MRCK beta	-	0.21366	4.04589e-06	-	0.858851	0.87557	0.881775	0.921288	0.895783	1.08206	1.07741	1.08473	1.10032	1.15705	267590000	7	10	8	0	82.45
E9QKV6;A0A1D5RLD1;E9PWZ6;E9PZW8;Q9QY06;A0A1D5RLW4	Myo9b	Unconventional myosin-IXb	-	0.21361	0.371795	-	-0.65898	-0.69887	-0.525158	-0.650523	-0.595277	-0.17567	-0.950085	-0.908368	0.104333	-0.130967	165780000	2	9	9	0	103.89
P70452;D6RJ29	Stx4;Stx4a	Syntaxin-4	-	0.212389	0.00246805	-	-0.976577	-1.04594	-0.933926	-0.966578	-1.14114	-0.916433	-0.766497	-0.7911	-0.752585	-0.775598	54746000	2	2	2	0	18.15
E9Q5F4;G3UZ07;E9Q606;E9Q2D1;F6WX90;V9GXQ2	Actb;Actg1	NA	+	0.212044	0.0712555	-	0.0804434	-0.219019	0.179001	0.00921917	-0.200562	0.257333	-0.0208111	0.101349	0.298741	0.272691	1079800000	11	23	0	0	66.035
Q3TZX8;A0A0U1RPV7	Nol9	Polynucleotide 5-hydroxyl-kinase NOL9	-	0.211618	3.76246e-05	-	-1.20746	-1.14576	-1.17132	-1.15386	-1.13338	-0.898699	-0.956621	-1.02493	-0.945906	-0.927539	56446000	3	3	3	0	19.061
A0A0N4SUV6;Q9JHW4;A0A0N4SWB3;A0A0N4SVA4;A0A0N4SUU3	Eefsec	Selenocysteine-specific elongation factor	-	0.211312	0.0068138	-	-2.46159	-2.44133	-2.37177	-2.46789	-2.59048	-2.11351	-2.32626	-2.19691	-2.3549	-2.28492		2	2	2	0	32.06
B2KFA8;E9Q4K3;Q8CBC8;P24288;B2KFA9;A0A0N4SV61	Bcat1	Branched-chain-amino-acid aminotransferase;Branched-chain-amino-acid aminotransferase, cytosolic	-	0.210165	0.00238963	-	-0.0886774	-0.110971	-0.245035	-0.223765	-0.196889	0.164124	0.00683022	0.0534039	-0.00508785	-0.033782	65133000	4	3	3	0	28.15
P00493	Hprt1	Hypoxanthine-guanine phosphoribosyltransferase	-	0.207904	0.00082223	-	1.79167	1.75066	1.77414	1.6682	1.70581	1.93349	2.01158	2.02429	1.89128	1.86938	2047000000	20	8	8	0	114.92
Q99K73;G3XA39;D3Z3B4;E9Q7X0;Q3UXF4;Q9WU00	Nrf1	Nuclear respiratory factor 1	-	0.207649	0.0170782	-	-2.03163	-2.09173	-2.04723	-2.13902	-2.09612	-1.87013	-1.99324	-1.80205	-1.67356	-2.02853		1	2	1	0.005455	6.5602
Q8VDP4	Ccar2	Cell cycle and apoptosis regulator protein 2	-	0.207591	2.46995e-05	-	1.09291	1.09487	1.11055	1.07881	1.1502	1.29066	1.28981	1.35572	1.26736	1.36173	554590000	17	15	15	0	168.11
Q80X73	Pelo	Protein pelota homolog	-	0.207189	0.00102406	-	-0.128993	-0.0266323	0.0234928	-0.00944233	-0.0712366	0.231175	0.1486	0.151413	0.0679979	0.223948	75222000	5	4	4	0	26.724
Q8VDG5	Ppcs	Phosphopantothenate--cysteine ligase	-	0.205265	0.00156273	-	-2.34029	-2.34716	-2.42987	-2.45349	-2.36207	-2.1573	-2.24885	-2.25683	-2.18192	-2.06166		1	1	1	0.0007776	11.686
Q99MR3	Slc12a9	Solute carrier family 12 member 9	-	0.204898	0.25548	-	-5.84162	-5.32023	-5.21493	-5.45436	-5.65091	-5.32542	-5.10673	-5.45514	-4.95999	-5.61028	86711000	1	4	4	0	45.57
F7BPW6;E9QAT4	Sec16a	NA	-	0.204735	0.0299376	-	-2.93542	-2.93144	-2.84855	-3.04768	-3.02688	-2.52302	-2.82718	-2.68685	-2.84356	-2.88568	32452000	2	2	2	0	24.515
P10833;A0A1B0GRG1	Rras	Ras-related protein R-Ras	-	0.204445	0.0195927	-	-2.47433	-2.32721	-2.43874	-2.49879	-2.3558	-2.19168	-2.25492	-2.36744	-2.25424	-2.00436	37325000	1	4	3	0	17.708
Q9D8C4;D6RFB1	Ifi35	Interferon-induced 35 kDa protein homolog	-	0.20392	0.0819049	-	-1.03955	-1.10987	-1.19546	-1.05768	-0.998511	-0.977778	-0.782358	-1.10919	-0.563451	-0.948688	36164000	2	2	2	0	19.903
A0A1W2P6F6;A0A1W2P7Q9;Q60605;A0A1W2P6G5;Q8CI43	Myl6	Myosin light polypeptide 6	-	0.202941	0.00111845	-	2.29915	2.25788	2.21662	2.25146	2.32737	2.58567	2.51513	2.44936	2.3927	2.42435	6688400000	18	9	9	0	161.74
A0A0R4J098;O88291;D3YXQ7	Znf326;Zfp326	DBIRD complex subunit ZNF326	-	0.200856	0.00298367	-	-0.920735	-0.843187	-0.879845	-0.815547	-0.722665	-0.652439	-0.682625	-0.656185	-0.509778	-0.676673	44780000	2	2	2	0.0020341	10.812
D3YVM8;O55102;D3Z4L7	Bloc1s1	Biogenesis of lysosome-related organelles complex 1 subunit 1	-	0.199641	0.00991643	-	-1.55532	-1.6426	-1.56728	-1.69574	-1.48475	-1.23904	-1.34396	-1.46448	-1.4161	-1.48392	36568000	2	1	1	0	38.468
O08848	Trove2	60 kDa SS-A/Ro ribonucleoprotein	-	0.19893	0.000135124	-	0.569907	0.619555	0.644222	0.588748	0.606688	0.854403	0.865377	0.800251	0.769021	0.734715	275310000	8	8	8	0	53.621
A0A0R4IZW9;Q9DCT5	Sdf2	Stromal cell-derived factor 2	-	0.196845	0.134673	-	-4.57908	-4.36733	-4.33987	-4.49039	-4.08733	-4.19561	-3.97246	-4.06566	-4.20282	-4.44323	178700000	1	2	2	0	18.062
Q91VK4;A0A087WRM2	Itm2c	Integral membrane protein 2C;CT-BRI3	-	0.196384	0.0385217	-	-1.34478	-1.34833	-1.24548	-1.25307	-1.41864	-1.36634	-1.20256	-1.03254	-0.992216	-1.03473	33598000	3	2	2	0	21.471
Q11011;E9Q039;F6QYF8;E9Q6F4;F6V7K3;F7ANF4	Npepps	Puromycin-sensitive aminopeptidase	-	0.196105	0.000144229	-	3.08257	3.06795	3.084	3.04544	3.06399	3.28291	3.35435	3.23805	3.25744	3.19172	3019500000	46	31	31	0	289.76
H3BJW3;H3BJ30;Q6NVF9;H3BKW0;H3BLM9	Cpsf6	Cleavage and polyadenylation specificity factor subunit 6	-	0.194658	0.000236471	-	1.15811	1.17995	1.15782	1.12097	1.2059	1.45624	1.35879	1.35471	1.30859	1.31771	580250000	15	12	12	0	102.44
P07607;A0A0G2JGG2;A0A0G2JF31;D6RCW9;A0A0G2JF03	Tyms	Thymidylate synthase	-	0.194547	0.00507033	-	-0.674468	-0.779097	-0.718704	-0.888408	-0.887662	-0.532407	-0.557718	-0.627855	-0.594876	-0.662747	100140000	5	6	6	0	65.083
O08529;Q9D805;Q6J756	Capn2	Calpain-2 catalytic subunit	-	0.193647	3.45597e-05	-	2.45646	2.41027	2.43896	2.40153	2.39578	2.67076	2.588	2.56463	2.64196	2.60588	2038400000	29	21	21	0	278.45
P47809;B1ATL6;M0QW52;A0A2I3BQK8;M0QWR0;M0QWG5	Map2k4	Dual specificity mitogen-activated protein kinase kinase 4	-	0.193397	5.53236e-05	-	-0.541671	-0.606237	-0.53219	-0.502452	-0.581326	-0.343091	-0.35269	-0.332102	-0.351005	-0.418004	116840000	4	5	5	0	50.271
Q9JJY4;A0A0G2JE88	Ddx20	Probable ATP-dependent RNA helicase DDX20	-	0.193068	0.0128438	-	-0.713059	-0.65353	-0.54826	-0.619517	-0.674508	-0.274702	-0.404808	-0.579912	-0.472888	-0.511224	107020000	4	3	3	0	22.351
E9Q557;E9PZW0	Dsp	Desmoplakin	-	0.193056	0.266265	-	-1.3834	-1.54236	-1.89563	-2.01582	-1.7898	-1.12737	-1.66408	-1.69213	-1.51387	-1.6643	57963000	5	5	5	0	41.724
Q8CGA0	Ppm1f	Protein phosphatase 1F	-	0.192549	0.0184095	-	-1.38222	-1.52695	-1.5765	-1.55598	-1.5645	-1.26808	-1.33448	-1.52383	-1.21634	-1.30069	84219000	2	2	2	0	37.597
Q9CQ54;A0A0U1RPJ5	Ndufc2	NADH dehydrogenase [ubiquinone] 1 subunit C2	-	0.191376	0.0252058	-	-3.5313	-3.56377	-3.63085	-3.81942	-3.52968	-3.41962	-3.44264	-3.55199	-3.40672	-3.29717		1	1	1	0	13.636
Q3UW53;E9PYV4;D3Z233;D3YYZ9	Fam129a	Protein Niban	-	0.190354	5.89868e-05	-	1.75081	1.69526	1.70153	1.7149	1.72685	1.93349	1.94478	1.94984	1.84761	1.8654	1583800000	15	20	20	0	275.6
D3YXZ3;Q91YS4;O88448	Klc2	Kinesin light chain 2	-	0.190135	0.0333971	-	-2.40274	-2.58133	-2.55321	-2.51546	-2.68839	-2.40917	-2.47593	-2.44971	-2.26334	-2.19229	10740000	1	7	1	0.005279	9.687
P51410;A0A0G2JES3;A0A140T8T4;D3Z629;D3YZT0;A0A0G2JFQ3;S4R1R7	Rpl9	60S ribosomal protein L9	-	0.188066	0.00029714	-	2.33939	2.3357	2.31119	2.23774	2.2574	2.41424	2.54097	2.49099	2.46646	2.50909	4268600000	26	9	9	0	102.53
O55135;A6PWZ2;D6RG53;D6RJJ3;B1AZQ4	Eif6	Eukaryotic translation initiation factor 6	-	0.186738	2.28926e-05	-	1.4057	1.42166	1.40764	1.37719	1.43101	1.65494	1.55138	1.56754	1.61073	1.59231	1003300000	17	6	6	0	73.056
P50518;A0A0N4SW07;A0A0N4SW34;A0A0N4SWA3;Q9D593	Atp6v1e1	V-type proton ATPase subunit E 1	-	0.18648	0.000447515	-	1.71974	1.74235	1.76049	1.69196	1.68783	1.99597	1.91292	1.93121	1.85481	1.83985	1268600000	18	11	11	0	95.944
Q64511;F6XX57;F6U5K2	Top2b	DNA topoisomerase 2-beta	-	0.18591	0.000285752	-	1.9992	2.11393	1.99105	2.05055	2.02934	2.15799	2.20877	2.24191	2.27282	2.23212	547410000	19	22	14	0	146.59
P68373	Tuba1c	Tubulin alpha-1C chain	+	0.18586	0.000182098	-	4.13466	4.05796	4.12495	4.06695	3.99428	4.23426	4.24812	4.25929	4.28955	4.27689	40692000000	118	26	1	0	323.31
B8JJX7;P97801	Smn1	Survival motor neuron protein	-	0.18452	0.0255219	-	-2.51331	-2.46571	-2.53742	-2.57983	-2.71556	-2.41521	-2.51915	-2.39185	-2.35168	-2.21134	27427000	3	2	2	0	18.817
Q7TSE6	Stk38l	Serine/threonine-protein kinase 38-like	-	0.182986	0.154844	-	-3.09103	-3.18731	-2.96909	-3.05348	-3.16075	-3.22876	-3.0401	-2.9222	-2.67881	-2.67686		1	3	1	0.0052777	9.6406
Q8K1M3;A0A0A6YX73;P12367;A0A0A6YY28	Prkar2a	cAMP-dependent protein kinase type II-alpha regulatory subunit	-	0.182452	0.0001809	-	0.912324	0.990238	0.909508	0.946034	0.976535	1.10786	1.18361	1.06398	1.16488	1.12657	371700000	5	9	6	0	52.941
F8WHU5;Q4VA53	Pds5b	Sister chromatid cohesion protein PDS5 homolog B	-	0.18209	9.75953e-06	-	2.08744	2.06513	2.07824	2.058	2.06756	2.24279	2.31955	2.23675	2.23748	2.23025	2208400000	25	21	20	0	181.71
E9QAI5;B2RQC6;G3UWN2;E9QAT6;F6S3Z3;Q8C196	Cad	CAD protein;Glutamine-dependent carbamoyl-phosphate synthase;Aspartate carbamoyltransferase;Dihydroorotase	-	0.181802	5.70016e-05	-	3.52439	3.49876	3.5517	3.48347	3.46374	3.64061	3.71112	3.65862	3.69165	3.72907	4125600000	68	51	51	0	323.31
P45376;D3YVJ7	Akr1b1;Akr1b3	Aldose reductase	-	0.181321	0.000579982	-	2.48165	2.43604	2.53013	2.39654	2.45181	2.5784	2.63506	2.60814	2.70099	2.68019	5442500000	35	18	18	0	231.75
Q9JKF1;A0A0U1RNG5;A0A0U1RPU3;Q3UQP1;F8VQ29	Iqgap1	Ras GTPase-activating-like protein IQGAP1	-	0.181256	0.00097135	-	4.52243	4.47956	4.53101	4.49388	4.48718	4.78729	4.73279	4.66009	4.61701	4.62317	10547000000	129	67	65	0	323.31
Q3TA68;Q3TAQ9	Wdr36	NA	-	0.181117	0.00151204	-	-1.03252	-1.0144	-1.00517	-1.10428	-1.08814	-0.882174	-0.831705	-0.941907	-0.916436	-0.7667	60665000	7	6	6	0	52.275
Q8CF89	Tab1	TGF-beta-activated kinase 1 and MAP3K7-binding protein 1	-	0.18065	0.032988	-	-2.36212	-2.5393	-2.35676	-2.55817	-2.45427	-2.14709	-2.34134	-2.14334	-2.334	-2.40159	19560000	2	1	1	0	13.784
P00375	Dhfr	Dihydrofolate reductase	-	0.180266	0.0200968	-	0.277434	0.30632	0.241505	0.164813	0.0149603	0.284422	0.335176	0.422312	0.450974	0.41348	168890000	6	4	4	0	31.59
P58021;E9PZ69	Tm9sf2	Transmembrane 9 superfamily member 2	-	0.17965	0.00874844	-	-1.68938	-1.58702	-1.67045	-1.67608	-1.66192	-1.31369	-1.52066	-1.43266	-1.54291	-1.57668		1	1	1	0	21.467
Q80U95	Ube3c	Ubiquitin-protein ligase E3C	-	0.179594	0.0002928	-	-0.389789	-0.342997	-0.328892	-0.372071	-0.459411	-0.194927	-0.2258	-0.247272	-0.167521	-0.159667	48850000	3	3	3	0	18.145
Q8BWW3;Q9CYR6	Pgm3	Phosphoacetylglucosamine mutase	-	0.178929	0.674076	-	-2.99215	-3.1059	-2.8244	-2.88161	-2.92824	-3.45349	-1.45224	-3.36174	-2.27755	-3.29264	116450000	1	3	3	0	66.933
Q8BJY1;F7BA91;G3UYX5	Psmd5	26S proteasome non-ATPase regulatory subunit 5	-	0.178609	0.000311152	-	1.54292	1.57511	1.62949	1.55614	1.57412	1.83653	1.74098	1.77177	1.73056	1.69098	1618600000	18	13	13	0	132.2
P46467;Q8BPY9	Vps4b	Vacuolar protein sorting-associated protein 4B	-	0.178158	0.000147282	-	1.46167	1.45569	1.47983	1.43855	1.36127	1.57596	1.60788	1.60286	1.64303	1.65807	699180000	13	11	8	0	150.93
Q91VK1;A0A1Y7VKZ4;A0A1Y7VM47;A0A1Y7VIU9;A0A1Y7VJ43	Bzw2	Basic leucine zipper and W2 domain-containing protein 2	-	0.17808	0.012519	-	-0.170836	-0.158499	-0.0697918	-0.0457411	-0.155677	0.191466	0.155087	-0.0124855	-0.0252275	-0.0189829	258420000	5	4	4	0	26.756
Q8C5W3	Tbcel	Tubulin-specific chaperone cofactor E-like protein	-	0.177714	0.0225061	-	-0.881131	-0.942537	-0.952438	-0.976342	-1.17069	-0.812015	-0.93024	-0.826656	-0.74813	-0.717528	46990000	3	3	3	0	21.715
Q8BHB4	Wdr3	WD repeat-containing protein 3	-	0.176967	0.00651611	-	0.241822	0.33276	0.375624	0.254985	0.488008	0.571656	0.5117	0.486446	0.502345	0.505885	305950000	7	6	6	0	51.513
Q9D020	Nt5c3a	Cytosolic 5-nucleotidase 3A	-	0.176895	0.00228878	-	-0.937284	-0.973389	-0.892399	-0.947373	-1.02425	-0.837082	-0.830166	-0.817192	-0.672591	-0.733184	147510000	3	3	3	0	21.926
Q9Z1K5;H7BWY7;H9KV21	Arih1	E3 ubiquitin-protein ligase ARIH1	-	0.176313	0.000829652	-	0.298787	0.237846	0.235928	0.271688	0.20992	0.45342	0.51111	0.43466	0.399072	0.337472	170290000	3	4	4	0	43.896
I7HPW1;Q7JJ13;Q3TH63	Brd2	Bromodomain-containing protein 2	-	0.175472	0.0170782	-	-1.51134	-1.31582	-1.34228	-1.36112	-1.25176	-1.08011	-1.20979	-1.24316	-1.26678	-1.10513	42714000	2	2	2	0.00052687	12.397
Q8R3F9	Tut1	Speckle targeted PIP5K1A-regulated poly(A) polymerase	-	0.175434	0.0150488	-	-2.33135	-2.26775	-2.3188	-2.29672	-2.37941	-2.14649	-2.21723	-2.01841	-2.2941	-2.04062	21186000	2	2	2	0.00052966	12.501
E9QL65;Q8CI04	Cog3	Conserved oligomeric Golgi complex subunit 3	-	0.17499	0.230776	-	-3.01689	-3.03515	-3.08159	-2.98491	-3.26415	-2.50787	-3.18202	-3.06972	-3.00099	-2.74713		2	2	2	0	15.206
Q9JHF5;F6XRE6;A0A494B9E3;F6ZFB8	Tcirg1	V-type proton ATPase subunit a	-	0.174515	0.00494802	-	-2.4468	-2.40945	-2.35888	-2.40888	-2.53375	-2.28905	-2.34579	-2.25014	-2.25694	-2.14327	233910000	3	7	7	0	182.07
P25206	Mcm3	DNA replication licensing factor MCM3	-	0.17445	0.000135786	-	1.3976	1.42042	1.48872	1.36955	1.36956	1.61652	1.59275	1.55503	1.56674	1.58706	1108000000	18	16	16	0	150.75
Q9WUM4;E9PZJ0;E9PVJ1;E9PX03;B9EIZ7;Q920M5	Coro1c	Coronin-1C	-	0.173738	0.000359278	-	2.34601	2.32754	2.32171	2.32345	2.38365	2.54357	2.59992	2.48405	2.48871	2.45479	2732300000	29	21	20	0	245.05
Q8K3X4	Irf2bpl	Interferon regulatory factor 2-binding protein-like	-	0.172769	0.000663303	-	-1.57871	-1.68966	-1.66515	-1.61927	-1.69159	-1.42077	-1.54219	-1.48835	-1.43499	-1.49424	89172000	4	4	4	0	44.692
P52633;D3YU28	Stat6	Signal transducer and transcription activator 6	-	0.171776	3.95706e-05	-	-0.153132	-0.140961	-0.15263	-0.125283	-0.110765	0.0215034	0.0836563	0.0733109	0.00660801	-0.0089674	173230000	4	6	6	0	78.521
Q8K0V4;A0A0U1RNN8;F6YBV1	Cnot3	CCR4-NOT transcription complex subunit 3	-	0.171304	0.0540628	-	-3.39379	-3.36133	-3.26603	-3.53848	-3.24833	-3.0323	-3.20943	-3.11411	-3.31801	-3.27758		1	1	1	0	27.171
E0CZE0;Q8VBW6	Nae1	NEDD8-activating enzyme E1 regulatory subunit	-	0.171245	0.0326732	-	-0.363074	-0.417051	-0.380104	-0.327418	-0.608264	-0.289812	-0.348494	-0.291435	-0.111497	-0.198449	149280000	6	5	5	0	63.392
F6TGV1;Q7TQK4	Exosc3	Exosome complex component RRP40	-	0.170856	0.0542787	-	-1.59202	-1.61687	-1.58757	-1.81011	-1.75594	-1.57866	-1.61748	-1.48721	-1.28806	-1.53681	55303000	3	3	3	0	35.565
Q9WUP7;A0A087WP81;A0A087WRL3	Uchl5	Ubiquitin carboxyl-terminal hydrolase isozyme L5	-	0.170679	6.45044e-05	-	0.931022	0.93737	0.922598	0.852187	0.859963	1.07708	1.02766	1.08119	1.08955	1.08107	601220000	12	9	9	0	80.245
Q64442	Sord	Sorbitol dehydrogenase	-	0.17058	0.0086658	-	0.523604	0.596148	0.556778	0.500775	0.447406	0.790826	0.76405	0.712461	0.644019	0.566253	233750000	9	8	8	0	67.198
Q6PHN9;S4R1W7	Rab35	Ras-related protein Rab-35	-	0.169957	0.00120092	-	-0.0645552	-0.0405731	0.0173244	-0.140384	-0.120297	0.0753345	0.0438919	0.112778	0.143622	0.125674	220390000	5	5	5	0	65.944
Q91YD9;Q9CXQ9	Wasl	Neural Wiskott-Aldrich syndrome protein	-	0.169445	0.00150742	-	-1.11767	-1.09727	-1.14452	-1.04808	-1.06476	-0.99528	-0.85047	-0.976074	-0.945336	-0.857926	71469000	3	2	2	0.00052411	12.159
A2AH25;Q5FWK3	Arhgap1	Rho GTPase-activating protein 1	-	0.169407	7.44152e-05	-	0.725524	0.643625	0.674522	0.680535	0.75335	0.867181	0.858967	0.831228	0.883983	0.883235	1483600000	9	11	11	0	94.957
Q8BYL4;E9PX65	Yars2	Tyrosine--tRNA ligase, mitochondrial;Tyrosine--tRNA ligase	-	0.168926	0.0275492	-	-1.9721	-2.14797	-2.10109	-2.14585	-2.26896	-1.8133	-1.9909	-1.95223	-2.01033	-2.02458	32390000	3	2	2	0	21.436
Q9D4I9;P35288	Rab23	Ras-related protein Rab-23	-	0.168749	0.0376614	-	-1.29986	-1.43052	-1.33163	-1.38019	-1.54078	-1.14979	-1.29468	-1.3183	-1.06637	-1.3101	61724000	3	2	2	0	20.759
Q6P9Q6;Q80YW9;Q80YW6;Q80YW7	Fkbp15	FK506-binding protein 15;Peptidyl-prolyl cis-trans isomerase	-	0.166865	0.00412523	-	-2.58632	-2.46302	-2.63458	-2.58202	-2.53014	-2.45758	-2.28974	-2.42828	-2.38561	-2.40056	1249100000	1	5	5	0	101.79
Q8R307	Vps18	Vacuolar protein sorting-associated protein 18 homolog	-	0.16678	0.382052	-	-2.9943	-3.29053	-3.24569	-3.41931	-3.75745	-3.07205	-3.3839	-3.36516	-2.74063	-3.31164	68003000	1	4	4	0	63.186
Q8K363	Ddx18	ATP-dependent RNA helicase DDX18	-	0.166713	0.000952351	-	1.39723	1.49479	1.42424	1.46057	1.4771	1.53208	1.69149	1.63702	1.63025	1.59666	604190000	13	12	12	0	87.056
Q80X90	Flnb	Filamin-B	-	0.166241	0.000932174	-	4.58979	4.56427	4.58614	4.61046	4.58374	4.84266	4.79161	4.75362	4.71053	4.66718	13598000000	134	113	103	0	323.31
Q8CHT3	Ints5	Integrator complex subunit 5	-	0.166227	0.011034	-	-1.64376	-1.80082	-1.74456	-1.93162	-1.73279	-1.57728	-1.6231	-1.58577	-1.59102	-1.64523	20589000	2	2	2	0.00027189	13.538
Q8BQ46;F6QCI0	Taf15	NA	-	0.166074	0.0161539	-	-0.921636	-0.792374	-0.938622	-0.898416	-0.769618	-0.656989	-0.635193	-0.609955	-0.812362	-0.775794	474620000	5	5	3	0	34.169
P61327;A0A023T778;Q9CQL1;G3UZW7	Magoh;Magohb	Protein mago nashi homolog;Protein mago nashi homolog 2	-	0.165967	0.0481686	-	-0.148036	-0.106949	-0.0971699	-0.0985994	-0.0134993	0.0533762	0.330313	-0.0136032	0.0231504	-0.0276556	133720000	5	4	4	0	28.082
Q3T9X3;F8WIV5;P39054;Q3TCR7;G3X9G4;G3UZZ3;E9QLL2;Q8BZ98;G3UXX2;G3UY64;F2Z460;E0CXZ8	Dnm2	Dynamin-2	-	0.165944	0.000109783	-	1.14508	1.1439	1.16244	1.15024	1.13192	1.32093	1.35818	1.31776	1.22931	1.33711	684280000	12	18	12	0	204.12
P49135	Ercc3	TFIIH basal transcription factor complex helicase XPB subunit	-	0.165012	0.0079229	-	-1.94776	-1.94592	-1.92079	-1.99277	-2.02613	-1.86087	-1.85025	-1.72158	-1.68327	-1.89235	19275000	2	2	2	0.00026702	12.821
P50428	Arsa	Arylsulfatase A	-	0.163284	0.0189953	-	-0.683131	-0.683165	-0.689058	-0.719161	-0.742467	-0.359909	-0.527138	-0.556227	-0.56758	-0.68971	94759000	2	4	3	0	20.785
Q62318	Trim28	Transcription intermediary factor 1-beta	-	0.161866	9.15735e-05	-	1.90457	1.92248	1.93757	1.95222	1.90945	2.12251	2.12998	2.09859	2.02827	2.05627	2571700000	29	23	23	0	262.72
Q3UQ44	Iqgap2	Ras GTPase-activating-like protein IQGAP2	-	0.159814	0.0120665	-	-0.696357	-0.613909	-0.644176	-0.651675	-0.590089	-0.451612	-0.362202	-0.472773	-0.638246	-0.472302	250670000	4	5	3	0	128.79
Q9DBC7;A2AI69;P12849;D3Z0V6;D3Z068;D3YTM5	Prkar1a	cAMP-dependent protein kinase type I-alpha regulatory subunit;cAMP-dependent protein kinase type I-alpha regulatory subunit, N-terminally processed	-	0.159215	0.0676231	-	1.13507	1.15741	1.1328	1.13918	1.49364	1.43282	1.38358	1.38113	1.33991	1.31674	663420000	10	12	12	0	160.46
A0A0A6YWP7;A0A0A6YXM5;A0A0A6YXP4	Rcor3	NA	-	0.158717	0.506433	-	-3.58342	-3.82495	-3.90397	-3.02309	-4.05759	-3.55273	-3.8224	-3.72301	-3.116	-3.38529		1	2	1	0.0054147	5.6033
Q61249	Igbp1	Immunoglobulin-binding protein 1	-	0.158505	0.206589	-	-0.0707407	-0.0293598	-0.0936108	-0.0885992	-0.00207996	-0.0154791	0.199492	-0.123014	0.490039	-0.0429029	213010000	6	5	5	0	41.217
Q9D1Q6	Erp44	Endoplasmic reticulum resident protein 44	-	0.157695	0.000602063	-	-0.0498819	0.0148811	0.00701141	0.0290823	-0.00512791	0.212414	0.114054	0.213345	0.0962973	0.14833	612240000	9	10	10	0	103.46
A0A087WPT7;Q6P549;A0A1B0GR64;A0A1B0GST7	Inppl1	Phosphatidylinositol 3,4,5-trisphosphate 5-phosphatase 2	-	0.157629	0.00961486	-	-0.928487	-0.971128	-0.92705	-0.876599	-0.783458	-0.674473	-0.704929	-0.839528	-0.690139	-0.789506	114570000	2	5	4	0	59.366
A0A2C9F2D2;Q07076;A0A286YCW4	Anxa7	Annexin A7	-	0.157072	0.000135786	-	2.67712	2.68299	2.70804	2.65739	2.6841	2.77527	2.85691	2.89237	2.81113	2.85932	3386800000	35	18	18	0	208.95
A0A1W2P812;S4R1S2;G5E8K2;G5E8K3;S4R2S8;S4R2K9;G5E8K5;G3X971;S4R1X7;S4R2C1;S4R187;S4R2F5;S4R2J6;S4R165;S4R236;S4R229;W4VSQ0;Q3UVY0;S4R1U4;S4R2R5	Ank3	Ankyrin-3	-	0.156293	0.00954901	-	-0.394198	-0.48226	-0.437048	-0.345632	-0.342935	-0.184606	-0.351341	-0.301699	-0.16009	-0.222873	63924000	4	4	3	0	27.182
Q9QXB9	Drg2	Developmentally-regulated GTP-binding protein 2	-	0.156136	0.000949365	-	0.621181	0.643002	0.70435	0.630036	0.59789	0.707477	0.842648	0.816698	0.788135	0.822181	401400000	11	9	9	0	73.288
Q9Z0V7;A2AES1	Timm17b	Mitochondrial import inner membrane translocase subunit Tim17-B	-	0.155432	0.039441	-	-1.25072	-1.37801	-1.25452	-1.28838	-1.26235	-1.0337	-1.35163	-1.06356	-1.12011	-1.08782	35916000	3	2	2	0	14.738
P10126;D3YZ68;D3Z3I8;P62631	Eef1a1	Elongation factor 1-alpha 1	+	0.15499	0.000589568	-	4.96412	4.89673	4.89857	4.87504	4.81449	5.01421	5.07857	5.01781	5.04604	5.06728	94236000000	169	32	32	0	323.31
Q9ES97	Rtn3	Reticulon-3	-	0.154499	0.028832	-	-2.38854	-2.54814	-2.33881	-2.48398	-2.51123	-2.1794	-2.31701	-2.32242	-2.2532	-2.42618	98963000	2	2	2	0	22.513
Q3UH28;Q3U1M7;A2A483;E9Q8D1;A2A482;A2A484;A2A481;A2A480;A2A485	Zmynd8	NA	-	0.154047	0.132853	-	-2.26427	-2.0691	-1.85691	-2.00859	-1.86575	-1.85725	-1.95954	-1.89434	-1.67364	-1.90962	33060000	2	2	2	0.00027042	13.351
Q80SW1;F7ATQ6;D3Z2Q0	Ahcyl1	Putative adenosylhomocysteinase 2	-	0.153942	0.0144827	-	-0.523761	-0.464811	-0.444658	-0.476708	-0.527532	-0.281384	-0.258045	-0.31522	-0.510547	-0.302567	65386000	2	11	3	0	22.296
A2A5R8;Q9DBE7;A2A5S3;Q9Z108;V9GX87	Stau1	Double-stranded RNA-binding protein Staufen homolog 1	-	0.153857	0.00424823	-	-1.22007	-1.2363	-1.20571	-1.26054	-1.3399	-1.01523	-1.15195	-1.17802	-1.07802	-1.07001	79336000	3	3	3	0	29.832
Q5RKN9;P47753;A0A0G2JE27	Capza1	F-actin-capping protein subunit alpha-1	-	0.153602	0.00365971	-	1.40344	1.33221	1.40184	1.33624	1.24223	1.54139	1.47211	1.47223	1.55532	1.44292	2462900000	17	13	11	0	223.05
Q99J95;D6RHP4	Cdk9	Cyclin-dependent kinase 9	-	0.153055	0.000218385	-	0.138652	0.168993	0.143764	0.0946569	0.0956984	0.242226	0.234015	0.299875	0.312472	0.318452	69167000	4	3	2	0	19.174
P63321;A0A1Y7VL93	Rala	Ras-related protein Ral-A	-	0.152883	0.00228717	-	0.567033	0.594162	0.60891	0.580813	0.631942	0.815824	0.707794	0.677872	0.710744	0.83504	471130000	6	6	4	0	65.63
Q9DCC5;P23198;D3Z313;D3Z1A9	Cbx3	Chromobox protein homolog 3	-	0.1526	0.0638031	-	2.21387	2.02518	2.03029	2.07204	1.8337	2.15992	2.18165	2.09805	2.30015	2.19832	2026900000	24	9	7	0	129.85
Q9WVQ5	Apip	Methylthioribulose-1-phosphate dehydratase	-	0.152277	0.000319088	-	-1.06594	-1.08072	-1.0565	-1.07905	-1.04276	-0.930111	-0.844826	-0.874936	-0.939554	-0.974155	91680000	3	3	3	0	31.149
Q6NV52;Q99LH8;Q9JJ11;F6TNB3;F7AGT6	Tacc3	Transforming acidic coiled-coil-containing protein 3	-	0.151184	0.0983879	-	-2.12625	-2.19152	-1.96107	-1.97645	-1.95948	-2.10047	-1.95176	-1.77728	-1.86331	-1.76603	24395000	3	2	2	0.00026767	12.938
A0A0R4IZW8;O88456;A0A0R4J1C2;Q9D7J7	Capns1	Calpain small subunit 1	-	0.150423	0.0159026	-	0.967496	0.974276	1.07114	0.938825	1.03227	1.21251	1.17693	1.24594	1.02827	1.07248	1216900000	11	10	10	0	113.04
F8WI30;Q9CY18;F7D3B8;F6RSR4	Snx7	Sorting nexin-7	-	0.150357	0.00957603	-	-1.92928	-1.97616	-2.07326	-2.05724	-2.05669	-1.85549	-1.77827	-1.8676	-1.8564	-1.98309	38952000	1	2	2	0	76.534
Q921J2	Rheb	GTP-binding protein Rheb	-	0.150006	0.000212434	-	2.22995	2.2155	2.1576	2.18399	2.11133	2.3086	2.33108	2.35093	2.34029	2.3175	1086100000	16	11	11	0	105.63
P99024	Tubb5	Tubulin beta-5 chain	-	0.149549	0.027875	-	2.2404	2.07851	2.14237	2.10943	2.0002	2.11717	2.31185	2.28247	2.28538	2.32178	10855000000	29	28	5	0	187.15
A0A1L1SRX2;O08739;A0A0G2JFD4;Q3V1D3	Ampd3	AMP deaminase 3	-	0.149488	0.0117275	-	0.117871	0.037096	0.0968227	0.108706	0.165181	0.298547	0.104477	0.334942	0.280332	0.254823	129290000	4	6	6	0	38.145
Q80W00;S4R164	Ppp1r10	Serine/threonine-protein phosphatase 1 regulatory subunit 10	-	0.149293	0.0283494	-	-0.414163	-0.250402	-0.301796	-0.244758	-0.284484	0.0078125	-0.126207	-0.158293	-0.229516	-0.242934	90841000	3	3	3	0	16.388
Q7TMK9;G3V018	Syncrip	Heterogeneous nuclear ribonucleoprotein Q	-	0.147465	0.000349552	-	3.27069	3.22767	3.23109	3.17984	3.17982	3.36496	3.40717	3.39571	3.31929	3.3393	5643600000	48	29	1	0	323.31
Q80VD1	Fam98b	Protein FAM98B	-	0.146011	0.00619804	-	-0.359387	-0.398552	-0.358171	-0.397393	-0.483253	-0.355479	-0.261066	-0.26676	-0.21416	-0.169234	217060000	6	5	5	0	42.914
P98083;D3YXZ9;D3YZV5;D3Z2I8;D3Z5U6;Q8BMC3	Shc1	SHC-transforming protein 1	-	0.145651	0.0219591	-	-1.44882	-1.45756	-1.48049	-1.43451	-1.63965	-1.25875	-1.32976	-1.4579	-1.31769	-1.36867	91442000	3	3	3	0	34.648
Q64437	Adh7	Alcohol dehydrogenase class 4 mu/sigma chain	-	0.145505	0.000518646	-	1.47494	1.51485	1.47858	1.44667	1.44153	1.6246	1.68791	1.6217	1.55961	1.59028	416560000	12	10	9	0	81.694
Q8BRF7;A0A1W2P6R7	Scfd1	Sec1 family domain-containing protein 1	-	0.144223	0.00174732	-	-0.0223093	-0.0896778	-0.0610352	-0.0371866	-0.147237	0.0602579	0.14415	0.0882092	0.0481119	0.0229406	195090000	10	9	9	0	78.79
Q571E4;Q8CC47	Galns	N-acetylgalactosamine-6-sulfatase	-	0.142636	0.0521301	-	-3.44332	-3.37229	-3.38755	-3.40724	-3.29091	-3.05909	-3.30284	-3.2238	-3.20877	-3.39363	226590000	1	6	5	0	86.37
P62488	Polr2g	DNA-directed RNA polymerase II subunit RPB7	-	0.14192	0.00497547	-	-0.41635	-0.328876	-0.417925	-0.402663	-0.393626	-0.128488	-0.286173	-0.245548	-0.283078	-0.306556	45456000	3	3	3	0	22.01
A0A286YDB8;Q9CZX0	Elp3	Elongator complex protein 3	-	0.140824	0.0752028	-	-2.4151	-2.5895	-2.36381	-2.55725	-2.54481	-2.52464	-2.32771	-2.36218	-2.20818	-2.34366	32973000	3	2	2	0	15.569
Q5EBP8;P49312;V9GXF8	Hnrnpa1	Heterogeneous nuclear ribonucleoprotein A1;Heterogeneous nuclear ribonucleoprotein A1, N-terminally processed	-	0.140615	0.000831683	-	3.26873	3.22862	3.23808	3.19478	3.17345	3.30185	3.41935	3.38809	3.35667	3.34078	10653000000	53	19	17	0	323.31
O54988	Slk	STE20-like serine/threonine-protein kinase	-	0.140039	7.87222e-05	-	1.92648	1.9186	1.90142	1.91696	1.97381	2.10315	2.08352	2.03057	2.04325	2.07697	641260000	15	15	14	0	115.19
A0A494BBB0;O35350;A0A494BAC4;A0A494BAS0	Capn1	Calpain-1 catalytic subunit	-	0.13998	0.000722097	-	1.70462	1.64181	1.71792	1.68462	1.61893	1.82758	1.79266	1.82248	1.86332	1.76177	948280000	22	14	14	0	148.12
A0A1I7Q4G8;E9QMN5;Q8CHY6	Gatad2a	Transcriptional repressor p66 alpha	-	0.139736	0.132284	-	-2.31359	-2.31231	-2.24523	-2.21375	-2.2537	-1.92641	-2.04138	-2.38161	-2.07139	-2.21911		2	2	2	0	18.06
A0A0U1RPF2;Q99P31;A0A0U1RPE7	Hspbp1	Hsp70-binding protein 1	-	0.139427	0.186766	-	-3.36158	-3.36835	-3.2679	-3.43288	-3.64422	-3.35212	-3.44434	-3.05707	-3.17645	-3.34782		1	2	1	0.0050403	10.241
Q05CL8;A2AMD0	Larp7;Gm12666	La-related protein 7	-	0.138931	0.000454823	-	-0.111083	-0.05406	-0.0536785	-0.115539	-0.13568	0.0948153	0.0578079	0.0503159	0.0227709	-0.00109577	118660000	7	6	6	0	52.682
P58069	Rasa2	Ras GTPase-activating protein 2	-	0.138388	0.00572455	-	-1.93078	-2.07945	-1.99846	-2.08215	-2.03742	-1.84963	-1.93054	-1.94482	-1.88068	-1.83066	30840000	3	3	3	0	22.076
A0A2C9F2B5;Q8BX57	Pxk	PX domain-containing protein kinase-like protein	-	0.137861	0.0747264	-	-1.99672	-2.08401	-1.96871	-1.91942	-1.80733	-1.77129	-1.6621	-1.88349	-1.93298	-1.83703	20664000	2	2	2	0	16.744
Q7TT37	Ikbkap	Elongator complex protein 1	-	0.1377	0.0104146	-	0.925206	0.941978	0.954395	0.981835	0.913898	0.978803	1.12946	1.00264	1.17761	1.1173	313850000	11	10	10	0	87.93
P61021	Rab5b	Ras-related protein Rab-5B	+	0.137546	0.0714461	-	-2.05713	-1.91707	-1.93405	-1.94427	-1.97022	-1.99862	-1.63428	-1.83232	-1.88105	-1.78873	59626000	1	5	3	0	66.781
O35900;O35901;G3UZ96	Lsm2	U6 snRNA-associated Sm-like protein LSm2	-	0.137479	0.00279392	-	0.929301	0.914413	0.928415	0.861323	0.857228	1.0236	0.975651	1.0534	0.995944	1.12948	228580000	11	8	8	0	104.89
Q8R3N1	Nop14	Nucleolar protein 14	-	0.137331	0.0512039	-	-0.423919	-0.550438	-0.650667	-0.618392	-0.499104	-0.340147	-0.518318	-0.505896	-0.366286	-0.325219	91652000	5	4	4	0	38.336
Q91Z50;P39749	Fen1	Flap endonuclease 1	-	0.136833	0.00424893	-	1.15542	1.15541	1.19779	1.07808	1.05169	1.224	1.33556	1.25752	1.27375	1.23173	2052900000	15	14	14	0	126.91
Q8C878;Q3TL72;A0A0N4SVZ2	Uba3	NEDD8-activating enzyme E1 catalytic subunit	-	0.135588	0.00523251	-	0.645915	0.618814	0.618942	0.593886	0.566421	0.834577	0.701677	0.688604	0.808761	0.6883	343200000	9	9	8	0	110.8
Q8CJ67;D3YXB2;D3Z461;D6RGR9;E2QRQ3;D3Z6D2	Stau2	Double-stranded RNA-binding protein Staufen homolog 2	-	0.135531	0.123492	-	-2.98577	-3.14639	-3.0925	-3.24385	-3.07757	-3.10705	-2.82658	-2.83416	-3.12383	-2.97681	6434300	1	1	1	0.002033	10.789
Q9DCT8;A0A0G2JF37	Crip2	Cysteine-rich protein 2	-	0.134511	0.0419658	-	-2.36309	-2.29125	-2.19872	-2.35765	-2.299	-2.07943	-2.06854	-2.16168	-2.31398	-2.21354	140140000	1	3	3	0	109.99
E0CXA3;E0CX79;E0CXR3;E0CZD9;E0CXM9;A0A494B9Y9;Q9DB43	Zfpl1	Zinc finger protein-like 1	-	0.134064	0.472299	-	-2.12768	-2.01453	-1.94963	-2.07211	-1.90919	-2.09793	-1.24466	-2.16008	-1.85682	-2.04333	59072000	2	2	2	0	15.312
Q8BUV8	Gpr107	Protein GPR107	-	0.133801	0.1265	-	-3.26809	-3.25426	-3.24269	-3.28004	-3.34507	-3.3178	-2.88803	-3.12933	-3.2618	-3.12419		1	1	1	0.00053121	12.615
E0CXD9;Q64310;F7CH13	Surf4	Surfeit locus protein 4	-	0.132417	0.226234	-	-2.94227	-3.2029	-3.1701	-3.16894	-3.49409	-3.09776	-3.05699	-2.98182	-2.96893	-3.2107	69658000	1	2	2	0	17.971
Q7TPV4	Mybbp1a	Myb-binding protein 1A	-	0.131401	0.000292481	-	3.15146	3.24248	3.19871	3.20754	3.24125	3.33213	3.3802	3.34803	3.30518	3.3329	3250000000	54	39	39	0	323.31
Q9JK81;F8WGG3;F7A3N3	Myg1	UPF0160 protein MYG1, mitochondrial	-	0.129811	8.60868e-05	-	1.65706	1.57211	1.65523	1.64403	1.60879	1.76918	1.76642	1.7458	1.7464	1.75846	674090000	16	12	12	0	113.31
E9PX53;E9QPR5;Q8K2V1;E0CYV2;F6TLH3;E0CXK8	Ppp4r1	Serine/threonine-protein phosphatase 4 regulatory subunit 1	-	0.129095	0.0234886	-	-1.32976	-1.41616	-1.53914	-1.44233	-1.52458	-1.30792	-1.28557	-1.26063	-1.38641	-1.36596	67779000	2	3	3	0	21.129
A0A286YCX6;E9PY51	Trappc8	NA	-	0.128745	0.0380683	-	-0.706622	-0.660049	-0.692074	-0.691129	-0.697024	-0.691909	-0.672691	-0.469122	-0.473907	-0.495545	99953000	4	8	8	0	53.218
Q9CQT1;F6YY88;F8WI95	Mri1	Methylthioribose-1-phosphate isomerase	-	0.126998	0.162892	-	-0.680369	-0.838453	-0.823656	-0.949985	-0.982587	-0.87909	-0.841099	-0.733932	-0.580712	-0.605226	124650000	3	3	3	0	66.779
Q58A65;A0A0R4J196;F8WH31;E9PUD1;F6SH61;Z4YMB8;F6WNT4;E9Q6B6;E9Q6E0;J3QNR6;K3W4S4;Q9ESN9;D3YWH6	Spag9	C-Jun-amino-terminal kinase-interacting protein 4	-	0.125105	7.58026e-05	-	1.0941	1.06793	1.10636	1.11052	1.06991	1.23804	1.23381	1.17706	1.2379	1.18755	290670000	11	12	12	0	105.58
O88811	Stam2	Signal transducing adapter molecule 2	-	0.124875	0.0426516	-	-1.86318	-1.92167	-1.75154	-1.88759	-1.96022	-1.66254	-1.78302	-1.66901	-1.83487	-1.81041	43589000	4	5	4	0	33.382
G5E924;Q8R081;G3UY38;G3UY56;G3UYY3	Hnrnpl	Heterogeneous nuclear ribonucleoprotein L	-	0.124347	9.2871e-05	-	3.04839	3.08142	3.12304	3.03921	3.10352	3.19359	3.20812	3.21663	3.19395	3.20504	6524200000	52	21	21	0	244.55
Q810A7	Ddx42	ATP-dependent RNA helicase DDX42	-	0.124347	0.000213192	-	0.567641	0.604437	0.54858	0.593453	0.61559	0.756669	0.700644	0.713438	0.711843	0.668843	254510000	8	8	8	0	64.275
Q8BR63	Fam177a1	Protein FAM177A1	-	0.123635	0.274709	-	-3.85931	-3.66637	-4.026	-4.02322	-3.79027	-3.56902	-3.56426	-3.8614	-3.91231	-3.84001	35605000	1	3	3	0	30.777
Q9CXF4	Tbc1d15	TBC1 domain family member 15	-	0.12335	5.66035e-05	-	1.88517	1.91388	1.89044	1.8992	1.85398	1.99305	1.97828	2.02792	2.01856	2.04161	659690000	19	14	14	0	142.73
Q793I8	Tifa	TRAF-interacting protein with FHA domain-containing protein A	-	0.122453	0.161854	-	-1.7765	-1.81026	-1.90002	-1.63832	-1.83175	-1.58213	-1.45949	-1.79191	-1.73776	-1.77331		1	1	1	0	19.159
E9Q6R7;A0A1W2P8G5;A0A1W2P8A5;A0A1W2P7C0;Q61636	Utrn	NA	-	0.121865	0.00664197	-	0.269837	0.314362	0.358868	0.328084	0.323447	0.553311	0.436558	0.420935	0.402772	0.390347	296450000	9	16	16	0	141.97
Q9Z2M7	Pmm2	Phosphomannomutase 2	-	0.120086	0.00328333	-	1.07757	0.99407	1.08549	1.03287	0.979459	1.09527	1.18688	1.12688	1.17494	1.18593	591320000	10	10	10	0	88.104
F6TCF9;A0A1L1SRT0;Q60739	Bag1	BAG family molecular chaperone regulator 1	-	0.119965	0.117582	-	-2.02745	-1.95674	-2.00572	-2.01223	-2.16688	-1.70233	-1.90382	-1.96755	-1.96631	-2.02919	38129000	2	4	4	0	31.252
Q8R480;Z4YLV0	Nup85	Nuclear pore complex protein Nup85	-	0.118381	0.0634356	-	-0.871289	-0.792233	-0.693783	-0.795608	-0.921561	-0.712742	-0.814342	-0.644016	-0.714869	-0.596601	122170000	4	4	4	0	38.431
Q8C156	Ncaph	Condensin complex subunit 2	-	0.117962	0.0197051	-	-1.1217	-1.09876	-1.11225	-1.11101	-1.08041	-0.866379	-1.0166	-1.1063	-0.980676	-0.964355	49502000	2	2	2	0	18.372
Q8BGS0	Mak16	Protein MAK16 homolog	-	0.117506	0.00702751	-	-0.786536	-0.651491	-0.631533	-0.728448	-0.706912	-0.62169	-0.6173	-0.575851	-0.548142	-0.554406	80143000	5	5	5	0	57.657
P63328;E9Q6P2;G3X8U7;E0CZ78;P48453;A0A2I3BPC5;P48455	Ppp3ca	Serine/threonine-protein phosphatase 2B catalytic subunit alpha isoform	-	0.112135	0.0169135	-	0.42958	0.447126	0.416622	0.522214	0.475291	0.632339	0.623602	0.571898	0.458198	0.565475	633860000	7	9	9	0	123.25
Q3TW96	Uap1l1	UDP-N-acetylhexosamine pyrophosphorylase-like protein 1	-	0.111755	0.00101603	-	1.73381	1.80252	1.81203	1.77374	1.82208	1.90679	1.93652	1.9237	1.86006	1.87587	1847900000	22	18	16	0	175.37
A2AJH3;O70311;F7APP3	Nmt2	Glycylpeptide N-tetradecanoyltransferase;Glycylpeptide N-tetradecanoyltransferase 2	-	0.111127	0.0432675	-	0.52212	0.569681	0.543571	0.487353	0.472239	0.509145	0.752117	0.641724	0.575438	0.672177	217620000	9	7	6	0	41.63
Q91Z53;D6REG4	Grhpr	Glyoxylate reductase/hydroxypyruvate reductase	-	0.111059	0.00488819	-	0.26834	0.226528	0.240818	0.311566	0.302781	0.396113	0.404791	0.36784	0.301873	0.434712	278040000	7	6	6	0	43.194
P62748;P84075;A0A1Y7VMK3;E9PV73;A2A7R5;D3YVA2;Q91X97;D3Z1M0;D3Z2Z8	Hpcal1;Hpca	Hippocalcin-like protein 1;Neuron-specific calcium-binding protein hippocalcin	-	0.110461	0.00251231	-	0.27757	0.271549	0.314409	0.32503	0.247125	0.364425	0.436737	0.454826	0.356421	0.375577	374290000	8	8	8	0	61.311
F6WF36;A2AJI1;A8Y5P4;A2AJI0	Map7d1	MAP7 domain-containing protein 1	-	0.108332	0.119735	-	-2.38811	-2.31272	-2.32881	-2.2186	-2.20753	-2.12512	-2.15995	-2.15689	-2.37677	-2.09537	85751000	1	3	3	0	28.91
B1AZ46;Q8BKX1	Baiap2	Brain-specific angiogenesis inhibitor 1-associated protein 2	-	0.107925	0.00264477	-	1.58709	1.61289	1.59827	1.61093	1.66916	1.71632	1.78372	1.7521	1.6883	1.67752	413230000	13	11	11	0	87.986
Q91YS7;Q63932;M0QWN2	Map2k2	Dual specificity mitogen-activated protein kinase kinase 2	-	0.106819	0.152863	-	-1.25698	-1.37229	-1.39505	-1.4295	-1.51273	-1.31785	-1.45401	-1.24897	-1.14065	-1.27097	100610000	2	5	2	0	19.862
E9Q317;O55128;D3YY73;D3Z2N9;D3YY55	Gm10094;Sap18	Histone deacetylase complex subunit SAP18	-	0.104622	0.00186718	-	0.286941	0.306778	0.322554	0.290133	0.390698	0.426761	0.449636	0.424606	0.43822	0.380988	503540000	6	4	4	0	33.122
P97390	Vps45	Vacuolar protein sorting-associated protein 45	-	0.103778	0.0339606	-	-1.80324	-1.69971	-1.7085	-1.66974	-1.64152	-1.58756	-1.57017	-1.58692	-1.54763	-1.71153	22861000	2	2	2	0	18.842
Q561M1	Acp1	NA	-	0.103173	0.276229	-	-2.38756	-2.55512	-2.58616	-2.56688	-2.33979	-2.36815	-2.38083	-2.61745	-2.36864	-2.18457	170280000	2	7	2	0.00026681	12.792
A0A0G2JGL8;Q99PU8	Dhx30	Putative ATP-dependent RNA helicase DHX30	-	0.102562	0.000872009	-	1.03735	1.08867	1.04531	1.02116	0.976941	1.11748	1.13767	1.14814	1.15175	1.12721	288600000	11	8	8	0	72.421
Q9CQF7;Q9CWM4;A0A494BBK3;A0A494BAH5	Pfdn1	Prefoldin subunit 1	-	0.101719	0.0918087	-	1.61343	1.67631	1.59545	1.64014	1.66104	1.83342	1.80037	1.82412	1.6103	1.62674	1020800000	11	8	8	0	65.54
Q9CQQ8;A0A1W2P6N1;Q8VHK1	Lsm7;Caskin2	U6 snRNA-associated Sm-like protein LSm7;Caskin-2	-	0.101096	0.0499721	-	-0.951896	-0.985889	-1.04844	-1.10243	-0.95637	-0.960591	-0.807051	-0.88604	-0.986091	-0.899772	107730000	2	2	2	0.00077983	11.774
Q99LU0	Chmp1b1	Charged multivesicular body protein 1b-1	-	0.0998777	0.0557752	-	-0.590961	-0.539791	-0.68161	-0.505111	-0.46481	-0.538279	-0.409777	-0.433163	-0.461371	-0.440305	171640000	4	3	1	0	29.421
P14873	Map1b	Microtubule-associated protein 1B;MAP1B heavy chain;MAP1 light chain LC1	-	0.0996475	5.34288e-05	-	2.92827	2.93243	2.92041	2.92657	2.89975	3.04248	3.04979	3.00257	3.01524	2.99559	1344400000	36	26	24	0	266.79
Q8CFE2	NA	UPF0609 protein C4orf27 homolog	-	0.0989954	0.149721	-	-2.32082	-2.4797	-2.49585	-2.31855	-2.48104	-2.34189	-2.19203	-2.25125	-2.36997	-2.44584	22068000	3	2	2	0.00052618	12.32
Q9DAR7;Q3TBW9;D6RFQ0	Dcps	m7GpppX diphosphatase	-	0.0985069	0.0699071	-	0.260423	0.240868	0.193569	0.140031	0.211785	0.225873	0.200224	0.327898	0.378942	0.406274	225260000	11	6	6	0	53.018
A0A494BBF6;A0A494BBI6;Q9WUD1	Stub1	STIP1 homology and U box-containing protein 1	-	0.097604	0.00761712	-	-0.362441	-0.343924	-0.283978	-0.379897	-0.352912	-0.308892	-0.261786	-0.230885	-0.254836	-0.178733	161300000	5	4	4	0	45.296
Q80ZX0;F6VJC5	Sec24b	NA	-	0.0974094	0.142795	-	0.934245	0.89497	0.921097	1.0048	0.910922	1.24842	0.956032	1.00645	0.963147	0.97903	323460000	9	7	7	0	67.28
Q64378;B8JJC2;A0A3B2WBD2	Fkbp5	Peptidyl-prolyl cis-trans isomerase FKBP5;Peptidyl-prolyl cis-trans isomerase FKBP5, N-terminally processed;Peptidyl-prolyl cis-trans isomerase	-	0.0971773	0.141689	-	-0.808625	-0.652512	-0.624626	-0.679988	-0.598907	-0.426563	-0.697704	-0.630997	-0.563907	-0.5596	146800000	4	4	4	0	33.456
Q9WU56;H7BX59;D3YWU8	Pus1	tRNA pseudouridine synthase A, mitochondrial;tRNA pseudouridine synthase	-	0.0944086	0.0229327	-	-0.0942678	-0.0514545	-0.108601	-0.0656462	-0.192405	-0.0471134	0.00814629	0.0376606	0.0312262	-0.0702505	86686000	4	3	3	0	20.516
Q60790	Rasa3	Ras GTPase-activating protein 3	-	0.093314	0.212226	-	-2.88621	-2.69065	-2.69871	-2.692	-2.57581	-2.48346	-2.55703	-2.61496	-2.73198	-2.68938	184810000	1	4	4	0	55.268
Q60715	P4ha1	Prolyl 4-hydroxylase subunit alpha-1	-	0.089119	0.0328325	-	1.9142	1.99507	1.98359	2.04046	2.02106	2.0338	2.05645	2.02644	2.13067	2.15262	1445300000	23	19	4	0	193.53
D3YVX2;A0A1L1SS82;Q9D541	Ccdc7	Coiled-coil domain-containing protein 7	-	0.0879978	0.0170559	-	-0.855611	-0.783415	-0.834816	-0.738881	-0.739259	-0.670512	-0.685347	-0.692982	-0.702912	-0.76024		1	1	1	0.0020372	10.885
O55013	Trappc3	Trafficking protein particle complex subunit 3	-	0.0870089	0.195744	-	-1.21841	-1.10017	-1.13489	-1.23222	-1.23466	-1.27173	-1.00043	-1.14882	-0.979687	-1.08464	75103000	2	2	2	0	15.159
Q3TSG4	Alkbh5	RNA demethylase ALKBH5	-	0.0865471	0.00609043	-	-0.724257	-0.727713	-0.778635	-0.751311	-0.709134	-0.590402	-0.656847	-0.691929	-0.689994	-0.629144	105160000	5	5	5	0	41.59
H7BX01;P58281;E0CXD1;F6U775;P58682	Opa1	Dynamin-like 120 kDa protein, mitochondrial;Dynamin-like 120 kDa protein, form S1	-	0.0856571	0.00169889	-	0.372584	0.433084	0.365442	0.439601	0.417056	0.479325	0.499685	0.507639	0.508143	0.461261	182340000	8	9	9	0	67.3
Q3UV17	Krt76	Keratin, type II cytoskeletal 2 oral	-	0.0855934	0.788996	-	0.510945	0.407152	-0.395735	-0.603086	0.18389	0.836604	0.147299	-0.215311	0.000706673	-0.238164	2821600000	4	8	1	0.0050391	10.198
Q8BMA6;A2AAN2	Srp68	Signal recognition particle subunit SRP68	-	0.0854553	0.000391229	-	2.57803	2.55874	2.56075	2.56622	2.54671	2.69094	2.6389	2.61115	2.65753	2.63921	1519300000	31	24	24	0	237.24
S4R1Y2;T1ECW4;Q9WVB0;S4R2P3;S4R1A1	Rbpms	RNA-binding protein with multiple splicing	-	0.083659	0.2239	-	-1.06869	-0.986902	-0.847612	-1.07026	-0.844481	-0.975174	-0.844654	-0.774603	-0.862467	-0.942756	185890000	3	3	3	0	22.796
P51855;Q3UEE2;A2AQN9;A2AQN7;H3BKH4	Gss	Glutathione synthetase	-	0.0806507	0.00644836	-	0.715274	0.744429	0.730688	0.692737	0.724645	0.861245	0.806566	0.823946	0.766303	0.752965	1056000000	7	8	8	0	64.627
O35972	Mrpl23	39S ribosomal protein L23, mitochondrial	-	0.0798771	0.3047	-	-3.73795	-3.62968	-3.7429	-3.73932	-3.76504	-3.46612	-3.61119	-3.55149	-3.75652	-3.83018		1	2	1	0.0052566	8.6381
Q8K2D3;D3YYS4	Edc3	Enhancer of mRNA-decapping protein 3	-	0.0795294	0.0667903	-	-0.501769	-0.446247	-0.448423	-0.465413	-0.438882	-0.476315	-0.401726	-0.290907	-0.422441	-0.3117	221190000	3	4	4	0	25.894
Q9Z0L0	Tpbg	Trophoblast glycoprotein	-	0.0791344	0.146738	-	-0.979468	-0.96093	-0.95871	-0.948852	-0.932221	-1.04486	-0.889124	-0.868293	-0.763064	-0.819173	38203000	2	2	2	0.0007718	11.344
Q6A028	Swap70	Switch-associated protein 70	-	0.0788868	0.0306469	-	-1.28754	-1.35278	-1.3422	-1.32495	-1.38953	-1.26256	-1.22965	-1.21223	-1.24735	-1.35076	134310000	3	5	5	0	73.825
Q9JIK5	Ddx21	Nucleolar RNA helicase 2	-	0.0782475	0.00501535	-	2.95928	3.00178	2.94699	2.92314	2.92672	3.06266	3.03498	2.99629	3.05577	2.99945	2303600000	37	28	28	0	313.29
A0A0R4J205;Q8C1Z8;E9Q663;E0CY61;E0CZ56	Trmt10a	tRNA methyltransferase 10 homolog A	-	0.0768915	0.109269	-	-0.415038	-0.303841	-0.358797	-0.309028	-0.332625	-0.246099	-0.318089	-0.365965	-0.151923	-0.252795	72156000	4	3	3	0	26.299
B2KGF0;Q8VEE0;M0QWJ2;A0A087WQM3;M0QWQ0	Rpe	Ribulose-phosphate 3-epimerase	-	0.0767723	0.489369	-	-2.1384	-2.4855	-2.27953	-2.53059	-2.66781	-2.42713	-2.41201	-2.33218	-2.3467	-2.19996		2	2	2	0	35.286
A0A494BAJ6;Q9WUL7	Arl3	ADP-ribosylation factor-like protein 3	-	0.0763618	0.00907073	-	0.965903	1.00683	0.970034	0.982825	0.960183	0.987956	1.03078	1.10204	1.06738	1.07943	578410000	13	10	10	0	116.2
Q9CR61	Ndufb7	NADH dehydrogenase [ubiquinone] 1 beta subcomplex subunit 7	-	0.075684	0.569995	-	-3.54358	-3.68689	-3.70584	-3.85024	-3.95021	-3.65699	-3.6019	-3.99939	-3.3757	-3.72436	20736000	1	1	1	0	21.655
A0A0R4J0M1;Q8VCN9	Tbcc	Tubulin-specific chaperone C	-	0.0746902	0.0738186	-	-2.82288	-2.78562	-2.80815	-2.86697	-2.83147	-2.7202	-2.73113	-2.67627	-2.74278	-2.87126	30727000	2	2	2	0	18.396
A0A0G2JGP4;Q9D091;P08556;A0A0G2JE25	Nras	GTPase NRas	-	0.0746696	0.110282	-	-1.47778	-1.58254	-1.43932	-1.53019	-1.45022	-1.33479	-1.42799	-1.38473	-1.44199	-1.5172	73389000	2	10	1	0	16.282
P46061;A0A2R8VHK9;A0A2R8W753	Rangap1	Ran GTPase-activating protein 1	-	0.0746574	0.073278	-	1.52944	1.62437	1.53561	1.5227	1.54972	1.67174	1.72126	1.5834	1.59808	1.56063	651940000	13	10	10	0	127.12
Q8JZX4;A2AP40	Rbm17	Splicing factor 45	-	0.0740341	0.0115118	-	0.158475	0.153332	0.119587	0.177913	0.134906	0.207112	0.266733	0.154955	0.251891	0.233691	157010000	7	7	6	0	60.888
E9QAT0;Q6AXB7;P35922;E9QAS8;D3Z6U8;E9QNF5;E9QAS9	Fmr1	Fragile X mental retardation protein 1 homolog	-	0.0739597	0.0329421	-	0.975608	0.981808	0.983452	1.02573	0.917289	0.969039	1.09394	1.04561	1.08124	1.06385	622150000	9	11	10	0	95.254
A0A0R4J0W6;Q9CRC8;F6RGS7;F6RDA7;D6RHB1	Lrrc40	Leucine-rich repeat-containing protein 40	-	0.0733162	0.0331366	-	1.11787	1.12544	1.13994	1.08332	1.05212	1.12703	1.13329	1.23521	1.16356	1.22617	272960000	16	12	12	0	86.268
Q7TPR4	Actn1	Alpha-actinin-1	-	0.0730957	0.171984	-	3.34567	3.25671	3.29308	3.27728	3.15803	3.47039	3.32385	3.31242	3.33937	3.25022	6039200000	54	51	2	0	323.31
P58871;Z4YJL4	Tnks1bp1	182 kDa tankyrase-1-binding protein	-	0.07195	0.274988	-	-2.07865	-2.06391	-2.09548	-1.9099	-1.98908	-1.96839	-2.11056	-1.92454	-1.80715	-1.96663	91928000	2	6	6	0	72.672
Q99LR1;D6RFU2;D6RI21;F7BHM8	Abhd12	Monoacylglycerol lipase ABHD12	-	0.0718546	0.341365	-	-1.9373	-2.09772	-2.02702	-2.05281	-2.3061	-1.96049	-2.10926	-1.99575	-1.93938	-2.0568	140890000	3	6	6	0	145.23
Q3THK3	Gtf2f1	General transcription factor IIF subunit 1	-	0.0717026	0.249201	-	-1.5963	-1.56425	-1.38099	-1.4408	-1.48504	-1.31644	-1.33584	-1.47323	-1.51335	-1.47002	71623000	3	3	3	0	33.667
Q922E6	Fastkd2	FAST kinase domain-containing protein 2	-	0.0716066	0.187418	-	-0.87264	-0.903904	-0.734705	-0.884988	-0.807054	-0.868547	-0.641249	-0.770588	-0.76217	-0.802703	67785000	4	4	4	0	26.991
Q99K70;B1AWT2;B1AWT3;Q7TT45;B1AWT4	Rragc	Ras-related GTP-binding protein C	-	0.0703007	0.09595	-	-0.210038	-0.231718	-0.0499725	-0.167951	-0.123343	-0.0573645	-0.107063	-0.0917225	-0.0432653	-0.132104	267590000	6	7	7	0	62.889
Z4YKV1;P63094;Q6R0H7;A0A571BEI3;A0A571BEM2;A0A571BE25;A0A571BEG2;A2A610;A0A571BDL4	Gnas	Guanine nucleotide-binding protein G(s) subunit alpha isoforms short;Guanine nucleotide-binding protein G(s) subunit alpha isoforms XLas	+	0.0685635	0.0370183	-	0.4647	0.568535	0.561081	0.574973	0.56507	0.612794	0.636795	0.664656	0.564786	0.598145	368720000	7	9	8	0	99.963
A0A2I3BPX3;Q6P9J9;A0A2I3BPY8;A0A2I3BRD2	Ano6	Anoctamin-6	-	0.0665405	0.283858	-	-0.194192	-0.284161	-0.206741	-0.187119	-0.33949	-0.335572	-0.231007	-0.101727	-0.0774527	-0.133243	127860000	5	4	4	0	38.697
Z4YJH1;Q9R1K9;E9PVN5;B1AUQ7;A0A0A0MQN3;Q8K4K1;P41209	Cetn2;Cetn4;Cetn1	Centrin-2;Centrin-4;Centrin-1	-	0.0650093	0.309012	-	-0.156419	-0.177534	-0.174839	-0.189719	-0.124738	0.0789194	-0.0364952	-0.204775	-0.234015	-0.101836	101540000	3	2	2	0	13.801
A0A0R4J0M9;Q8CDG3	Vcpip1	Deubiquitinating protein VCIP135	-	0.0644661	0.15766	-	-1.89604	-2.03804	-2.02712	-1.89904	-1.98098	-1.98145	-1.95111	-1.8586	-1.87741	-1.85032	27628000	2	2	2	0	15.812
Q924M7;F6Q3K8	Mpi	Mannose-6-phosphate isomerase	-	0.0642756	0.160261	-	-2.2975	-2.49046	-2.4094	-2.43046	-2.43045	-2.39774	-2.38553	-2.38014	-2.29859	-2.2749	54974000	1	2	2	0	17.117
Q9QUI0;A0A0A6YXF6;A0A0G2JEP8;Q9CR99;A0A0A6YWJ1	Rhoa	Transforming protein RhoA	+	0.0639568	0.0322193	-	2.13531	2.13106	2.16479	2.14439	2.1265	2.17208	2.28161	2.20608	2.21689	2.14518	3078100000	24	11	5	0	106.39
Q9D8M4;A0A3B2WD11	Rpl7l1	60S ribosomal protein L7-like 1	-	0.0635981	0.0990739	-	-0.784841	-0.782719	-0.751022	-0.772176	-0.835032	-0.758986	-0.726971	-0.811045	-0.659291	-0.651507	64540000	3	3	3	0	27.825
D3Z730;Q3UUT0;G3X9H1;D3Z729;Q0P688;D3YUV9;Q8BMB3;M0QWD1	Eif4e2	Eukaryotic translation initiation factor 4E type 2	-	0.0615334	0.142969	-	-1.17859	-1.14427	-1.14485	-1.19903	-1.02871	-1.01098	-1.06816	-1.06099	-1.14264	-1.10501	205730000	5	3	3	0	28.663
Q9D2R0	Aacs	Acetoacetyl-CoA synthetase	-	0.0605453	0.0788117	-	0.866471	0.900236	1.00414	0.910924	0.958003	0.963647	0.939592	1.03562	1.00577	0.997865	727830000	12	12	12	0	98.191
Q8K212;A0A494BAE9	Pacs1	Phosphofurin acidic cluster sorting protein 1	-	0.0589476	0.492935	-	-2.38182	-2.5307	-2.38279	-2.52627	-2.46016	-2.3337	-2.61406	-2.51991	-2.26972	-2.24961		1	2	2	0	66.174
O54833;A0A1D5RLE4;A0A1D5RM55;A0A1D5RM74	Csnk2a2	Casein kinase II subunit alpha	-	0.0586071	0.190704	-	-0.648789	-0.595907	-0.567879	-0.583781	-0.69988	-0.574868	-0.524544	-0.556425	-0.478395	-0.668969	137340000	5	5	5	0	46.04
Q1HFZ0;H3BKN0;H3BJF3	Nsun2	tRNA (cytosine(34)-C(5))-methyltransferase	-	0.0576145	0.00362958	-	2.72577	2.75309	2.76736	2.71326	2.74335	2.80514	2.8141	2.77884	2.7714	2.82143	1529900000	35	26	26	0	211.45
E9Q9V3;E9PY55;E9Q701;F8VQL9;Q9WU42;F6Z4B2	Ncor2	Nuclear receptor corepressor 2	-	0.0573191	0.463209	-	-3.04118	-3.26638	-3.30509	-3.07022	-3.16075	-3.10193	-3.24259	-3.18623	-2.9555	-3.07078	16959000	2	2	2	0	15.617
A2A5R2;F6YCJ0	Arfgef2	Brefeldin A-inhibited guanine nucleotide-exchange protein 2	-	0.0571165	0.81946	-	-1.74489	-1.70665	-2.08973	-2.22636	-1.41041	-1.15057	-1.61564	-1.95528	-2.0149	-2.15606	112170000	2	5	2	0	52.769
Q9CYD3	Crtap	Cartilage-associated protein	-	0.0560572	0.196718	-	-1.22992	-1.40404	-1.3172	-1.26822	-1.37874	-1.24818	-1.28081	-1.33299	-1.20764	-1.24821	182230000	3	5	5	0	82.986
Q9CR51	Atp6v1g1	V-type proton ATPase subunit G 1	-	0.0549833	0.411205	-	-0.713597	-0.901903	-0.880219	-0.853328	-0.964087	-0.681993	-0.784613	-0.953135	-0.848948	-0.769528	276400000	3	4	4	0	82.627
H9KV01;H9KV15;H9KV00;Q9QX47;F7CU80;H9KV02	Son	Protein SON	-	0.0538321	0.252184	-	-0.481481	-0.336739	-0.350693	-0.337783	-0.415223	-0.407341	-0.240484	-0.282694	-0.330892	-0.391347	82319000	4	5	5	0	32.883
D3Z4R1;A0A0G2JED3	Hfm1	Probable ATP-dependent DNA helicase HFM1	-	0.0530352	0.40525	-	-1.93925	-2.08254	-2.13088	-2.00784	-2.12249	-1.8726	-2.04123	-2.1489	-1.96445	-1.99063	61531000	1	1	1	0.0037917	10.469
E9PZJ8	Ascc3	Activating signal cointegrator 1 complex subunit 3	-	0.0501135	0.113325	-	-1.1693	-1.22418	-1.10074	-1.1603	-1.18342	-1.11995	-1.11815	-1.18497	-1.07808	-1.08623	40709000	3	4	4	0	25.265
A2BE28	Las1l	Ribosomal biogenesis protein LAS1L	-	0.0500227	0.521734	-	-1.53026	-1.39565	-1.41032	-1.38308	-1.69983	-1.36968	-1.55943	-1.46992	-1.33261	-1.43738	39306000	5	3	3	0	24.804
D3YXP6;Q9D1G2	Pmvk	Phosphomevalonate kinase	-	0.0482395	0.638399	-	-1.99627	-2.19348	-2.0974	-2.12619	-2.02005	-2.34422	-2.01896	-1.80295	-2.05623	-1.96983	24793000	3	3	3	0	18.544
J3QJV7;O35551	Rabep1	Rab GTPase-binding effector protein 1	-	0.047488	0.612715	-	-2.29976	-2.18119	-1.98431	-2.04532	-2.27112	-2.21633	-2.28148	-1.95075	-2.03948	-2.05622	98120000	1	4	4	0	38.357
A0A0R4J169;E9QN52;A0A0G2JEP4;A0A0G2JFV5;Q91WK0;A0A0G2JGZ1;A0A0G2JDR6;A0A1L1SVG1;A0A1L1SQW1;A0A1L1SSC0	Lrrfip2	Leucine-rich repeat flightless-interacting protein 2	-	0.04709	0.473108	-	-2.78656	-2.80731	-2.74475	-2.76751	-2.76619	-2.62118	-2.7831	-2.68946	-2.61197	-2.93114		1	1	1	0	20.114
Q9D6Z1;E0CXZ0;F7CHQ7;F7CHP9;A2APD7;F6USW7;F6U250;F6V095	Nop56	Nucleolar protein 56	-	0.0461746	0.213209	-	2.84033	2.86158	2.83542	2.81102	2.77933	2.75384	2.9084	2.87769	2.91252	2.90611	3671600000	44	25	25	0	273.07
Q9WTL7	Lypla2	Acyl-protein thioesterase 2	-	0.0452492	0.206953	-	-0.320268	-0.329386	-0.194323	-0.197082	-0.245843	-0.205447	-0.189045	-0.264793	-0.194959	-0.20641	278280000	5	4	4	0	29.315
G5E896;Q3UJB9;A0A0R4J1Q0;D6RE33;F6ZJ27;F6V5I7	Edc4	Enhancer of mRNA-decapping protein 4	-	0.0436813	0.145193	-	1.0063	1.00368	0.957243	0.87325	0.971242	0.98523	1.0415	0.98621	1.01528	1.0019	245360000	12	13	13	0	130.23
Q9Z1D1	Eif3g	Eukaryotic translation initiation factor 3 subunit G	-	0.0427412	0.307787	-	0.108169	0.0625496	0.0608177	-0.00649357	0.153939	0.188957	0.170858	0.0790329	0.0454988	0.10834	246490000	6	7	7	0	57.607
A0A1L1SVK0;Q61206;A0A1L1SRD0;A0A1L1SQ76;A0A1L1SQV7	Pafah1b2	Platelet-activating factor acetylhydrolase IB subunit beta	-	0.0421396	0.281833	-	-0.902398	-0.956251	-0.922176	-0.873193	-0.90348	-0.985834	-0.868734	-0.829563	-0.872624	-0.790044	291470000	6	4	4	0	36.787
S4R1P7;G3UWG7;S4R287;Q9CR27	Ccdc53	WASH complex subunit CCDC53	-	0.0420521	0.649229	-	-2.21696	-2.31022	-2.2547	-2.34286	-2.49856	-2.41118	-2.01042	-2.30176	-2.32592	-2.36376	76276000	1	2	2	0	15.252
P97452	Bop1	Ribosome biogenesis protein BOP1	-	0.0406902	0.429015	-	-0.535359	-0.567276	-0.453867	-0.5738	-0.653848	-0.618451	-0.558054	-0.436373	-0.44584	-0.521981	214850000	8	8	8	0	78.105
E9PVA8	Gcn1l1	NA	-	0.0397358	0.0118321	-	3.01987	3.03024	3.06364	3.02446	3.01635	3.10296	3.06847	3.05542	3.06221	3.06418	1463300000	53	50	50	0	323.31
P35279;P61294	Rab6a;Rab6b	Ras-related protein Rab-6A;Ras-related protein Rab-6B	-	0.0376789	0.163663	-	2.03018	2.01177	2.08228	2.04678	2.0582	2.06396	2.01137	2.10773	2.12452	2.11002	1777600000	27	12	3	0	107.03
Q8R2U6	Nudt4	Diphosphoinositol polyphosphate phosphohydrolase 2	-	0.0372673	0.555227	-	-1.22606	-1.22577	-1.19258	-1.15983	-1.17126	-0.947665	-1.171	-1.28052	-1.16389	-1.22608	41259000	2	2	2	0	14.118
A0A0G2JEP0;Q61584;A0A0H2UH27;A0A0G2JGL6	Fxr1	Fragile X mental retardation syndrome-related protein 1	-	0.0350647	0.240614	-	1.58545	1.56883	1.60146	1.56504	1.48658	1.57931	1.53444	1.60945	1.63672	1.62277	818660000	15	11	9	0	104.12
Q9D8T7;F8WHU8;F7DE82	Slirp	SRA stem-loop-interacting RNA-binding protein, mitochondrial	-	0.034976	0.659443	-	-3.45254	-3.35369	-3.29245	-3.21708	-3.16168	-3.2894	-3.23487	-3.37738	-3.07047	-3.33043	378550000	4	4	4	0	41.558
Q8VED9	Lgalsl	Galectin-related protein	-	0.0349737	0.437743	-	-1.24903	-1.24772	-1.23708	-1.33665	-1.28328	-1.38273	-1.19671	-1.18184	-1.21246	-1.20516	46516000	3	2	2	0	18.324
Q8BVQ5;A0A140LI84	Ppme1	Protein phosphatase methylesterase 1	-	0.0319801	0.234451	-	-0.00970745	0.101606	0.061285	0.0673857	0.0666647	0.0480566	0.100113	0.0919094	0.141059	0.0659971	234650000	8	8	8	0	55.615
O89023	Tpp1	Tripeptidyl-peptidase 1	-	0.0313759	0.171719	-	0.669663	0.652266	0.631586	0.616439	0.62972	0.671721	0.73807	0.659988	0.657125	0.629649	901310000	6	6	6	0	86.223
Q91V41;Q50HX3;A0A2R8VHW9	Rab14	Ras-related protein Rab-14	+	0.0307049	0.38829	-	1.84769	1.75976	1.80772	1.75712	1.72048	1.86714	1.73854	1.76925	1.84041	1.83096	1209800000	16	12	12	0	189.68
Q921F4;V9GXB6	Hnrnpll	Heterogeneous nuclear ribonucleoprotein L-like	-	0.0290241	0.30811	-	1.17868	1.14848	1.20961	1.07092	1.17219	1.19716	1.2183	1.15307	1.1714	1.18506	876250000	13	12	12	0	143.68
Q61390;B1AT05	Cct6b	T-complex protein 1 subunit zeta-2	-	0.0284811	0.624739	-	-3.15415	-3.14675	-3.16047	-3.07922	-3.05819	-3.06432	-2.9594	-3.15267	-3.24537	-3.03461	95751000	2	6	1	0.0054348	6.04
P16546	Sptan1	Spectrin alpha chain, non-erythrocytic 1	-	0.0284378	0.46693	-	4.05126	4.03999	4.07134	4.07881	3.96523	4.17075	4.0623	4.05401	4.07601	3.98576	4335700000	76	71	1	0	323.31
Q9JJI8	Rpl38	60S ribosomal protein L38	-	0.02565	0.638591	-	1.30524	1.34538	1.34483	1.29117	1.23596	1.15896	1.42618	1.32981	1.34092	1.39496	1573900000	12	6	6	0	54.098
Q9D883;G3UW94;E9Q5Y2;E9PUZ3;E9Q1I7;Q8BGJ9;A0A494BA95;A0A494B9X9;E9Q809;F8WH71;E9Q5J3;A0A494B947;E9PWX6;E9PWM2;F7D8X7;E9PWA1;A0A140LII6	U2af1;U2af1l4	Splicing factor U2AF 35 kDa subunit;Splicing factor U2AF 26 kDa subunit	-	0.0253582	0.587362	-	0.577399	0.789871	0.744041	0.72667	0.708974	0.64961	0.723522	0.765411	0.791852	0.743352	334780000	7	6	6	0	54.38
E9PYG6;A0A286YDU0	Rasa1	NA	-	0.0234684	0.593031	-	-0.732953	-0.699659	-0.533836	-0.656163	-0.653848	-0.628606	-0.657812	-0.645845	-0.678464	-0.54839	95860000	6	7	7	0	63.327
Q9QXK7;A0A1Y7VLY3;A0A1Y7VIZ9;A0A1Y7VJ97	Cpsf3	Cleavage and polyadenylation specificity factor subunit 3	-	0.0234341	0.506433	-	-0.928454	-0.924852	-1.01244	-1.0222	-1.0459	-1.01294	-0.964898	-0.923137	-0.911203	-1.00449	86064000	3	3	3	0	22.707
A2AMW0;F7CAZ6	Capzb	NA	-	0.0222675	0.5882	-	2.51946	2.42681	2.41014	2.36205	2.48889	2.51356	2.52198	2.47256	2.41232	2.39827	3412000000	25	20	5	0	256.94
Q9JKB3;A0A0A0MQD2;B2RUF0;Q9Z2C8	Ybx3	Y-box-binding protein 3	-	0.0212702	0.696312	-	-0.743211	-0.725431	-0.755131	-0.722518	-0.775632	-0.566643	-0.667339	-0.731213	-0.805581	-0.844796	138320000	4	8	3	0	22.252
B1AXN9;P18654;B1AXP0;F6UG16;B1AXN8;B1AXN5;Q9WUT3;A0A338P701;A2CEE6;A2CEE5;E9PUP0;A2CEE7;E9QK39;Q7TPS0;B1AXN7;B2GVN8;A2CEE8;B1B0X1;E9Q6Q5;E9Q6G0;E9Q4Q9;E9Q1M8;A0A1D5RM97;B1AST8;B1AST7;E9QLW6;E9Q1Q1;E9PWX8;E9QPR4;A0A0A6YXG1;Q8C0P0;Q3U214;Q60592;Q811L6	Rps6ka3	Ribosomal protein S6 kinase alpha-3	-	0.0206543	0.65166	-	0.229007	0.185698	0.215219	0.230676	0.226354	0.326045	0.134224	0.146639	0.322995	0.260322	171830000	7	12	5	0	72.265
P42232;B2C3G8;A2A5D3	Stat5b;Stat5a	Signal transducer and activator of transcription 5B;Signal transducer and activator of transcription	-	0.0203587	0.804275	-	-2.3852	-2.22017	-2.22522	-2.29049	-2.13273	-2.0273	-2.33714	-2.22794	-2.17314	-2.3865		1	1	1	0.0052252	7.2048
Q9D8Z1	Ascc1	Activating signal cointegrator 1 complex subunit 1	-	0.0203465	0.679023	-	-1.15966	-1.15292	-1.16913	-1.09839	-1.10447	-1.12861	-1.01602	-1.0253	-1.17082	-1.24209	61302000	2	2	2	0	13.659
A6H630;D6RG65	Armt1	Protein-glutamate O-methyltransferase	-	0.0197104	0.685126	-	-1.74486	-1.83434	-1.84986	-1.80503	-1.85874	-1.90208	-1.72834	-1.87692	-1.69646	-1.79048	63139000	3	4	4	0	27.639
A0A2R8VHT1;Q99J99;A0A2R8VHE5	Mpst	3-mercaptopyruvate sulfurtransferase	-	0.0197073	0.751109	-	-0.97989	-0.997253	-0.893349	-1.0005	-1.04661	-1.08601	-0.901861	-0.865352	-1.09361	-0.872233	82330000	4	3	3	0	40.344
Q9EPQ7;D3YU00	Stard5	StAR-related lipid transfer protein 5	-	0.0188143	0.748757	-	-1.71	-1.86523	-1.71972	-1.70581	-1.7787	-1.74951	-1.86711	-1.59981	-1.68504	-1.78391	26020000	3	2	2	0.00026795	12.964
Q8VI86;Q8K4M5;G8JL54;F7BCN0;F7BZY0	Commd1;Gm28048	COMM domain-containing protein 1	-	0.0153601	0.81946	-	-1.68061	-1.8417	-1.91156	-1.7641	-1.76249	-1.64604	-1.85455	-1.91411	-1.75962	-1.70934	49401000	1	2	2	0	34.439
[truncated: 1,492 more rows]

## Sheet: Column description
Columns	Descriptions
Protein IDs	Uniprot Accession numers
Gene_Symbol	Gene symbols retrieved from Uniprot KB
[truncated: 21 more rows]
