# Supplementary material for: Exosomal miRNAs from Prostate Cancer Impair Osteoblast Function in Mice
Source: Int J Mol Sci. 2022 Jan 24;23(3):1285. doi: 10.3390/ijms23031285 (PMC8836054; doi:10.3390/ijms23031285)
Supplement: Supplementary file 1 [file ijms-23-01285-s001.zip › Supplementary Table S3.xlsx]

## Sheet: Supplementary Table S3
Protein IDs	Gene_Symbol	Protein names	Ensembl_ID	mapped in transcriptomics	log2FoldChange	pvalue	differential abundant	OB_EVs_n1	OB_EVs_n2	OB_EVs_n3	OB_EVs_n4	OB_EVs_n5	OB_n1	OB_n2	OB_n3	OB_n4	OB_n5	LFQ intensity	MS/MS count	Peptides	Unique peptides	Q-value	Score
Q3UW53;E9PYV4;D3Z233;D3YYZ9	Fam129a	Protein Niban	ENSMUSG00000026483	+	-0.175578	0.227656	-	2.80654	2.67132	2.73134	2.6136	2.38437	3.12632	2.85724	2.90493	2.76761	2.42895	4052400000	37	25	25	0	275.6
F2Z4A3;A0A087WRT4;A0A1L1SQU7	Fat1		ENSMUSG00000070047	+	-0.234058	0.0684736	-	-1.72921	-1.54049	-1.67266	-1.49699	-1.87764	-1.41769	-1.29532	-1.62173	-1.18449	-1.62747	35772000	2	2	2	0.00053248	12.709
E9QNY8;Q9JLC8	Sacs	Sacsin	ENSMUSG00000048279	+	-0.0674192	0.275704	-	-3.24164	-3.01825	-3.17089	-3.21001	-3.14921	-3.19182	-3.04381	-3.16955	-2.95543	-3.0923	105370000	2	2	2	0.0030411	10.601
P24270;A2AL20;Q8BI29	Cat	Catalase	ENSMUSG00000027187	+	-0.076833	0.26356	-	2.70234	2.58443	2.76209	2.50463	2.6323	2.77757	2.66582	2.73286	2.56623	2.82747	5048200000	37	24	24	0	277.41
Q6NSP9;P52927	Hmga2	High mobility group protein HMGI-C	ENSMUSG00000056758	+	0.090303	0.51758	-	-0.427655	-0.452079	-0.810526	-0.565603	-0.852654	-0.461639	-0.482609	-0.901879	-0.81201	-0.901895	434520000	2	4	4	0	55.411
P55288	Cdh11	Cadherin-11	ENSMUSG00000031673	+	-0.211976	0.0752794	-	-0.433009	-0.31866	-0.543947	-0.34919	-0.379154	-0.196882	0.038929	-0.358609	0.000720978	-0.448237	299790000	5	4	4	0	30.207
E9Q616;A0A494BBD5;G5E8K8;A0A494B8Y7;REV__P56375	Ahnak		ENSMUSG00000069833	+	-0.14469	0.0996963	-	6.84921	6.85761	6.6035	6.78703	6.66658	6.98385	7.04667	6.78343	6.93557	6.73786	72228000000	591	251	251	0	323.31
E9PWE8;Q3TT92	Dpysl3		ENSMUSG00000024501	+	-0.245156	0.143627	-	2.99249	3.13051	2.67367	3.15767	2.87901	3.32375	3.40051	2.80196	3.46358	3.06933	5865300000	54	26	3	0	277.93
Q06890;E9PUU2;E9PXG5;E9Q8Y5;E9Q9B8;E9Q2G2	Clu	Clusterin;Clusterin beta chain;Clusterin alpha chain	ENSMUSG00000022037	+	1.49312	0.0124292	+	1.85954	1.78332	1.68567	1.57718	0.18235	1.27641	-0.188646	-0.612094	-0.407539	-0.445662	965610000	11	19	18	0	323.31
E9Q175;E9Q3L1;E9PVU0;E9Q174;V9GXM4;V9GX76;Q64331	Myo6	Unconventional myosin-VI	ENSMUSG00000033577	+	-0.257864	0.127368	-	-1.08948	-0.930173	-1.05514	-1.01079	-1.54458	-0.848307	-0.665501	-0.893462	-0.679644	-1.25393	92307000	1	3	3	0	44.036
O09172;H3BJA3;A0A0G2JDI4;F6VNW5	Gclm	Glutamate--cysteine ligase regulatory subunit	ENSMUSG00000028124	+	-0.0270748	0.728727	-	1.43702	1.33807	1.47776	1.20788	1.23676	1.49251	1.3416	1.48875	1.23499	1.27502	922250000	14	10	10	0	105.53
Q8R3G9	Tspan8	Tetraspanin-8	ENSMUSG00000034127	+	1.17282	0.000148044	+	-0.494256	-0.521062	-0.841902	-0.334488	-1.0031	-2.09472	-1.6587	-2.06181	-1.8061	-1.43761	114050000	1	2	2	0	38.154
Q8VHY0	Cspg4	Chondroitin sulfate proteoglycan 4	ENSMUSG00000032911	+	-0.168646	0.0609661	-	-2.35725	-2.04745	-2.2174	-2.18469	-2.0126	-1.96972	-1.94749	-2.14055	-2.04876	-1.86965	233060000	2	8	8	0	323.31
E9PZ16;B1B0C7;Q05793;A0A571BD72	Hspg2	Basement membrane-specific heparan sulfate proteoglycan core protein;Endorepellin;LG3 peptide	ENSMUSG00000028763	+	0.0825886	0.515178	-	0.994391	0.972232	1.0268	1.08286	0.648968	0.860456	0.975594	0.884135	1.07505	0.517074	1675900000	13	45	45	0	323.31
P82347;A2ACH6	Sgcd	Delta-sarcoglycan	ENSMUSG00000020354	+	-0.241533	0.106163	-	0.534886	0.747798	0.469919	0.713501	0.470144	0.937435	0.955481	0.630057	1.1361	0.484839	249230000	8	6	6	0	39.308
E9PX70;Q60847;F6WIM8	Col12a1	Collagen alpha-1(XII) chain	ENSMUSG00000032332	+	-0.189949	0.534122	-	3.27219	3.79511	3.37967	4.07737	3.278	3.39125	4.18154	3.686	4.4073	3.086	2938800000	70	47	47	0	323.31
Q9CZC8;D3YXW0	Scrn1	Secernin-1	ENSMUSG00000019124	+	-0.262213	0.147905	-	-1.76156	-1.35301	-1.7915	-1.16745	-1.585	-1.26979	-1.05281	-1.50387	-0.990099	-1.53089	56643000	2	2	2	0.00052466	12.172
Q62009;F7C9H0	Postn	Periostin	ENSMUSG00000027750	+	-0.153731	0.0972317	-	-0.0215101	-0.124673	-0.066206	0.056242	0.220253	0.225086	0.0810261	0.209733	0.000240326	0.316676	154910000	8	5	2	0	38.582
P35290	Rab24	Ras-related protein Rab-24	ENSMUSG00000034789	+	-3.0899e-05	0.999567	-	-1.10896	-1.09679	-0.994051	-1.14175	-1.24771	-1.06463	-1.25388	-1.08052	-1.13945	-1.05062	42251000	2	2	2	0	20.627
E9Q6R7;A0A1W2P8G5;A0A1W2P8A5;A0A1W2P7C0;Q61636	Utrn		ENSMUSG00000019820	+	-0.118978	0.125551	-	1.28568	1.39019	1.21696	1.4323	1.37938	1.40139	1.54198	1.37089	1.64402	1.34111	438290000	13	15	15	0	141.97
E9QL12;E9PXU9;A0A0N4SUJ2;E9Q423;A0A0N4SWH3;A0A0N4SWG7;A0A0N4SUN3;A0A0N4SVX9;A0A0N4SV63;Q9ESD7	Dysf	Dysferlin	ENSMUSG00000033788	+	-0.0585766	0.476928	-	0.323182	0.493503	0.242378	0.460123	0.32299	0.547623	0.498198	0.261868	0.540112	0.287259	127640000	6	9	6	0	41.418
Q9QXY6	Ehd3	EH domain-containing protein 3	ENSMUSG00000024065	+			-												1	11	1	0.0052658	9.0935
Q9WTQ5	Akap12	A-kinase anchor protein 12	ENSMUSG00000038587	+	-0.106599	0.644102	-	0.966296	1.45562	0.75478	1.38398	1.00784	1.05064	1.60085	0.991216	1.68139	0.77741	399000000	12	11	11	0	112.92
Q5SV64;Q3UH59;Q61879	Myh10	Myosin-10	ENSMUSG00000020900	+	-0.135639	0.290642	-	0.934436	1.27622	0.890541	1.18912	1.0037	1.11234	1.44294	1.11664	1.37138	0.928906	476530000	13	33	9	0	84.399
Q4VA93;P20444;Q3TQ39	Prkca	Protein kinase C;Protein kinase C alpha type	ENSMUSG00000050965	+	-0.0492685	0.622412	-	-1.13402	-1.19384	-1.22576	-1.17675	-0.812294	-1.09634	-1.10561	-1.16943	-1.09783	-0.827119	65663000	5	3	2	0	27.932
Q925B0	Pawr	PRKC apoptosis WT1 regulator protein	ENSMUSG00000035873	+	-0.262688	0.187869	-	0.104419	0.352902	-0.193195	0.498138	4.3869e-05	0.415266	0.654497	0.176896	0.76594	0.0631495	231870000	5	5	5	0	58.846
G3UY75;Q64487;G3UYU6;G3UX60;G3UWK6;E9Q7I7;E9PVW8;B9EJA3	Ptprd	Protein-tyrosine-phosphatase;Receptor-type tyrosine-protein phosphatase delta	ENSMUSG00000028399	+	-0.235375	0.0509976	-	-2.1958	-1.99086	-2.25563	-1.8928	-1.89384	-1.92573	-1.84596	-1.87645	-1.54043	-1.86348	18847000	2	2	2	0.00052673	12.365
F7CXI4;Q8BX80	Engase	Cytosolic endo-beta-N-acetylglucosaminidase	ENSMUSG00000033857	+	-0.0738403	0.50442	-	-1.67669	-1.73827	-1.40239	-1.85803	-1.74738	-1.39057	-1.72851	-1.55716	-1.80966	-1.56765	42237000	2	2	2	0	15.453
Q91Z96	Bmp2k	BMP-2-inducible protein kinase	ENSMUSG00000034663	+	-4.1008e-05	0.999498	-	-2.20622	-2.24475	-2.19855	-2.31185	-2.24109	-2.29534	-2.37551	-2.31709	-2.1748	-2.03951	37366000	2	2	2	0	21.076
P30280;Q9D8L9;A0A0J9YU51	Ccnd2	G1/S-specific cyclin-D2	ENSMUSG00000000184	+	-0.0157742	0.888899	-	-2.37733	-2.23232	-2.57432	-2.34777	-2.48195	-2.5009	-2.13891	-2.27884	-2.34178	-2.67439	39169000	2	2	2	0.0007839	12.095
A0A2I3BPY7;Q9EP71	Rai14	Ankycorbin	ENSMUSG00000022246	+	-0.143202	0.196849	-	2.63909	2.79827	2.46794	2.82551	2.65232	2.78993	2.9594	2.64088	3.04108	2.66786	1493200000	34	27	27	0	243.63
Q61810;A0A494BBP4	Ltbp3	Latent-transforming growth factor beta-binding protein 3	ENSMUSG00000024940	+	1.03243	3.56046e-05	+	-2.24639	-2.00368	-1.97499	-2.08419	-2.30678	-3.28299	-3.01602	-3.30176	-2.80401	-3.37341		1	1	1	0	57.164
P14873	Map1b	Microtubule-associated protein 1B;MAP1B heavy chain;MAP1 light chain LC1	ENSMUSG00000052727	+	-0.096529	0.151233	-	-0.85315	-0.737208	-0.827452	-0.851988	-0.848885	-0.656322	-0.643961	-0.867238	-0.606668	-0.861848	346770000	4	12	10	0	266.79
P0C605;A0A5F8MPU4;E9QPH0;Q8CAH8;Q61410	Prkg1	cGMP-dependent protein kinase 1	ENSMUSG00000052920	+	-0.0581425	0.610015	-	-1.52134	-1.25408	-1.64963	-1.23782	-1.40657	-1.46791	-1.20138	-1.54458	-1.15301	-1.41185	41373000	4	3	3	0	19.559
P25322	Ccnd1	G1/S-specific cyclin-D1	ENSMUSG00000070348	+	-0.105215	0.173611	-	-0.381295	-0.217809	-0.389355	-0.41894	-0.337372	-0.0757103	-0.166437	-0.324843	-0.225714	-0.425988	109300000	6	5	5	0	45.981
E9QA63;B1ARU4;E9PVY8;Q9QXZ0;A0A571BGC6;A0A571BF93;A0A0A0MQA6;F7ACR9;E9QNP1;F6Q750;B1ARU1;F6XCT0;F6SHS0;A0A286YD76;A0A0A0MQH5;A0A5F8MP99	Macf1	Microtubule-actin cross-linking factor 1	ENSMUSG00000028649	+	0.0538395	0.133853	-	2.30496	2.30122	2.32807	2.25036	2.42061	2.29655	2.24861	2.30978	2.2603	2.22078	687000000	23	23	21	0	161.49
V9GXT3;V9GX91;E9Q842	Nav2		ENSMUSG00000052512	+	-0.0556223	0.68207	-	-2.80838	-2.83271	-3.19306	-3.06604	-3.35193	-2.89703	-2.85487	-3.07388	-2.87766	-3.27058		1	1	1	0.0052857	10.06
Q9Z0M5	Lipa	Lysosomal acid lipase/cholesteryl ester hydrolase	ENSMUSG00000024781	+	0.0551361	0.795175	-	0.98858	0.952529	1.1089	0.967196	0.212875	0.799915	0.840685	1.1282	0.850458	0.335137	2193500000	13	8	8	0	82.847
Q9JJV2;D3YWS3	Pfn2	Profilin-2;Profilin	ENSMUSG00000027805	+	-0.108206	0.330707	-	-3.2139	-2.86791	-2.87492	-3.01654	-3.22894	-2.93866	-2.67489	-3.0249	-2.94954	-3.07318	25069000	1	2	2	0	13.839
E9Q9X1;S4R1P5;Q91ZU6;A0A087WSP0;A0A1D5RLZ3;A0A087WPR7	Dst	Dystonin	ENSMUSG00000026131	+	0.592762	0.389304	-	-3.1405	-3.13712	-3.30797	-3.15301	0.0609837	-3.27403	-3.09346	-3.07631	-3.15899	-3.03862		1	2	1	0	13.766
P31324;H3BK84	Prkar2b	cAMP-dependent protein kinase type II-beta regulatory subunit	ENSMUSG00000002997	+	-0.0961285	0.559262	-	1.2672	1.23117	1.01104	1.40782	0.894276	1.44873	1.50328	0.990371	1.4443	0.90545	772000000	17	12	9	0	126.32
Q64442	Sord	Sorbitol dehydrogenase	ENSMUSG00000027227	+	-8.46863e-05	0.999263	-	0.502435	0.513419	0.390026	0.430201	0.534388	0.371078	0.349543	0.416596	0.42584	0.807834	344220000	9	8	8	0	67.198
F8VPN2	Tex15		ENSMUSG00000009628	+	0.026775	0.724616	-	-3.70758	-3.74706	-3.49547	-3.81442	-3.77703	-3.86472	-3.61798	-3.67244	-3.69244	-3.82787	333670000	1	1	1	0.0007726	11.387
Q03350;E9PWF0;Q05895	Thbs2	Thrombospondin-2	ENSMUSG00000023885	+			-											356110000	1	11	10	0	269.97
Q61711	Ibsp	Bone sialoprotein 2	ENSMUSG00000029306	+	-0.353986	0.143722	-	-0.799855	-0.70823	-0.644533	-0.34082	-1.04095	-0.373699	-0.34404	-0.37519	0.253418	-0.924949	1758400000	6	2	2	0.00078125	11.903
B1AY85;Q9DC11;B1AY86	Plxdc2	Plexin domain-containing protein 2	ENSMUSG00000026748	+	-0.0983635	0.367864	-	-2.6376	-2.41055	-2.43031	-2.26805	-2.66631	-2.54557	-2.25716	-2.49573	-2.17806	-2.44448	93596000	2	2	2	0	15.152
F6VXN4;D3YZZ4;Q9EQN3;D3YW86;B1AVF2;A0A0G2JFZ4;E9Q7M2;D3Z0V7;E9QLZ1;Q9Z2S7;P62500	Tsc22d1	TSC22 domain family protein 4;TSC22 domain family protein 3;TSC22 domain family protein 1	ENSMUSG00000022010	+	0.0625658	0.312033	-	-3.5049	-3.50248	-3.35994	-3.46257	-3.24333	-3.56573	-3.38593	-3.48625	-3.48945	-3.45869	38454000	2	2	2	0	17.984
B2RY24;B9EJR8	Dnaaf5	Dynein assembly factor 5, axonemal	ENSMUSG00000025857	+	5.20706e-05	0.998889	-	-1.63106	-1.62593	-1.56074	-1.63458	-1.54244	-1.65928	-1.67967	-1.58434	-1.54773	-1.524		1	1	1	0.00052452	12.17
Q9QZB7	Actr10	Actin-related protein 10	ENSMUSG00000021076	+	-6.82831e-05	0.998643	-	-1.83046	-1.90341	-1.86789	-1.90961	-1.97842	-1.93385	-1.78058	-1.95013	-1.91225	-1.91263	182200000	2	4	4	0	34.93
D3YTR7;A0A286YCS6;Q9CYT6	Cap2	Adenylyl cyclase-associated protein;Adenylyl cyclase-associated protein 2	ENSMUSG00000021373	+	-0.165819	0.584825	-	-3.84898	-4.318	-3.55794	-2.78675	-3.38318	-3.50931	-3.91967	-3.181	-3.33599	-3.11979	27270000	1	2	1	0.0070594	5.0144
Q8K449;Q8K440	Abca8b	ATP-binding cassette sub-family A member 9;ATP-binding cassette sub-family A member 8-B	ENSMUSG00000020620	+	-0.0715982	0.623098	-	-2.05099	-1.81871	-2.37693	-2.18988	-1.74339	-2.1021	-1.84235	-2.13146	-2.0163	-1.7297	45257000	2	2	2	0.0045374	10.277
P46935;A0A571BDN7;A0A571BEP7;Q3V335;V9GWV8;V9GXK3;V9GXS6;A0A494BAE4;A0A494B9L5;E9PXB7;G3X9H8	Nedd4	E3 ubiquitin-protein ligase NEDD4	ENSMUSG00000032216	+	-0.0853298	0.251587	-	1.2579	1.38335	1.22824	1.42461	1.2477	1.38913	1.50708	1.3363	1.51976	1.21619	1262900000	21	17	16	0	203.3
E9Q8D0	Dnajc21		ENSMUSG00000044224	+	0.527081	0.00111415	+	-1.68909	-1.5831	-1.7269	-1.56149	-1.94685	-2.30458	-2.47806	-1.98257	-2.1914	-2.18623		1	1	1	0	18.959
P42703;A0A2I3BRT7	Lifr	Leukemia inhibitory factor receptor	ENSMUSG00000054263	+	0.0405853	0.665443	-	-2.24143	-2.05527	-2.01398	-2.07126	-2.03103	-2.16305	-2.07478	-2.18371	-1.85112	-2.34324	43759000	2	2	2	0.00026674	12.788
Q5SYD0	Myo1d	Unconventional myosin-Id	ENSMUSG00000035441	+	-0.187741	0.105847	-	0.797526	0.923005	0.604841	1.02712	0.92837	1.06031	1.13878	0.778329	1.20772	1.03444	352460000	9	9	9	0	66.946
A0A0A6YXE3;G3X9Q0;Q9JKP5;A0A0A6YWB0;A0A0A6YVV8;A0A0A6YXP3;Q3U581;S4R267;Q8R003;A0A0A6YXL7;A0A0A6YWJ5;A0A2I3BRX8;Q3U570;A0A0A6YWG1;A0A0A6YXQ4	Mbnl1	Muscleblind-like protein 1	ENSMUSG00000027763	+	-0.0120132	0.535526	-	1.4536	1.4532	1.48881	1.4637	1.49716	1.45947	1.47716	1.52646	1.44027	1.51318	1169600000	14	9	4	0	88.537
D3YVW2;Q8BXA1;F6RUD1	Golim4	Golgi integral membrane protein 4	ENSMUSG00000034109	+	-0.123984	0.0563003	-	-1.53294	-1.37653	-1.5302	-1.44786	-1.53756	-1.38224	-1.39354	-1.25527	-1.26975	-1.50439	86307000	3	3	3	0	25.413
H7BX44;D3YYN8;E9PVY0;A0A1D5RLQ9;Q3UU96;F6S5Z6;F6Q5A5	Cdc42bpa	Non-specific serine/threonine protein kinase;Serine/threonine-protein kinase MRCK alpha	ENSMUSG00000026490	+	-0.0922577	0.350548	-	-2.56688	-2.63737	-2.81447	-2.66116	-2.38897	-2.54131	-2.63437	-2.67167	-2.35068	-2.40954	25109000	2	4	2	0	16.619
Q8BUK6;F6W1A2	Hook3	Protein Hook homolog 3	ENSMUSG00000037234	+	0.0305111	0.422688	-	-0.369349	-0.352332	-0.329102	-0.379412	-0.234394	-0.380024	-0.386917	-0.425353	-0.276184	-0.348666	138230000	4	5	5	0	48.697
E9Q4G8;E9Q3Q6;Q61490;Q5MPX5;F6QH25	Alcam	CD166 antigen	ENSMUSG00000022636	+	0.109549	0.464427	-	-1.13195	-1.12854	-0.718618	-1.37726	-1.25198	-1.14362	-1.32891	-0.9365	-1.46628	-1.2808	70074000	3	2	2	0	16.254
A0A5F8MPL0;E9Q7P6;Q05860	Fmn1	Formin-1	ENSMUSG00000044042	+	-0.086076	0.23419	-	-0.978343	-0.955108	-1.05626	-1.22107	-1.10955	-0.852295	-0.930138	-1.01013	-1.13351	-0.963878	110530000	2	2	2	0.0015294	10.935
E9QPX1;P39061;A0A1W2P6N8	Col18a1	Collagen alpha-1(XVIII) chain;Endostatin	ENSMUSG00000001435	+	0.515268	0.0037149	+	-1.79466	-1.63069	-1.81983	-1.76694	-2.29639	-2.15214	-2.38035	-2.44032	-2.4619	-2.45014	249900000	1	8	8	0	259.23
P21956	Mfge8	Lactadherin	ENSMUSG00000030605	+	0.50055	0.0138071	+	2.0784	2.08781	2.33984	2.09859	1.50379	1.61336	1.4139	1.77998	1.46476	1.33368	2918300000	19	13	13	0	222.56
Q8K4Q8;A0A452J8C7	Colec12	Collectin-12	ENSMUSG00000036103	+	-0.0832199	0.372042	-	0.534825	0.815442	0.512537	0.800365	0.604492	0.748365	0.813715	0.671008	0.898716	0.551957	338340000	9	8	8	0	72.155
P98063;E9Q5B9;Q9WVM6;A0A2I3BRJ8;G3X9F5;Q62381;A0A2I3BQB3	Bmp1	Bone morphogenetic protein 1	ENSMUSG00000022098	+	0.493158	0.000563898	+	-4.52305	-4.36746	-4.34234	-4.4365	-4.4793	-4.85142	-4.95799	-5.17624	-4.96127	-4.66752	194430000	1	7	7	0	275.61
Q8BW96	Camk1d	Calcium/calmodulin-dependent protein kinase type 1D	ENSMUSG00000039145	+	-0.0374783	0.871328	-	-2.55124	-2.41798	-2.21087	-2.26364	-2.2193	-2.64328	-2.47462	-2.37405	-2.52721	-1.45648	63896000	1	3	1	0.0054375	6.0683
Q8K4L2;E9Q3Z5;A0A1B0GS91;Q8K4L3;F6R6A4;F6TBK9	Svil	Supervillin	ENSMUSG00000024236	+	-0.0972008	0.108197	-	-0.360629	-0.351672	-0.425169	-0.417824	-0.163965	-0.206568	-0.302855	-0.17018	-0.259853	-0.293799	43855000	4	5	5	0	30.629
O70433	Fhl2	Four and a half LIM domains protein 2	ENSMUSG00000008136	+	-0.224703	0.332972	-	1.98865	2.38128	1.80577	2.45489	1.9494	2.28152	2.69999	1.99018	2.79544	1.93638	2067300000	22	16	16	0	134.77
A0A0G2JFM9;E9PUK3;A0A5F8MPQ8;E9PUI5;Q8K012	Fnbp1l	Formin-binding protein 1-like	ENSMUSG00000039735	+	0.022751	0.321232	-	-1.33194	-1.29635	-1.23894	-1.27545	-1.22645	-1.31772	-1.28673	-1.27949	-1.32248	-1.27647	39379000	2	2	2	0	23.652
Q8C7J6	Kctd12b		ENSMUSG00000041633	+	0.102686	0.227614	-	-0.841537	-0.712596	-0.788809	-0.673498	-0.516508	-0.863012	-0.709599	-0.854901	-0.657175	-0.961688	46195000	2	3	2	0.00078268	12.051
Q91XD2	Lims2	LIM and senescent cell antigen-like-containing domain protein 2	ENSMUSG00000024395	+	-0.0204128	0.85433	-	-2.15554	-2.03516	-1.9207	-1.94487	-1.57693	-1.98566	-1.91118	-1.96134	-1.72282	-1.95013	16734000	1	5	1	0.0058881	5.4043
A0A0R4J0I9;Q91ZX7;Q3U5J2;E9Q202;A2API5;Q9JI18;A0A0N4SUL9;H3BJH0;D3Z5M3;H3BL52;A0A0R4J0A9;O88572;Q91VN0	Lrp1	Prolow-density lipoprotein receptor-related protein 1;Low-density lipoprotein receptor-related protein 1 85 kDa subunit;Low-density lipoprotein receptor-related protein 1 515 kDa subunit;Low-density lipoprotein receptor-related protein 1 intracellular domain	ENSMUSG00000040249	+	0.0382099	0.212886	-	4.28628	4.27	4.35743	4.21381	4.27606	4.27564	4.22221	4.27395	4.1893	4.25143	7790800000	105	70	70	0	323.31
Q9CQW9;A0A1B0GT68;Q99J93	Ifitm3	Interferon-induced transmembrane protein 3	ENSMUSG00000025492	+	0.423752	0.0263492	+	-0.201434	-0.289329	-0.245108	0.385363	-0.564699	-0.580086	-0.620951	-0.603717	-0.591995	-0.637219	198520000	4	2	2	0	48.471
A0A0B4J1G1;E9Q415;A0A0B4J1E6;P08101	Fcgr2b	Low affinity immunoglobulin gamma Fc region receptor II	ENSMUSG00000026656	+	0.000414276	0.998084	-	1.26352	0.834298	0.684452	0.792295	1.0576	1.05724	0.729366	0.782886	0.680067	1.38053	975060000	12	6	3	0	47.875
F8WI35;P84244;P02301;E0CZ27;E0CYN1;E0CYR7	H3f3a	Histone H3;Histone H3.3;Histone H3.3C	ENSMUSG00000060743	+	0.350916	0.0208358	+	-1.70965	-1.58468	-1.85724	-1.68448	-2.22505	-2.2263	-2.16899	-2.22741	-1.97212	-2.22086	428970000	1	10	2	0.00052994	12.518
P97494	Gclc	Glutamate--cysteine ligase catalytic subunit	ENSMUSG00000032350	+	-0.00970802	0.800291	-	-0.298688	-0.328355	-0.227186	-0.352148	-0.361034	-0.255505	-0.261375	-0.270001	-0.404099	-0.327891	199220000	6	6	6	0	63.505
A3KFM8;A3KFM7;REV__A0A0R4J1J1	Chd6	Chromodomain-helicase-DNA-binding protein 6	ENSMUSG00000057133	+	-0.57675	0.269446	-	-4.97256	-5.30559	-4.67299	-4.6946	-3.19845	-4.32049	-5.09225	-3.23884	-3.62848	-3.68037		1	1	1	0.0032886	10.531
Q8CDJ8;D3Z0U0	Ston1	Stonin-1	ENSMUSG00000033855	+	-0.10452	0.364882	-	-1.71924	-1.52787	-1.91574	-1.72287	-1.60659	-1.56733	-1.37865	-1.75471	-1.44112	-1.82791	19257000	2	2	2	0	18.601
E9QNA7;A0A286YCI8;Q62417;A0A286YCQ0;A0A286YDN0;E9Q6A3;E9PYX6;D3Z5J3;A0A5F8MPJ2;A0A286YD34	Sorbs1	Sorbin and SH3 domain-containing protein 1	ENSMUSG00000025006	+	-0.197082	0.145816	-	-1.44466	-1.08853	-1.44455	-1.13004	-1.29622	-1.26647	-0.866274	-1.17098	-0.838354	-1.27651	70278000	6	4	4	0	28.596
E9QLA5;Q0GNC1;A0A1Y7VM80;A0A1Y7VLQ6	Inf2	Inverted formin-2	ENSMUSG00000037679	+	-0.0216984	0.551918	-	0.885625	0.896892	0.984945	0.855413	0.971409	0.8489	0.942682	0.952407	0.971689	0.987098	598170000	12	9	9	0	81.395
Q60760;Q5SUW3;B1ATS8;B1ATS7;Q5SUW0;Q03160	Grb10	Growth factor receptor-bound protein 10	ENSMUSG00000020176	+	0.0426107	0.481498	-	-1.49413	-1.33561	-1.51314	-1.40455	-1.52862	-1.54557	-1.40468	-1.58425	-1.37669	-1.57791	87795000	3	6	6	0	59.552
F8WI35;P84244;P02301;E0CZ27;E0CYN1;E0CYR7	H3f3c	Histone H3;Histone H3.3;Histone H3.3C	ENSMUSG00000082029	+	0.350916	0.0208358	+	-1.70965	-1.58468	-1.85724	-1.68448	-2.22505	-2.2263	-2.16899	-2.22741	-1.97212	-2.22086	428970000	1	10	2	0.00052994	12.518
P10649;A2AE89;F6WHQ7;D3YVP8	Gstm1	Glutathione S-transferase Mu 1	ENSMUSG00000058135	+	-0.0267948	0.664617	-	3.0467	2.99303	3.1223	2.95262	2.85909	3.12574	3.01737	3.08798	2.97436	2.90227	6285800000	39	20	12	0	171.36
P06795;P21447;P21440;A0A0G2JF49	Abcb1b	Multidrug resistance protein 1B;Multidrug resistance protein 1A	ENSMUSG00000028970	+	0.0438393	0.555123	-	0.205117	0.0795851	0.2906	-0.0442886	0.0555801	0.140268	0.0277596	0.194995	0.0220013	-0.0176268	105070000	6	5	5	0	46.348
E9PXP7;Q8BZ60	Ston2	Stonin-2	ENSMUSG00000020961	+	-0.0246622	0.67263	-	-2.30082	-2.38496	-2.27019	-2.49988	-2.45471	-2.3265	-2.41829	-2.43992	-2.24123	-2.36133	621790000	1	2	2	0.0037879	10.372
E9QP46;Q6ZWQ0;F6W8R9;Q6DFZ2	Syne2	Nesprin-2	ENSMUSG00000063450	+	-0.0488251	0.440332	-	-2.68343	-2.52341	-2.622	-2.64749	-2.80797	-2.59657	-2.49168	-2.57207	-2.66443	-2.71542		1	1	1	0.0025349	10.629
A0A087WS56;Q3UHL6;A0A087WR50;P11276;B7ZNJ1;B9EHT6;A0A087WSN6;Q4KL80;A0A087WS99;A0A087WSU6;A0A087WQW8;A0A087WQE0	Fn1	Fibronectin;Anastellin	ENSMUSG00000026193	+	0.0184937	0.82082	-	4.56522	4.41816	4.49291	4.5742	4.38638	4.41551	4.51865	4.57784	4.60789	4.2245	19627000000	118	80	80	0	323.31
O35375	Nrp2	Neuropilin-2	ENSMUSG00000025969	+	-0.15765	0.14693	-	0.985665	1.12742	0.809521	1.25969	1.19952	1.06414	1.27031	1.14809	1.35493	1.33259	571070000	13	11	11	0	101.63
D3Z1J5	Palld		ENSMUSG00000058056	+	-0.4154	0.0791674	-	-2.90002	-2.84336	-3.18189	-2.68513	-3.58819	-2.64608	-2.24147	-2.68628	-2.4973	-3.05047	51565000	2	11	1	0	29.479
A0A0R4J0V5;P08775	Polr2a	DNA-directed RNA polymerase II subunit RPB1	ENSMUSG00000005198	+	0.0677834	0.11763	-	0.621818	0.577065	0.629578	0.481884	0.652609	0.52552	0.513264	0.604917	0.453987	0.526349	277170000	6	11	11	0	150.29
A2ARP8;Q9QYR6	Map1a	Microtubule-associated protein 1A;MAP1A heavy chain;MAP1 light chain LC2	ENSMUSG00000027254	+	-0.114276	0.0685417	-	0.438788	0.502463	0.242861	0.349613	0.387083	0.5415	0.531876	0.371291	0.538723	0.5088	245920000	7	9	7	0	54.897
E9Q150;E9Q967;P51141;Q61062	Dvl3	Segment polarity protein dishevelled homolog DVL-1;Segment polarity protein dishevelled homolog DVL-3	ENSMUSG00000003233	+	-0.129225	0.186967	-	-2.0091	-1.92476	-2.08523	-1.84234	-1.7419	-1.94572	-1.67707	-1.87757	-1.59593	-1.8609	32535000	1	2	1	0.006129	5.3594
Q80VB6;A0A0G2JGQ6;Q9JLM8;Q9CXL6;Q6PGI2;O88809	Dclk1	Serine/threonine-protein kinase DCLK1;Neuronal migration protein doublecortin	ENSMUSG00000027797	+	-0.0943645	0.518278	-	-1.61146	-1.39711	-1.72112	-1.29356	-1.65434	-1.46609	-1.26474	-1.54371	-1.13808	-1.79315	65224000	2	2	2	0	25.72
Q2NKI4;P63318	Prkcg	Protein kinase C;Protein kinase C gamma type	ENSMUSG00000078816	+	0.170973	0.0780335	-	-3.09458	-3.22373	-2.91079	-3.28166	-2.95576	-3.20122	-3.31558	-3.19902	-3.41391	-3.19166	192370000	1	2	1	0.0070611	5.0176
O54962	Banf1	Barrier-to-autointegration factor;Barrier-to-autointegration factor, N-terminally processed	ENSMUSG00000024844	+	0.337464	0.0498599	+	1.4215	1.48091	1.28558	1.28249	0.725552	0.991962	0.909592	0.955869	0.976341	0.674951	1288900000	11	6	6	0	103.37
Q9DCT8;A0A0G2JF37	Crip2	Cysteine-rich protein 2	ENSMUSG00000006356	+	-0.216077	0.0979455	-	1.26517	1.45273	1.03188	1.44265	1.24443	1.54021	1.6875	1.27763	1.6804	1.3315	3377300000	20	7	7	0	109.99
G5E8C4;Q8BRH0	Tmtc3	Transmembrane and TPR repeat-containing protein 3	ENSMUSG00000036676	+	-0.110258	0.381416	-	-4.51417	-4.32599	-4.72239	-4.34919	-4.71758	-4.22015	-4.3728	-4.58438	-4.26897	-4.63172	19172000	1	1	1	0	13.758
Q9CPU0;A0A494BAF7;A0A494BBE7;A0A494B970	Glo1	Lactoylglutathione lyase	ENSMUSG00000024026	+	-0.0513611	0.000956246	-	0.611928	0.661014	0.627178	0.651875	0.630222	0.680796	0.696861	0.673581	0.687908	0.699876	1135600000	15	8	8	0	56.377
Q8BXC0;O35074	Ptgis	Prostacyclin synthase	ENSMUSG00000017969	+	-0.369627	0.0924905	-	-1.56499	-1.19652	-1.11318	-0.794569	-0.889057	-0.953243	-0.748909	-0.955436	-0.207941	-0.844651	126850000	2	2	2	0	15.534
Q922W5;A2ABZ2;A2ABZ3	Pycr1	Pyrroline-5-carboxylate reductase 1, mitochondrial	ENSMUSG00000025140	+	-0.0567318	0.453936	-	-1.47568	-1.67135	-1.45732	-1.69875	-1.44751	-1.33408	-1.54872	-1.44569	-1.57985	-1.55861	156120000	1	3	1	0.006846	5.1559
P24472	Gsta4	Glutathione S-transferase A4	ENSMUSG00000032348	+	-0.258363	0.461528	-	-0.741139	-0.186221	-0.918503	-0.142281	-1.3832	-0.336201	-0.0500927	-0.593278	0.134304	-1.23426	111620000	3	3	3	0	17.208
Q00780	Col8a1	Collagen alpha-1(VIII) chain;Vastatin	ENSMUSG00000068196	+	-0.329452	0.198343	-	0.294688	0.634366	0.583107	1.13661	0.261217	0.292658	0.997093	0.950288	1.37517	0.942042	151470000	8	2	2	0	16.726
Q07797;E9Q5X5	Lgals3bp	Galectin-3-binding protein	ENSMUSG00000033880	+	0.312436	0.0425877	+	1.96294	1.94051	1.76721	2.03781	1.41049	1.63364	1.64158	1.37564	1.56808	1.33783	2363900000	20	9	8	0	178.99
Q8BFW7	Lpp	Lipoma-preferred partner homolog	ENSMUSG00000033306	+	-0.0788532	0.442376	-	1.28316	1.48955	1.21113	1.47482	1.3232	1.39404	1.59027	1.28824	1.65576	1.24783	1226500000	15	10	10	0	132.73
Q8VHX6	Flnc	Filamin-C	ENSMUSG00000068699	+	-0.0702705	0.147722	-	3.61743	3.70234	3.56431	3.60453	3.69791	3.6492	3.83513	3.68433	3.71987	3.64933	4867100000	72	74	60	0	323.31
F7CVJ5	Ahnak2		ENSMUSG00000072812	+	-0.127186	0.33454	-	-3.74704	-3.83008	-4.18793	-3.92552	-4.31085	-3.79577	-3.86532	-3.81163	-3.77917	-4.11359	47122000	1	16	1	0	16.026
E9Q6L0;J3QP81;A0A087WS18;A0A087WQF1;A0A087WQ95;A0A087WNW8;A0A087WRK0;A0A087WP42;E9QNY9;A0A087WRE8;E9QKH0;A0A087WQ31;Q80TV8;A0A0A6YXZ1;A0A0A6YWK1	Clasp1	CLIP-associating protein 1	ENSMUSG00000064302	+	-0.121061	0.442587	-	-0.219506	-0.251946	-0.181501	-0.446243	-0.252472	-0.339407	-0.323473	0.409179	-0.175755	-0.316909	121820000	4	6	4	0	39.234
F8VQ05;A0A0J9YUJ6;A0A0J9YUH4;F6Q1V8;A0A0J9YTS1	Fryl		ENSMUSG00000070733	+			-												2	2	2	0	25.17
P45377	Akr1b8	Aldose reductase-related protein 2	ENSMUSG00000029762	+	-0.0150234	0.814211	-	2.28316	2.16853	2.26295	2.12272	1.97373	2.25598	2.16294	2.22299	2.12734	2.11696	3399300000	28	13	5	0	119.2
P29387	Gnb4	Guanine nucleotide-binding protein subunit beta-4	ENSMUSG00000027669	+	-0.165873	0.167102	-	-1.73837	-1.56036	-1.65954	-1.58923	-1.91208	-1.45932	-1.40563	-1.57185	-1.34398	-1.84942	52489000	2	8	2	0	20.647
Q5SQA2;E9Q2Q6;F6ZBY9;Q5SQA4;Q5SQA3;Q62440;Q62441;F6TS96;Q3TY99;E0CXU1;E0CXS2;E0CY14;F8WIE2;E0CXS9;J3KMT7;Q08122;F6YM15;Q3UN01;Q9WVB2	Tle1	Transducin-like enhancer protein 1;Transducin-like enhancer protein 4;Transducin-like enhancer protein 3	ENSMUSG00000008305	+	0.0457409	0.12851	-	-2.11466	-2.00382	-2.10862	-1.99566	-2.04467	-2.11352	-2.0814	-2.0914	-2.12987	-2.07995	123970000	2	3	3	0	17.797
B7FAU9;Q8BTM8;B7FAV1;F6XC15;J3JS91;F6Z2C0;F7AVL7	Flna	Filamin-A	ENSMUSG00000031328	+	-0.122272	0.391127	-	6.03298	6.20199	5.88244	6.1966	5.76682	6.13517	6.35086	6.01874	6.37023	5.81717	114480000000	392	138	126	0	323.31
Q8BML1	Mical2	Protein-methionine sulfoxide oxidase MICAL2	ENSMUSG00000038244	+	-0.0263367	0.764322	-	-0.194289	-0.13305	-0.0349865	-0.0597782	0.215878	-0.153469	-0.0574627	0.0392447	-0.0345039	0.131648	99338000	5	3	3	0	21.934
F8WIE5;Q69ZR2	Hectd1	E3 ubiquitin-protein ligase HECTD1	ENSMUSG00000035247	+	-0.0194298	0.734937	-	-1.27766	-1.32745	-1.26858	-1.07444	-1.20494	-1.30025	-1.18407	-1.15467	-1.13275	-1.28418	96386000	2	9	9	0	82.796
S4R1L5;S4R2P8;O88738;S4R268;J3QP64;A0A3Q4EH00;S4R1R8;S4R2N7;REV__Q5NCS9;REV__S4R268;REV__S4R1L5;REV__S4R2P8;REV__O88738	Birc6	Baculoviral IAP repeat-containing protein 6	ENSMUSG00000024073	+	0.0801105	0.201673	-	-1.08274	-0.859155	-0.832455	-1.00325	-0.872187	-0.972723	-1.01233	-1.02579	-1.11442	-0.925073	235200000	3	9	9	0	172.84
Q149L6;A0A0G2JFJ4	Dnajb14	DnaJ homolog subfamily B member 14	ENSMUSG00000074212	+	0.0423525	0.58386	-	-1.95105	-2.05241	-1.85101	-1.98086	-1.71046	-1.97885	-2.04658	-1.81343	-2.03312	-1.88557	26802000	2	2	2	0.00026991	13.286
P17918	Pcna	Proliferating cell nuclear antigen	ENSMUSG00000027342	+	0.309934	0.0332526	+	1.93922	2.18859	2.4297	1.97725	1.84633	1.67114	1.85319	1.96191	1.67336	1.67181	1616300000	22	14	14	0	159.06
Q8BP71;A0A2I3BRA9;A0A2R8W6K5;A0A2I3BRU6;A0A2K6EDK7;A0A2R8VI79;A0A2R8VK79;Q9JJ43	Rbfox2	RNA binding protein fox-1 homolog 2;RNA binding protein fox-1 homolog 1	ENSMUSG00000033565	+	-0.171759	0.13491	-	-4.59012	-4.45115	-4.62234	-4.27773	-4.63338	-4.45933	-4.41714	-4.10051	-4.51541	-4.22352	20091000	1	2	2	0	31.573
Q9CZT5	Vasn	Vasorin	ENSMUSG00000039646	+	-0.0775085	0.57354	-	-2.46094	-2.70812	-2.67981	-2.80583	-2.93396	-2.33247	-2.62336	-2.51339	-2.78228	-2.94962		1	1	1	0	14.957
Q8VCC1	Hpgd	15-hydroxyprostaglandin dehydrogenase [NAD(+)]	ENSMUSG00000031613	+	-0.0973412	0.258916	-	0.693574	0.731248	0.435808	0.607857	0.341576	0.642054	0.747986	0.602832	0.698259	0.605638	725460000	11	8	8	0	78.812
P24527	Lta4h	Leukotriene A-4 hydrolase	ENSMUSG00000015889	+	-0.0879433	0.00112677	-	2.93191	2.93197	2.91251	2.90212	2.94057	2.95335	3.01884	3.0294	3.00655	3.05064	3233000000	40	21	21	0	195.4
Q8C8U0;G3X957;O35711	Ppfibp1	Liprin-beta-1;Liprin-beta-2	ENSMUSG00000016487	+	0.038172	0.571771	-	-2.46867	-2.39231	-2.37244	-2.47795	-2.23162	-2.58557	-2.32993	-2.3542	-2.48014	-2.38402		1	2	2	0	29.967
E9PZD2;Q3TN34	Micall2	MICAL-like protein 2	ENSMUSG00000036718	+	-0.000205994	0.997575	-	-1.11703	-0.964719	-1.12535	-0.963329	-1.17131	-1.08918	-1.01929	-1.17008	-0.903931	-1.15822	44269000	3	3	3	0	21.944
E9QNL8;E9Q5M7;D3Z627;P24063;D3YW95	Itgal	Integrin alpha-L	ENSMUSG00000030830	+	-0.0284252	0.836652	-	-0.19398	-0.295655	-0.232651	-0.522442	-0.263578	0.110693	-0.206089	-0.214681	-0.481211	-0.574893	196520000	4	4	4	0	25.983
Q9EPC1;Q3UF75;D6RHM9	Parva	Alpha-parvin	ENSMUSG00000030770	+	-0.19196	0.0870897	-	-0.118926	0.100211	-0.276438	0.19663	-0.0171146	0.0742493	0.267591	0.0753279	0.326719	0.100274	411610000	6	5	5	0	40.661
E9Q718;Q9R0B9	Plod2	Procollagen-lysine,2-oxoglutarate 5-dioxygenase 2	ENSMUSG00000032374	+	-0.117533	0.384375	-	-2.2986	-2.29616	-2.4615	-2.2101	-1.93676	-2.2397	-2.18949	-2.29219	-2.13303	-1.76104	76662000	2	3	3	0	24.253
B2RY04	Dock5	Dedicator of cytokinesis protein 5	ENSMUSG00000044447	+	-0.0135529	0.717237	-	0.516513	0.486453	0.597696	0.485533	0.571098	0.515335	0.54413	0.549977	0.472544	0.643071	104060000	8	6	5	0	50.364
B2RXR6;E9QNQ2;J3QK13;J3QNJ4	Ankrd44	Serine/threonine-protein phosphatase 6 regulatory ankyrin repeat subunit B	ENSMUSG00000052331	+	0.0227287	0.603669	-	0.366052	0.218274	0.308371	0.267422	0.299526	0.206741	0.227835	0.325482	0.210424	0.375518	219670000	6	6	5	0	50.815
P97465	Dok1	Docking protein 1	ENSMUSG00000068335	+	-0.000223923	0.997476	-	0.25204	0.193419	0.37199	0.102182	0.322205	0.240797	0.184925	0.219687	0.159065	0.438481	297720000	8	6	6	0	71.721
F8WI30;Q9CY18;F7D3B8;F6RSR4	Snx7	Sorting nexin-7	ENSMUSG00000028007	+	-0.0658787	0.237157	-	0.719409	0.719846	0.60165	0.757149	0.843121	0.778309	0.878487	0.784238	0.847736	0.681798	297720000	7	7	7	0	76.534
P83741;F7CZC4;V9GXP7;V9GWU7;E9Q6Q2;E0CZE3;E9QMI9;E9QJQ9;E0CYT1;E9QMI8;E9QM73;Q80XP9;Q3UH66	Wnk1	Serine/threonine-protein kinase WNK1	ENSMUSG00000045962	+	0.0152134	0.847531	-	0.182466	0.162297	0.281944	0.114836	0.501898	0.269026	0.171398	0.297025	0.135794	0.294131	233950000	6	7	7	0	53.665
Q8CGP0;Q9D2U9;Q64524	Hist3h2ba	Histone H2B type 3-B;Histone H2B type 3-A;Histone H2B type 2-E	ENSMUSG00000056895	+	0.283904	0.00392438	+	-0.491714	-0.538711	-0.358913	-0.609106	-0.715822	-0.709763	-0.921957	-0.838216	-0.773573	-0.890277	19172000000	6	10	0	0	15.824
B1B1A8;Q6PDN3	Mylk	Myosin light chain kinase, smooth muscle;Myosin light chain kinase, smooth muscle, deglutamylated form	ENSMUSG00000022836	+	-0.175183	0.443479	-	1.79625	2.21072	1.52118	2.35506	1.90883	2.06797	2.41911	1.75627	2.57496	1.84965	978780000	15	13	13	0	133.6
S4R294;S4R2J9;A0A0A0MQ79;Q3TLH4;S4R209;S4R2L9;S4R2E2;S4R298	Prrc2c	Protein PRRC2C	ENSMUSG00000040225	+	0.0322964	0.42861	-	0.0876951	0.138642	0.2129	0.0682411	0.13986	-0.00773048	0.0735111	0.126237	0.145477	0.148362	811700000	7	9	8	0	82.26
E9QAH1;E9PVZ8	Golgb1		ENSMUSG00000034243	+	-0.0323097	0.366689	-	1.36934	1.38113	1.38785	1.42202	1.50904	1.4396	1.42262	1.38002	1.5073	1.48139	388390000	15	14	14	0	98.496
O35382;Q8C391;Q9CXE1	Exoc4	Exocyst complex component 4	ENSMUSG00000029763	+	-0.0158367	0.838805	-	-0.315667	-0.236144	-0.184525	-0.348362	-0.597836	-0.294418	-0.285784	-0.268317	-0.362329	-0.392501	190770000	5	7	7	0	74.932
H3BJG4;E9Q512	Trip11		ENSMUSG00000021188	+	0.0187428	0.645841	-	-0.169812	-0.237462	-0.13994	-0.224031	-0.110344	-0.270113	-0.154484	-0.2357	-0.218086	-0.096921	135580000	5	5	5	0	39.976
E9Q5W5;A0A140LJ04;Q5SSH7	Zzef1	Zinc finger ZZ-type and EF-hand domain-containing protein 1	ENSMUSG00000055670	+	0.0283762	0.663094	-	-1.08058	-1.12306	-1.06048	-1.26526	-0.979912	-1.11045	-1.16474	-1.09609	-1.26567	-1.01423	55076000	3	3	3	0	29.351
A0A0G2JGI9;F8VPN4;F6XXE6;E0CX86;F7CSZ6;E0CYU6	Agl		ENSMUSG00000033400	+	-0.0278519	0.420618	-	-0.456725	-0.405499	-0.389853	-0.521643	-0.408489	-0.449535	-0.444721	-0.407819	-0.41547	-0.325404	213490000	5	5	5	0	30.236
Q9DCX2;B1ASE2	Atp5h	ATP synthase subunit d, mitochondrial	ENSMUSG00000034566	+	-8.62122e-05	0.995826	-	2.25069	2.22361	2.28801	2.26634	2.22658	2.24632	2.23788	2.2283	2.28882	2.25434	2987200000	17	12	12	0	154.86
E9QNH6;E9Q580;Q7TQD7;P46735;D3YV80;O88329	Myo1b	Unconventional myosin-Ib	ENSMUSG00000018417	+	-0.094355	0.362054	-	1.22015	1.33455	1.1615	1.52076	1.31648	1.37143	1.45241	1.30523	1.66983	1.22632	1513800000	14	11	11	0	81.68
Q80YQ1	Thbs1		ENSMUSG00000040152	+	-0.25729	0.222807	-	3.25509	3.56012	3.35162	3.943	3.59996	3.50786	3.94588	3.71424	4.32327	3.50498	9719000000	78	39	1	0	323.31
A0A0R4J1D9;Q3TNB8;O88842	Fgd3	FYVE, RhoGEF and PH domain-containing protein 3	ENSMUSG00000037946	+	-0.102777	0.257209	-	-1.94367	-1.98765	-2.14034	-2.03042	-2.20969	-1.92669	-1.73491	-1.93912	-2.13632	-2.06083	31373000	2	2	2	0	13.656
A2AS98;P28660	Nckap1	Nck-associated protein 1	ENSMUSG00000027002	+	-0.0864765	0.0682585	-	-0.118926	-0.0151873	-0.195698	-0.0355129	-0.0644226	-0.0137615	0.0400066	-0.055171	0.0759182	-0.0443563	282510000	6	9	8	0	105.62
Q8CGP0;Q9D2U9;Q64524	Hist2h2be	Histone H2B type 3-B;Histone H2B type 3-A;Histone H2B type 2-E	ENSMUSG00000068854	+	0.283904	0.00392438	+	-0.491714	-0.538711	-0.358913	-0.609106	-0.715822	-0.709763	-0.921957	-0.838216	-0.773573	-0.890277	19172000000	6	10	0	0	15.824
O70400;S4R1V0	Pdlim1	PDZ and LIM domain protein 1	ENSMUSG00000055044	+	-0.206921	0.274481	-	1.96493	2.29325	1.85872	2.46307	1.93562	2.15438	2.553	2.11029	2.69802	2.0345	1724900000	26	15	15	0	155.25
P43277	Hist1h1d	Histone H1.3	ENSMUSG00000052565	+	0.305096	0.211185	-	3.45709	4.01375	3.88368	4.03299	4.30029	3.07728	3.60763	3.54106	3.76202	4.17433	37344000000	64	28	7	0	301.62
Q8VCQ8;S4R1T7;D3Z6I7	Cald1		ENSMUSG00000029761	+	-0.272697	0.197746	-	3.98161	4.20292	3.55358	4.22586	3.67927	4.21225	4.46497	3.95553	4.54345	3.83053	21670000000	72	40	2	0	323.31
Q64727;A0A286YDJ4	Vcl	Vinculin	ENSMUSG00000021823	+	-0.216732	0.0674025	-	5.18149	5.40438	5.12187	5.48996	5.26834	5.41741	5.63594	5.36421	5.74582	5.38632	38798000000	225	86	86	0	323.31
Q5SSZ5;A0A5F8MP98;A0A5F8MPF2	Tns3	Tensin-3	ENSMUSG00000020422	+	-0.0121975	0.803935	-	1.60944	1.53915	1.6293	1.59943	1.8044	1.66005	1.5907	1.65604	1.64489	1.69104	688850000	18	12	9	0	93.459
P23242	Gja1	Gap junction alpha-1 protein	ENSMUSG00000050953	+	0.0409782	0.44285	-	0.496047	0.636138	0.451469	0.605907	0.569414	0.468662	0.588768	0.490808	0.601997	0.40385	221140000	6	5	5	0	37.272
E9QMJ1;H3BL41;H3BJY2;E9QN63;Q9QWY8;H3BKD4;H3BKE6;E9QMI7;H3BK40;D3YX85;E9PX52;Q7SIG6	Asap1	Arf-GAP with SH3 domain, ANK repeat and PH domain-containing protein 1	ENSMUSG00000022377	+	-0.0723793	0.220779	-	1.08007	1.00948	0.925858	0.945242	0.930807	1.04642	1.15568	1.04291	1.11938	0.88897	293000000	7	6	6	0	41.602
Q8K449;Q8K440	Abca9	ATP-binding cassette sub-family A member 9;ATP-binding cassette sub-family A member 8-B	ENSMUSG00000041797	+	-0.0715982	0.623098	-	-2.05099	-1.81871	-2.37693	-2.18988	-1.74339	-2.1021	-1.84235	-2.13146	-2.0163	-1.7297	45257000	2	2	2	0.0045374	10.277
Q00612;A3KG36;G3UWD6;P97324	G6pdx	Glucose-6-phosphate 1-dehydrogenase X;Glucose-6-phosphate 1-dehydrogenase	ENSMUSG00000031400	+	-0.00755692	0.732768	-	3.44479	3.4554	3.45366	3.42808	3.3643	3.40961	3.40226	3.46691	3.44744	3.4578	9858600000	53	33	32	0	323.31
Q8BJS4	Sun2	SUN domain-containing protein 2	ENSMUSG00000042524	+	0.0384518	0.427153	-	0.658771	0.73104	0.730801	0.713331	0.620554	0.582594	0.697088	0.75467	0.69232	0.535565	346070000	10	8	7	0	72.614
Q792F9;Q00651	Itga4	Integrin alpha-4	ENSMUSG00000027009	+	-0.0367489	0.726046	-	-0.561946	-0.685761	-0.59877	-0.77516	-0.852943	-0.359053	-0.698874	-0.609391	-0.75732	-0.866199	50623000	2	2	2	0	22.923
A6H8H2;E9Q449	Dennd4c	DENN domain-containing protein 4C	ENSMUSG00000038024	+	0.0256409	0.64522	-	-0.27632	-0.338115	-0.215326	-0.297064	-0.191849	-0.183571	-0.385109	-0.225097	-0.415726	-0.237376	95610000	4	6	6	0	46.208
E9Q8X9;Q80YS6;A0A1D5RLL0	Afap1	Actin filament-associated protein 1	ENSMUSG00000029094	+	-0.0548462	0.526841	-	-0.609086	-0.462361	-0.686264	-0.341408	-0.609915	-0.559649	-0.342636	-0.598489	-0.363071	-0.570958	68595000	2	2	2	0	16.423
Q3TDT0;Q9R1R2;D3Z7V9	Trim3	Tripartite motif-containing protein 3	ENSMUSG00000036989	+	-0.110698	0.127438	-	-0.721133	-0.776984	-0.834726	-0.858519	-0.926741	-0.521385	-0.707911	-0.786614	-0.702234	-0.846467	70235000	2	2	2	0	17.348
P62071;A0A1B0GRT5	Rras2	Ras-related protein R-Ras2	ENSMUSG00000055723	+	-0.108638	0.452124	-	0.231116	0.514504	0.0915985	0.427168	0.422232	0.508076	0.673292	0.340129	0.650778	0.0575342	259340000	5	4	3	0	32.466
Q8R326;F7D909	Pspc1	Paraspeckle component 1	ENSMUSG00000021938	+	0.0384529	0.502706	-	-1.23515	-1.12635	-1.25202	-1.24431	-1.29481	-1.20388	-1.24164	-1.45149	-1.25583	-1.19207	203910000	3	8	7	0	94.564
Q61391;A0A0A6YWB9;A0A0A6YW93;A0A0A6YWA6;A0A0A6YY36	Mme	Neprilysin	ENSMUSG00000027820	+	-0.0648216	0.733525	-	0.917424	1.26584	0.968662	1.53678	0.85862	1.07058	1.31464	1.04083	1.60769	0.837682	337750000	10	8	8	0	56.359
Q91VU7;F7CG42;F6XMS4	Pus7		ENSMUSG00000057541	+	0.244862	0.0678636	-	-4.60068	-4.6096	-4.82973	-5.06979	-4.73517	-4.98381	-4.81974	-5.02331	-4.95011	-5.2923	161640000	1	7	7	0	164.04
F6ZHD8;Q9D6Y9;G3UW30	Gbe1	1,4-alpha-glucan-branching enzyme	ENSMUSG00000022707	+	-0.0162197	0.821688	-	-2.65751	-2.71947	-2.97417	-2.93784	-2.87001	-2.8386	-2.71579	-2.82075	-2.78831	-2.91444	28313000	1	2	2	0	24.995
P11152	Lpl	Lipoprotein lipase	ENSMUSG00000015568	+	0.329598	0.124074	-	-4.48227e-05	0.13198	0.450495	0.1462	-0.358398	-0.200258	-0.181416	0.0668135	-0.182615	-0.780284	174010000	4	4	4	0	31.656
Q62261;A0A0A0MQG2;D3YWH8;A0A494BBH5	Sptbn1	Spectrin beta chain, non-erythrocytic 1	ENSMUSG00000020315	+	-0.116644	0.244591	-	3.08763	3.16345	2.9404	3.16348	2.8917	3.16201	3.33797	3.05988	3.316	2.95401	3209500000	51	65	60	0	323.31
E9QN70;P02469	Lamb1	Laminin subunit beta-1	ENSMUSG00000002900	+	0.161626	0.176136	-	0.594157	0.555789	0.367943	0.512716	0.990143	0.45681	0.501328	0.31541	0.455111	0.483962	548070000	7	20	20	0	323.31
Q9CQ19	Myl9	Myosin regulatory light polypeptide 9	ENSMUSG00000067818	+	-0.139945	0.145095	-	0.0332441	0.0555182	-0.0987282	0.211615	-0.16707	0.22838	0.210329	0.0333376	0.272255	-0.00999928	774190000	5	10	4	0	40.898
Q64511;F6XX57;F6U5K2	Top2b	DNA topoisomerase 2-beta	ENSMUSG00000017485	+	0.033342	0.33662	-	0.448148	0.436252	0.317175	0.30764	0.355392	0.303469	0.326052	0.342189	0.337263	0.388925	393760000	7	23	15	0	146.59
Q810U5;F6UK66	Ccdc50	Coiled-coil domain-containing protein 50	ENSMUSG00000038127	+	0.0779995	0.369278	-	-2.27739	-2.09502	-2.19533	-2.29203	-2.4386	-2.21264	-2.25963	-2.55139	-2.36671	-2.298	83783000	2	2	2	0	17.672
E9PYG6;A0A286YDU0	Rasa1		ENSMUSG00000021549	+	0.0155231	0.819734	-	0.189132	0.10654	0.225723	0.00398636	0.202126	0.146973	0.140617	0.248443	-0.0628548	0.176713	118780000	8	7	7	0	63.327
H7BX26;Q6A065;A0A0A6YXK7;A0A0A6YVZ3;A0A0A6YX99;A0A0A6YWV9;A0A0A6YXR9	Cep170	Centrosomal protein of 170 kDa	ENSMUSG00000057335	+	0.0735884	0.185115	-	-1.08486	-1.10762	-1.00737	-1.23345	-1.01988	-1.20229	-1.24367	-1.15591	-1.15996	-1.05929	112320000	4	4	4	0	55.351
Q9EQG9	Col4a3bp	Collagen type IV alpha-3-binding protein	ENSMUSG00000021669	+	-0.0119923	0.834796	-	-1.1194	-1.22071	-1.40274	-1.30759	-1.25658	-1.2542	-1.3618	-1.19181	-1.23092	-1.20834	84566000	2	2	2	0.00077061	11.307
A0A494BAD3;P97742;A0A494BBF2;A0A494BAC7	Cpt1a	Carnitine O-palmitoyltransferase 1, liver isoform	ENSMUSG00000024900	+	0.0481976	0.349962	-	-0.977204	-1.09348	-0.919563	-1.08921	-1.11707	-0.980049	-1.12017	-1.06781	-1.13799	-1.13149	60550000	2	2	2	0	14.336
A0A087WNV6;A0A087WQN7;F8VQ87;P97789	Xrn1	5-3 exoribonuclease 1	ENSMUSG00000032410	+	-0.041539	0.441567	-	-3.10433	-3.25774	-3.17775	-3.23565	-3.20651	-3.31484	-3.07167	-3.1523	-3.15736	-3.07812	14880000	2	1	1	0.00026788	12.961
B7ZNU9;Q61235	Sntb2	Beta-2-syntrophin	ENSMUSG00000041308	+			-											12017000	1	2	2	0.00078145	11.932
Q9DBE0;A0A2R8VHX0;A0A2R8VHJ2;A0A2R8VK60;A0A2R8VHW7;A0A2R8VK32;A0A2R8VHN7;A0A2R8VI19;A0A2R8VI50;A0A2R8VHG5;A0A2R8VI48	Csad	Cysteine sulfinic acid decarboxylase	ENSMUSG00000023044	+	-0.0681473	0.277516	-	0.327434	0.434915	0.194487	0.349249	0.31612	0.361082	0.487913	0.266679	0.497011	0.350255	295080000	7	5	5	0	49.268
P70202	Lxn	Latexin	ENSMUSG00000047557	+	-0.0925327	0.0948531	-	0.521302	0.577584	0.397192	0.628473	0.514269	0.58699	0.634859	0.52209	0.683245	0.6743	434370000	8	4	4	0	67.44
V9GX21;H3BLL2;Q811I0;H3BJP9;H3BK16	Atpaf1	ATP synthase mitochondrial F1 complex assembly factor 1	ENSMUSG00000028710	+	0.0229662	0.75958	-	-1.46343	-1.3032	-1.21621	-1.33896	-1.16886	-1.28823	-1.33273	-1.29997	-1.18388	-1.50067	62021000	2	2	2	0.00026817	12.981
P39876;E9QAB2	Timp3	Metalloproteinase inhibitor 3	ENSMUSG00000020044	+	-0.084334	0.241785	-	-1.39509	-1.43508	-1.15185	-1.42518	-1.41255	-1.31416	-1.33948	-1.17739	-1.37472	-1.19233	52778000	2	2	2	0.00026774	12.945
Q62241;A0A3B2W450;A0A3B2WCR6	Snrpc	U1 small nuclear ribonucleoprotein C	ENSMUSG00000024217	+	-0.000124741	0.995602	-	-0.057416	-0.114667	-0.0790062	-0.120527	-0.0964317	-0.144918	-0.0954723	-0.036706	-0.118044	-0.0722837	189600000	5	4	4	0	63.848
Q08093;D3Z7R6	Cnn2	Calponin-2;Calponin	ENSMUSG00000004665	+	-0.205288	0.325893	-	3.0387	3.36137	2.76265	3.3787	2.98715	3.30519	3.6024	2.99452	3.71877	2.93413	11428000000	52	18	16	0	168.1
Q4FE56;P70398;E9PWA9;F8VPU6;G3UZS3	Usp9x	Ubiquitin carboxyl-terminal hydrolase;Probable ubiquitin carboxyl-terminal hydrolase FAF-X	ENSMUSG00000031010	+	0.0634647	0.18557	-	1.22534	1.21898	1.20793	1.12193	1.37636	1.18276	1.11526	1.18278	1.15038	1.20202	667800000	12	17	15	0	251.51
Q58A65;A0A0R4J196;F8WH31;E9PUD1;F6SH61;Z4YMB8;F6WNT4;E9Q6B6;E9Q6E0;J3QNR6;K3W4S4;Q9ESN9;D3YWH6	Spag9	C-Jun-amino-terminal kinase-interacting protein 4	ENSMUSG00000020859	+	-0.0281731	0.415116	-	0.808444	0.704873	0.793535	0.798126	0.746357	0.792847	0.743753	0.889375	0.750645	0.815581	314790000	9	12	12	0	105.58
P70697;A0A0A0MQG7	Urod	Uroporphyrinogen decarboxylase	ENSMUSG00000028684	+	0.000532913	0.995471	-	-0.0516958	-0.0300512	4.76837e-05	0.359123	-0.014946	0.0959606	-0.0661221	-0.0304117	0.0535736	0.206813	178880000	5	3	3	0	36.526
Q8CBM2;A2AL85;Q8BSY0;A2AL83;A2AL75;Q3TU40;A2AL81;REV__F6XNB6;REV__Q60575;REV__A0A5F8MPF0	Asph	Aspartyl/asparaginyl beta-hydroxylase	ENSMUSG00000028207	+	0.0114239	0.809429	-	2.59583	2.53402	2.55788	2.56241	2.44886	2.61804	2.56351	2.54644	2.52736	2.38652	2147700000	31	20	20	0	164.88
E9Q1M6;E9PUR0;F6SI14;F6YYD3	Ankhd1		ENSMUSG00000024483	+	-0.0765194	0.362201	-	-3.61364	-3.43259	-3.41588	-3.68752	-3.66235	-3.34308	-3.55085	-3.43255	-3.65816	-3.44474	222170000	1	3	1	0.0070646	5.0448
Q80SY3	Atp6v0d2	V-type proton ATPase subunit d 2	ENSMUSG00000028238	+	0.00139389	0.994122	-	0.0401964	-0.0295248	0.500555	0.0501595	-0.392925	0.0511303	-0.0899658	0.469434	-0.0786114	-0.190495	185510000	7	5	5	0	40.577
F6VXN4;D3YZZ4;Q9EQN3;D3YW86;B1AVF2;A0A0G2JFZ4;E9Q7M2;D3Z0V7;E9QLZ1;Q9Z2S7;P62500	Tsc22d2	TSC22 domain family protein 4;TSC22 domain family protein 3;TSC22 domain family protein 1	ENSMUSG00000027806	+	0.0625658	0.312033	-	-3.5049	-3.50248	-3.35994	-3.46257	-3.24333	-3.56573	-3.38593	-3.48625	-3.48945	-3.45869	38454000	2	2	2	0	17.984
Q14AX6;A0A2R8VKH6;A0A2R8VHV1;A0A5S8DHC4;Q8CCJ9	Cdk12	Cyclin-dependent kinase 12	ENSMUSG00000003119	+	0.176223	0.323847	-	-2.69782	-2.61742	-2.56828	-2.71188	-1.86509	-2.63753	-2.78572	-2.54213	-2.80052	-2.57571	151060000	1	3	2	0.0017839	10.926
A0A087WPT7;Q6P549;A0A1B0GR64;A0A1B0GST7	Inppl1	Phosphatidylinositol 3,4,5-trisphosphate 5-phosphatase 2	ENSMUSG00000032737	+	0.000422668	0.993738	-	0.597682	0.574235	0.696531	0.468397	0.537159	0.635015	0.462311	0.66244	0.526423	0.585702	261290000	9	9	7	0	59.366
Q8K023;Q91WT7;A0A1Y7VNR7;E0CYR9;D3Z3P8;A0A1Y7VLH1;G3XA14;Q3UXL1;Q91WR5;P70694	Akr1c18	Aldo-keto reductase family 1 member C18	ENSMUSG00000021214	+	-0.0291161	0.865349	-	0.161469	0.202275	0.257414	0.206799	-0.350975	0.246197	0.128187	0.359429	0.231056	-0.342307	165770000	5	5	4	0	37.07
Q8BR92;G3X9P1	Palm2	Paralemmin-2	ENSMUSG00000090053	+	-0.102755	0.242114	-	-0.911185	-0.662004	-0.935188	-0.68899	-0.645655	-0.68791	-0.599558	-0.695411	-0.522198	-0.824172	117280000	2	3	1	0.00077559	11.569
Q6DID7	Wls	Protein wntless homolog	ENSMUSG00000028173	+	-0.172485	0.132434	-	-0.352654	-0.358388	-0.410559	-0.332266	0.0274658	-0.23781	-0.28657	-0.0557528	-0.0557384	0.0718927	388870000	5	3	3	0	18.35
P97310;A0A0N4SVY2	Mcm2	DNA replication licensing factor MCM2	ENSMUSG00000002870	+	0.282669	0.0306227	+	-0.225511	-0.0592623	-0.0225697	-0.268501	-0.453394	-0.574545	-0.311068	-0.354793	-0.478796	-0.723382	303020000	4	10	10	0	189.94
E9PYT3;Q91YH5;A0A494BAX8;A0A494BAW9;A0A494BAU1;A0A494B9P1	Atl3	Atlastin-3	ENSMUSG00000024759	+	-0.106414	0.0649508	-	0.612519	0.577353	0.500153	0.639835	0.475935	0.616804	0.703104	0.55436	0.779507	0.684093	877630000	11	7	6	0	64.353
A0A1D5RLE0;A0A5F8MPL9;E9QMR2;A0A1D5RMM1;F8VPN7;Q8BIK4;A0A1D5RLB8	Dock9	Dedicator of cytokinesis protein 9	ENSMUSG00000025558	+	-0.000828362	0.993639	-	-2.68523	-2.67657	-2.81179	-2.41597	-2.70574	-2.77563	-2.4879	-2.54806	-2.58317	-2.8964	112160000	1	3	1	0	49.283
E9QNN1;A0A087WPL5;O70133;Q3UR42;A0A0R4J2C3;A0A087WRT3	Dhx9	ATP-dependent RNA helicase A	ENSMUSG00000042699	+	0.0145653	0.581803	-	2.21322	2.19765	2.1349	2.11316	2.09129	2.14339	2.14262	2.14492	2.09999	2.14646	2521600000	28	37	37	0	323.31
A0A1W2P768;P84228;P68433	Hist1h3b	Histone H3.2;Histone H3.1	ENSMUSG00000069267	+	0.252363	0.0202835	+	2.64619	2.66237	2.79589	2.58705	2.35702	2.46602	2.34331	2.37552	2.42534	2.17653	39203000000	30	10	2	0	77.004
D3Z191;Q80X71	Tmem106b	Transmembrane protein 106B	ENSMUSG00000029571	+	-0.0776657	0.475296	-	-0.436059	-0.298406	-0.433748	-0.439054	-0.555876	-0.470047	-0.171516	-0.267982	-0.192583	-0.672687	192340000	3	2	2	0	24.996
P58871;Z4YJL4	Tnks1bp1	182 kDa tankyrase-1-binding protein	ENSMUSG00000033955	+	-0.0388699	0.526995	-	0.16719	0.259631	0.0532551	0.268423	0.299309	0.206215	0.332071	0.128455	0.323648	0.251767	234560000	12	9	9	0	72.672
A2AEX8;A2AEX6;P97447;A2AEY1;A2AEY2;A2AEX7;A2AEY0;A2AEX9;Q8CDC8	Fhl1	Four and a half LIM domains protein 1	ENSMUSG00000023092	+	-0.25248	0.174772	-	0.98562	1.34282	1.05518	1.61654	1.45064	1.14064	1.68965	1.48566	1.86711	1.53015	801030000	15	13	13	0	110.64
Q922J9;D3Z5W6;D3Z4N9;D3Z072	Far1	Fatty acyl-CoA reductase 1	ENSMUSG00000030759	+	0.0706612	0.486583	-	-1.74099	-1.56419	-1.42706	-1.56385	-1.42398	-1.87309	-1.62138	-1.55297	-1.6328	-1.39315	48390000	3	2	2	0	24.696
F8VPL2;Q61194;A0A0U1RNH9;A0A0U1RNT0	Pik3c2a	Phosphatidylinositol 4-phosphate 3-kinase C2 domain-containing subunit alpha	ENSMUSG00000030660	+	-0.0187355	0.859028	-	-3.59508	-3.63598	-3.85071	-3.4257	-3.76703	-3.54261	-3.63551	-3.42823	-3.82997	-3.74449	9750400	1	2	2	0	20.061
Q9EQQ9;A0A494B913	Mgea5	Protein O-GlcNAcase	ENSMUSG00000025220	+	-0.0600954	0.297359	-	-2.39422	-2.50355	-2.61086	-2.53344	-2.52304	-2.38095	-2.36407	-2.43512	-2.58963	-2.49485	84373000	2	3	3	0	61.409
H3BKG0;D3Z148;P49817;D3Z0J2;P51637	Cav1	Caveolin;Caveolin-1	ENSMUSG00000007655	+	-0.0461094	0.471389	-	-0.627238	-0.704156	-0.682047	-0.78632	-0.534763	-0.681175	-0.514389	-0.58459	-0.761538	-0.562285	298830000	4	3	3	0	18.909
E9Q8N5;Q08EB6;Q08EB5;F7DCH5;Q8BRT1;A0A1L1ST22;A0A1L1SRY3;Q8BSE7	Clasp2	CLIP-associating protein 2	ENSMUSG00000033392	+	-0.0110584	0.665043	-	-0.083293	-0.0569334	-0.0592537	-0.126188	-0.147451	-0.0309696	-0.0829182	-0.113948	-0.0669785	-0.123013	130220000	4	6	4	0	33.254
Q6P5H2	Nes	Nestin	ENSMUSG00000004891	+	-0.0247629	0.705812	-	-1.99529	-2.04411	-2.10796	-2.27159	-2.14245	-1.9573	-2.13037	-2.10528	-2.20579	-2.03885	41562000	2	3	3	0	28.306
E9Q803;F6YTL8;D3YWX2;Q9R0I7	Ylpm1	YLP motif-containing protein 1	ENSMUSG00000021244	+	-0.0377144	0.304992	-	-1.65004	-1.65779	-1.52746	-1.55019	-1.5781	-1.63583	-1.51076	-1.55393	-1.55678	-1.51771		1	1	1	0	26.628
Q3UUQ7	Pgap1	GPI inositol-deacylase	ENSMUSG00000073678	+	-0.0142235	0.847323	-	-1.81317	-2.05663	-2.10936	-2.20581	-1.95492	-1.99388	-2.03019	-2.0622	-2.05342	-1.92908	24901000	4	3	3	0	18.422
E9PYK3	Parp4		ENSMUSG00000054509	+	0.0774096	0.231874	-	-2.13891	-2.22445	-2.30411	-2.2259	-2.12256	-2.32365	-2.25447	-2.26565	-2.433	-2.12621	50512000	4	4	4	0	41.491
Q9D7J6	Dnase1l1	Deoxyribonuclease-1-like 1	ENSMUSG00000019088	+	-0.000847626	0.9929	-	-0.967038	-0.951024	-0.704929	-0.795696	-1.11455	-0.864822	-0.921747	-0.718221	-0.945259	-1.07895	49888000	2	2	2	0.00076923	11.242
Q3US59;V9GXN6;Q3TZR9;Q8R0S1;V9GXX5;V9GX99;A2AQE9;A2AQF0;G3UXC3;P16951	Atf7	Cyclic AMP-dependent transcription factor ATF-7;Cyclic AMP-dependent transcription factor ATF-2	ENSMUSG00000099083	+	0.0347532	0.526899	-	-3.10682	-2.97802	-2.97492	-3.15582	-2.93758	-3.07325	-3.00895	-3.09442	-2.98878	-3.16152	20146000	2	2	2	0.00052826	12.447
Q62245	Sos1	Son of sevenless homolog 1	ENSMUSG00000024241	+	-0.0794331	0.468286	-	-4.51748	-4.26988	-4.50981	-4.47688	-4.65443	-4.64403	-4.29372	-4.20955	-4.56554	-4.31847		1	1	1	0.000777	11.647
A3KGB4	Tbc1d8b	TBC1 domain family member 8B	ENSMUSG00000042473	+	-0.2291	0.119965	-	-4.40896	-4.46304	-4.99559	-4.52943	-4.76747	-4.31614	-4.30041	-4.62309	-4.24769	-4.53167	47162000	1	3	3	0	37.917
Q8C8U0;G3X957;O35711	Ppfibp2	Liprin-beta-1;Liprin-beta-2	ENSMUSG00000036528	+	0.038172	0.571771	-	-2.46867	-2.39231	-2.37244	-2.47795	-2.23162	-2.58557	-2.32993	-2.3542	-2.48014	-2.38402		1	2	2	0	29.967
F6VG18;A0A1L1SSX7;Q9JHQ5;F6VTH5;A0A1L1ST13;E9Q9P1	Lztfl1	Leucine zipper transcription factor-like protein 1	ENSMUSG00000025245	+	-0.0411152	0.235441	-	0.361352	0.385755	0.256857	0.379597	0.403111	0.401583	0.376566	0.339614	0.431273	0.443212	118830000	6	7	7	0	57.107
Q640M1;E9Q9S3;Q6EJB6	Utp14b	U3 small nucleolar RNA-associated protein 14 homolog A;U3 small nucleolar RNA-associated protein 14 homolog B	ENSMUSG00000079470	+			-												1	1	1	0	14.463
P27546;E9PZ43;A0A140T8T5;A0A0G2JFH2;A0A0G2JDN7;A0A0G2JG35;A0A0G2JFT4;A0A0G2JFK3;A0A0G2JDY5;A0A0G2JDU1;A0A0G2JE57;Q78TF3	Map4	Microtubule-associated protein 4;Microtubule-associated protein	ENSMUSG00000032479	+	-0.025758	0.813962	-	3.26592	3.38801	3.14237	3.51117	3.44843	3.33002	3.50507	3.21522	3.62818	3.2062	6594300000	57	34	34	0	323.31
P26040	Ezr	Ezrin	ENSMUSG00000052397	+	0.0800072	0.0017685	-	1.05069	1.01835	1.02213	1.0283	0.996244	0.952873	0.951529	0.939641	0.981903	0.889735	1265400000	10	31	17	0	223.08
Q60598;Q921L6	Cttn	Src substrate cortactin	ENSMUSG00000031078	+	-0.160917	0.121794	-	2.60317	2.76624	2.45018	2.76795	2.58513	2.83421	2.93368	2.5871	2.94506	2.6772	3991400000	35	23	23	0	200.87
A0A1W2P8F6;Q9JHG7	Pik3cg	Phosphatidylinositol 4,5-bisphosphate 3-kinase catalytic subunit gamma isoform	ENSMUSG00000020573	+	0.0294626	0.777129	-	-0.937051	-1.11087	-1.06529	-1.2919	-0.846329	-1.05444	-1.25419	-1.01094	-1.19254	-0.88664	57335000	2	2	2	0	15.013
Q8BX02;Q6P9J5	Kank2	KN motif and ankyrin repeat domain-containing protein 2	ENSMUSG00000032194	+	-0.0750233	0.39961	-	0.738149	0.843106	0.631603	0.931343	0.818924	0.786802	0.992327	0.679177	1.0467	0.833236	264750000	8	7	7	0	65.81
Q6PB44;A0A0G2JEW5	Ptpn23	Tyrosine-protein phosphatase non-receptor type 23	ENSMUSG00000036057	+	-0.00559158	0.814422	-	0.596309	0.582421	0.546789	0.590582	0.668316	0.561918	0.608675	0.62481	0.592525	0.624446	262240000	9	10	10	0	89.995
H7BWY4;E9Q9H0;Q811D0;D3Z3B8;S4R2T8;F6UDT8;D3YUZ8;E9Q2L2;A0A571BEK3;A0A571BEZ4;A0A338P6J0;Q91XM9;D3YWU0;A2BEF2;Q52KF7;A2BEE9;P70175	Dlg1	Disks large homolog 1	ENSMUSG00000022770	+	-0.0162277	0.735734	-	0.305467	0.403436	0.438686	0.441725	0.561872	0.436262	0.437746	0.446713	0.522678	0.388925	231370000	6	7	7	0	71.303
Q9R0M5	Tpk1	Thiamin pyrophosphokinase 1	ENSMUSG00000029735	+	0.0026453	0.992871	-	-3.12655	-2.63785	-2.94964	-3.14972	-3.08938	-3.36163	-3.30689	-1.91841	-3.21192	-3.16753	17586000	2	2	2	0	17.982
Q8C129	Lnpep	Leucyl-cystinyl aminopeptidase	ENSMUSG00000023845	+	-0.0209202	0.791899	-	1.72338	1.55591	1.74967	1.5955	1.57113	1.79041	1.59918	1.81228	1.63959	1.45872	836520000	15	11	11	0	93.48
Q3U9G9;A0A0A6YW01;A0A0A6YXT6;A0A0A6YXW3;A0A0A6YWS3;A0A0A6YY12	Lbr	Lamin-B receptor	ENSMUSG00000004880	+	-0.0481976	0.553808	-	0.412982	0.345061	0.283117	0.298918	0.0342846	0.290503	0.380114	0.454961	0.29595	0.193824	559690000	3	9	9	0	131.45
Q99KE1	Me2	NAD-dependent malic enzyme, mitochondrial	ENSMUSG00000024556	+	-0.0489185	0.656663	-	0.830188	0.821349	0.865028	1.00519	1.36732	1.03755	0.929285	1.03734	1.04814	1.08134	605540000	10	9	9	0	80.48
Q9D023;A0A0A6YY89;G5E869	Zfp142	Mitochondrial pyruvate carrier 2	ENSMUSG00000026135	+	0.0429924	0.6678	-	-4.70249	-4.5659	-4.80948	-4.47862	-5.01242	-4.67994	-4.81646	-4.74483	-4.75368	-4.78897	15973000	1	2	2	0.002031	10.7
A0A0R4J1W0;B2RXQ9;D3Z080;Z4YJR7;A0A0R4J1T1;B7ZWM6;B9EKP8;Q3UTJ2;A0A0R4J1X5;F6ZWT0;F6V513;F7BEU1;A0A1B0GRC3	Sorbs2	Sorbin and SH3 domain-containing protein 2	ENSMUSG00000031626	+	-0.201134	0.322614	-	-0.363763	0.00990963	-0.415625	0.16412	-0.44413	-0.199793	0.23772	-0.298249	0.43277	-0.216268	118540000	5	4	4	0	28.409
P56375	Acyp2	Acylphosphatase-2	ENSMUSG00000060923	+	-0.0745274	0.502673	-	-1.51733	-1.20008	-1.63798	-1.32327	-1.41652	-1.36291	-1.18976	-1.53591	-1.16149	-1.47248	60725000	2	2	2	0.0020299	10.673
O88532;F6QJP7;D3Z5G4	Zfr	Zinc finger RNA-binding protein	ENSMUSG00000022201	+	0.000553131	0.992844	-	-1.63945	-1.55241	-1.59116	-1.81943	-1.52265	-1.70364	-1.59462	-1.60587	-1.67803	-1.5457	105630000	1	4	4	0	44.286
Q80X90	Flnb	Filamin-B	ENSMUSG00000025278	+	-0.147521	0.0749822	-	5.23763	5.2864	5.0978	5.22581	5.08206	5.37809	5.49107	5.25202	5.39616	5.14996	25070000000	208	113	103	0	323.31
O88668;K4DI63;J3QP41	Creg1	Protein CREG1	ENSMUSG00000040713	+	-0.0488728	0.645656	-	0.1102	-0.0888948	0.132511	-0.285028	-0.229675	0.0605984	-0.0937004	0.156226	-0.141615	-0.098033	594120000	8	4	4	0	35.902
P16546	Sptan1	Spectrin alpha chain, non-erythrocytic 1	ENSMUSG00000057738	+	-0.125952	0.214584	-	3.44636	3.56965	3.32083	3.52953	3.29493	3.52047	3.73579	3.47447	3.72154	3.33878	3441200000	51	66	1	0	323.31
A0A0R4J0H8;Q6NWW9	Fndc3b	Fibronectin type III domain-containing protein 3B	ENSMUSG00000039286	+	0.0383209	0.533971	-	-0.74578	-0.710622	-0.630657	-0.773603	-0.487921	-0.771845	-0.722609	-0.747846	-0.69286	-0.605029	89922000	5	5	5	0	57.937
E9PVC7;O35495	Cdk14	Cyclin-dependent kinase 14	ENSMUSG00000028926	+	0.25187	0.0207793	+	-2.45856	-2.41642	-2.41046	-2.4972	-2.15433	-2.71335	-2.57933	-2.43643	-2.65289	-2.81432	10699000	1	2	1	0.0054227	5.6619
Q6ZWY9;Q64478;Q64525;P10854	Hist1h2bc	Histone H2B type 1-C/E/G;Histone H2B type 1-H;Histone H2B type 2-B;Histone H2B type 1-M	ENSMUSG00000018102	+	0.249973	0.0268235	+	4.09341	4.08467	4.2262	3.88287	3.71542	3.81826	3.77208	3.74542	3.72052	3.69643	129180000000	99	15	1	0	125.89
Q8CGY8	Ogt	UDP-N-acetylglucosamine--peptide N-acetylglucosaminyltransferase 110 kDa subunit	ENSMUSG00000034160	+	0.0852985	0.0509991	-	0.353671	0.391082	0.504784	0.322931	0.395256	0.31542	0.311193	0.342923	0.22909	0.342605	376150000	7	10	10	0	130.98
Q9DBR7;A0A1W2P750	Ppp1r12a	Protein phosphatase 1 regulatory subunit 12A	ENSMUSG00000019907	+	-0.0895203	0.130184	-	2.03877	2.13161	1.9835	2.15225	2.10456	2.16972	2.25993	2.06151	2.27484	2.09228	1064500000	19	18	17	0	162.75
Q5F2E8	Taok1	Serine/threonine-protein kinase TAO1	ENSMUSG00000017291	+	-0.0714931	0.348627	-	-1.51395	-1.45611	-1.40207	-1.52786	-1.19516	-1.44881	-1.31659	-1.42916	-1.24829	-1.29482		1	2	1	0	16.628
P51125;Q8CE80;A0A338P6J9;Q921U7;Q8C281;Q8CE04;A0A1Y7VJN8	Cast	Calpastatin	ENSMUSG00000021585	+	-0.0409954	0.456635	-	1.75469	1.76717	1.72385	1.7649	1.56989	1.73596	1.78029	1.75052	1.87335	1.64537	1763900000	21	15	15	0	155.7
Q6ZWY9;Q64478;Q64525;P10854	Hist1h2bh	Histone H2B type 1-C/E/G;Histone H2B type 1-H;Histone H2B type 2-B;Histone H2B type 1-M	ENSMUSG00000114456	+	0.249973	0.0268235	+	4.09341	4.08467	4.2262	3.88287	3.71542	3.81826	3.77208	3.74542	3.72052	3.69643	129180000000	99	15	1	0	125.89
P12388;F6ZFV0	Serpinb2	Plasminogen activator inhibitor 2, macrophage	ENSMUSG00000062345	+	-0.217075	0.53916	-	2.39958	1.59427	2.26558	1.49175	2.38012	2.71064	1.77529	2.36264	1.46382	2.90429	2768500000	27	15	15	0	157.32
E9Q3E2;Q8CC35	Synpo	Synaptopodin	ENSMUSG00000043079	+	-0.0928768	0.439179	-	-1.04421	-0.922681	-1.25313	-1.0053	-1.24183	-0.943026	-0.831814	-1.16403	-0.794254	-1.26964	65916000	2	2	2	0	15.839
E9QNH7;Q5XG73;A0A2I3BRB9;Z4YM84;A0A2I3BQH8;A0A2I3BQ50	Acbd5	Acyl-CoA-binding domain-containing protein 5	ENSMUSG00000026781	+	-0.0578297	0.180792	-	-2.93184	-2.84664	-2.9383	-2.93856	-3.0628	-2.91965	-2.86485	-2.93231	-2.82608	-2.8861	64638000	2	3	3	0	31.63
Q99ME2	Wdr6	WD repeat-containing protein 6	ENSMUSG00000066357	+	0.123524	0.241033	-	-2.05188	-1.88123	-1.9593	-1.93568	-1.49108	-1.98454	-2.00662	-2.00002	-1.95759	-1.98803	56708000	2	3	3	0	36.064
Q61239	Fnta	Protein farnesyltransferase/geranylgeranyltransferase type-1 subunit alpha	ENSMUSG00000015994	+	-0.0262074	0.572447	-	-1.00095	-0.924493	-0.943047	-0.909294	-0.919054	-0.966942	-0.855606	-1.02445	-0.78886	-0.929942	163130000	5	4	4	0	49.046
P21278	Gna11	Guanine nucleotide-binding protein subunit alpha-11	ENSMUSG00000034781	+	-0.21587	0.104995	-	-0.432887	-0.140338	-0.517572	-0.193785	-0.497471	-0.10084	-0.000370026	-0.301002	0.0810184	-0.381509	134320000	4	6	4	0	64.436
D3Z061;Q8C7R4	Uba6	Ubiquitin-like modifier-activating enzyme 6	ENSMUSG00000035898	+	0.00729599	0.823368	-	1.48063	1.43179	1.45806	1.40295	1.49031	1.42043	1.45301	1.43097	1.37935	1.54349	656370000	17	15	15	0	138.41
E9Q6Z0;E9PV12;G3X914;Q9D5V5	Cul5	Cullin-5	ENSMUSG00000032030	+	-0.0172878	0.607905	-	1.00743	1.00164	0.890335	0.907795	1.03686	0.948149	0.995476	1.01331	0.958338	1.01522	276150000	7	6	6	0	61.99
Q3UZJ4;Q61151;A0A1W2P7D8	Ppp2r5e	Serine/threonine-protein phosphatase 2A 56 kDa regulatory subunit epsilon isoform	ENSMUSG00000021051	+	0.00804558	0.837024	-	-1.64794	-1.50294	-1.55151	-1.60557	-1.48569	-1.59722	-1.56854	-1.61435	-1.48422	-1.56956	81574000	1	3	1	0	23.3
Q8JZM7	Cdc73	Parafibromin	ENSMUSG00000026361	+	0.0262373	0.648506	-	-2.17038	-2.14098	-2.09016	-2.30385	-2.34253	-2.24023	-2.16294	-2.31533	-2.26655	-2.19403	27253000	2	2	2	0.00052549	12.269
O35654	Pold2	DNA polymerase delta subunit 2	ENSMUSG00000020471	+	-0.000777817	0.992415	-	-3.9708	-3.92482	-3.66447	-3.93387	-4.10787	-3.9221	-3.81423	-3.90862	-3.92791	-4.02509		1	1	1	0.00027241	13.604
G5E8R8;Q6P5G6	Ubxn7	UBX domain-containing protein 7	ENSMUSG00000053774	+	-0.0325796	0.720244	-	-3.17686	-3.46056	-3.31288	-3.38481	-3.64147	-3.46248	-3.39502	-3.25041	-3.42678	-3.27899	22207000	1	2	2	0	24.687
A0A0U1RPD7;A0A0U1RNW0;A0A0U1RPM8;Q6P2B2;Q99K78;A0A494BAP2;A0A0U1RP94;Q8BVP5;Q8C4X2;Q8BTH8;A0A140LIJ6;A0A140LHR2;A0A0U1RPL1	Csnk1g1	Casein kinase I isoform gamma-2;Casein kinase I isoform gamma-3;Casein kinase I isoform gamma-1	ENSMUSG00000032384	+	0.0281719	0.485863	-	-0.480334	-0.441285	-0.324926	-0.404987	-0.292164	-0.462198	-0.417006	-0.434768	-0.401937	-0.368648	33801000	2	2	2	0.00078247	12.026
O88322;A0A286YCQ5	Nid2	Nidogen-2	ENSMUSG00000021806	+	0.0561209	0.832447	-	-4.32288	-4.39868	-4.77979	-3.99667	-5.27671	-4.84516	-4.39287	-4.665	-4.2232	-4.92911	5187900	1	1	1	0.0052804	9.7212
A0A0G2JG59;A0A0G2JGI1;A0A0G2JFD8;A0A0G2JEX1;Q7TPW1;A0A0G2JDZ8;A0A0G2JDY6	Nexn	Nexilin	ENSMUSG00000039103	+	-0.152387	0.218673	-	0.122029	0.34065	0.0265236	0.280163	0.395527	0.312727	0.574537	0.269696	0.620569	0.149299	228020000	5	5	5	0	30.952
A2A6J4;A2A6J7;P19973;A0A1B0GRF5	Lsp1	Lymphocyte-specific protein 1	ENSMUSG00000018819	+	-0.0186226	0.864865	-	0.860536	0.593133	0.782907	0.55868	0.431995	0.754873	0.611395	0.89895	0.519125	0.536021	855560000	9	7	7	0	152.95
F8VPU2;E9Q805	Farp1	FERM, RhoGEF and pleckstrin domain-containing protein 1	ENSMUSG00000025555	+	-0.104718	0.125297	-	-1.38815	-1.19986	-1.33691	-1.2542	-1.09641	-1.25113	-1.16863	-1.11823	-1.0481	-1.16585	41290000	2	3	3	0	21.064
Q5H8C4;A0A286YCT3	Vps13a	Vacuolar protein sorting-associated protein 13A	ENSMUSG00000046230	+	-0.100475	0.419242	-	-3.70959	-3.40972	-3.50246	-3.76212	-3.71263	-3.65519	-3.3165	-3.77788	-3.28382	-3.56075		1	1	1	0	18.267
Q6PHQ8;F7A8R0;E9Q2U4;F6ZAJ8;F6UFC8;F6WYJ5;E9Q6K7	Naa35	N-alpha-acetyltransferase 35, NatC auxiliary subunit	ENSMUSG00000021555	+	0.0333614	0.748185	-	-3.84703	-3.86552	-3.72908	-3.84811	-3.7923	-3.80185	-3.87057	-3.9805	-4.08415	-3.51178	34855000	1	3	3	0	29.582
P35279;P61294	Rab6b	Ras-related protein Rab-6A;Ras-related protein Rab-6B	ENSMUSG00000032549	+	-0.0267998	0.358005	-	1.73259	1.71369	1.76888	1.65697	1.72458	1.75854	1.76791	1.7307	1.67562	1.79795	1893400000	22	11	2	0	107.03
A0A0A0MQM0;P63242;Q8BGY2;J3QPS8	Eif5a2	Eukaryotic translation initiation factor 5A;Eukaryotic translation initiation factor 5A-1;Eukaryotic translation initiation factor 5A-2	ENSMUSG00000050192	+	-0.0136787	0.597903	-	2.64498	2.58887	2.63018	2.58623	2.52715	2.57277	2.61956	2.65697	2.59927	2.59724	4840400000	29	13	13	0	138.65
P42208;F6WYM0;D3YYB1;D3Z3C0;D3Z1S1;D3YZU7;D3YV76	Sept2	Septin-2	ENSMUSG00000026276	+	-0.0935867	0.306297	-	1.82597	1.8612	1.64243	1.94278	1.60845	1.84489	2.0152	1.78483	1.98149	1.72235	2745600000	29	15	1	0	306.11
Q80X95;Q6NTA4;G3UYP1	Rragb	Ras-related GTP-binding protein A;Ras-related GTP-binding protein B	ENSMUSG00000041658	+	-0.0310207	0.670472	-	0.305175	0.162143	0.314196	0.132128	0.0582409	0.344877	0.184521	0.340276	0.109291	0.148021	283780000	7	7	7	0	52.442
Q8R1F1;A2ARS6	Fam129b	Niban-like protein 1	ENSMUSG00000026796	+	0.00082016	0.992384	-	2.80292	2.69956	2.91868	2.58376	2.60747	2.8335	2.66307	2.874	2.60339	2.63432	3717800000	33	25	25	0	220.56
P54823	Ddx6	Probable ATP-dependent RNA helicase DDX6	ENSMUSG00000032097	+	-0.0201801	0.313283	-	1.1949	1.12513	1.09352	1.15419	1.12667	1.1417	1.18078	1.15489	1.14356	1.17437	991240000	13	13	13	0	166.55
Z4YJV4;Q60597;Q5SVY0;Q5SVY1	Ogdh	2-oxoglutarate dehydrogenase, mitochondrial	ENSMUSG00000020456	+	0.00667419	0.612797	-	2.6849	2.65624	2.64788	2.70003	2.64592	2.68531	2.66056	2.65139	2.64773	2.6566	2088900000	39	30	24	0	261.89
D3Z4L9;Q61333	Tnfaip2	Tumor necrosis factor alpha-induced protein 2	ENSMUSG00000021281	+	0.0457468	0.582767	-	-2.73053	-2.76438	-2.56164	-2.61569	-2.90832	-2.86017	-2.72126	-2.63463	-2.68618	-2.90706	27021000	1	2	2	0.0002686	13.041
Q9JMH6;A0A1W2P6U1	Txnrd1	Thioredoxin reductase 1, cytoplasmic	ENSMUSG00000020250	+	0.0205933	0.852882	-	1.75392	1.62264	1.82248	1.44664	1.37694	1.75153	1.56038	1.71623	1.44702	1.4445	1816200000	17	13	12	0	207.11
Q3TZZ7;A0A1Y7VM39;A0A1Y7VNA1	Esyt2	Extended synaptotagmin-2	ENSMUSG00000021171	+	-0.10657	0.121807	-	-0.106238	-0.0671778	-0.229637	0.0754814	-0.0159397	-0.0229053	0.0398273	-0.0171518	0.171501	0.0180674	351650000	9	8	8	0	91.95
Q61576;A2A4H9;F6W360	Fkbp10	Peptidyl-prolyl cis-trans isomerase FKBP10	ENSMUSG00000001555	+	-0.136253	0.210848	-	1.52582	1.60829	1.55872	1.75434	1.92145	1.68067	1.74546	1.67892	1.93644	2.0084	2473900000	20	13	13	0	109.62
Q8VIJ6	Sfpq	Splicing factor, proline- and glutamine-rich	ENSMUSG00000028820	+	0.0528347	0.248234	-	2.33606	2.39082	2.34597	2.25462	2.38727	2.19141	2.29321	2.30579	2.25696	2.40319	2570300000	27	19	18	0	224.41
Q9Z0H3;F6U415	Smarcb1	SWI/SNF-related matrix-associated actin-dependent regulator of chromatin subfamily B member 1	ENSMUSG00000000902	+	0.000546455	0.99136	-	-1.98897	-1.87112	-1.99965	-1.81159	-2.04139	-1.88754	-1.91063	-1.97853	-1.92673	-2.01202	48681000	2	2	2	0.00052896	12.476
F6UV57;F6YCM8;F8WIH0;D3Z7V3;H7BX64;Q3URD3	Slmap	Sarcolemmal membrane-associated protein	ENSMUSG00000021870	+	-0.131602	0.168779	-	0.477752	0.52525	0.403534	0.732225	0.477797	0.57226	0.780125	0.625716	0.829557	0.466912	189800000	8	7	7	0	69.741
Q09XV5;F7AL76	Chd8	Chromodomain-helicase-DNA-binding protein 8	ENSMUSG00000053754	+	-0.0220119	0.743884	-	-2.99133	-2.98373	-2.73249	-2.93664	-2.94451	-2.98017	-2.91181	-2.75179	-2.98985	-2.84501		1	1	1	0.00052715	12.407
O55091;A0A3Q4EC12	Impact	Protein IMPACT	ENSMUSG00000024423	+	-0.170355	0.300773	-	-1.47963	-1.54533	-1.74569	-1.69935	-1.79955	-1.06769	-1.2226	-1.69775	-1.65789	-1.77184	113570000	2	2	2	0	15.226
Q3TTC2;Q00899	Yy1	Transcription factor YY2;Transcriptional repressor protein YY1	ENSMUSG00000021264	+	0.0854996	0.436867	-	-2.06056	-2.03139	-1.9094	-2.35411	-1.91312	-2.073	-2.16604	-2.14088	-2.35949	-1.95667		1	1	1	0.00053064	12.532
Q3UHJ0;Q91ZK0	Aak1	AP2-associated protein kinase 1	ENSMUSG00000057230	+	-0.104955	0.151671	-	-0.112372	-0.150239	-0.0691967	-0.0848541	0.0387249	0.100983	-0.0733795	0.22432	-0.0369682	-0.06812	335970000	6	7	4	0	43.872
Q9D964	Gatm	Glycine amidinotransferase, mitochondrial	ENSMUSG00000027199	+	0.249899	0.00899312	+	-0.775699	-0.656295	-0.459801	-0.570971	-0.62031	-1.06663	-0.818241	-0.809813	-0.782511	-0.855376	88035000	3	3	3	0	16.946
E9Q1D5;Q62219	Tgfb1i1	Transforming growth factor beta-1-induced transcript 1 protein	ENSMUSG00000030782	+	-0.147096	0.21979	-	-0.665532	-0.398902	-0.451584	-0.388372	-0.180569	-0.451338	-0.160757	-0.438678	-0.0449829	-0.253724	107380000	2	2	2	0	17.412
E9QAE3	Btaf1		ENSMUSG00000040565	+	-0.0572077	0.557734	-	-2.10881	-2.22353	-2.09454	-2.02789	-2.458	-1.95808	-2.25026	-2.24271	-2.09555	-2.08011	41896000	1	4	4	0	31.285
A0A2I3BQP6;Q923T9;A0A286YCB8;A0A286YDL6;A0A286YCH4	Camk2g	Calcium/calmodulin-dependent protein kinase type II subunit gamma	ENSMUSG00000021820	+	-0.107482	0.259042	-	0.624574	0.557311	0.420685	0.514471	0.327126	0.611502	0.743973	0.492066	0.75053	0.383504	194110000	7	9	3	0	38.779
E9PUM4;A0A1L1SQ51;Q71LX4;Q8CDM9;A0A1L1SRI1;A0A1L1SQP9	Tln2	Talin-2	ENSMUSG00000052698	+	-0.0789703	0.439448	-	0.759744	0.883328	0.641878	0.912386	0.612576	0.767683	0.981161	0.674457	1.05903	0.722432	693870000	13	25	9	0	72.6
Q6PAV2	Herc4	Probable E3 ubiquitin-protein ligase HERC4	ENSMUSG00000020064	+	-0.0804113	0.330079	-	-3.44409	-3.63641	-3.68953	-3.64476	-3.63026	-3.38794	-3.51289	-3.68413	-3.3878	-3.67023	85121000	1	3	3	0	52.268
A6H5Z3	Exoc6b	Exocyst complex component 6B	ENSMUSG00000033769	+	-0.0137171	0.774633	-	-1.44238	-1.35826	-1.42857	-1.54152	-1.61535	-1.47165	-1.44239	-1.45123	-1.49812	-1.4541	61768000	2	2	2	0	20.778
Q9D6K9;H3BJH5;H3BJ49;H3BJQ0	Cers5	Ceramide synthase 5	ENSMUSG00000023021	+	0.0453159	0.667145	-	-4.04442	-3.72276	-3.75452	-3.90633	-3.70714	-4.04138	-4.0779	-3.80159	-3.71462	-3.72625	77549000	1	2	2	0	20.244
A2AG68;Q64430;B1AQ57;Q64446	Atp7a	Copper-transporting ATPase 1	ENSMUSG00000033792	+	0.199931	0.0777858	-	-1.19105	-1.25895	-1.03914	-1.23977	-1.09452	-1.38991	-1.49552	-1.27807	-1.5866	-1.073		2	2	2	0	18.721
Q5NCJ4;Q5NCJ5;A0A5F8MPT3;Q5NCJ0;B2RUJ6;Q5NCJ1;Q5NCJ2;A0A1W2P734;E9QNQ4;A0A0A6YWG7;Q8CHG7	Rapgef6	Rap guanine nucleotide exchange factor 2	ENSMUSG00000037533	+	-0.0471848	0.627536	-	-2.50767	-2.56743	-2.78585	-2.49773	-2.31121	-2.49385	-2.36983	-2.66308	-2.53031	-2.37689	18735000	1	2	2	0.00078166	11.945
A2AT37	Upf2		ENSMUSG00000043241	+	-0.0731913	0.114059	-	-2.14616	-2.18407	-2.02597	-2.11429	-2.07524	-2.13034	-1.96053	-2.08119	-1.99207	-2.01564	12250000	1	2	2	0	17.537
E9PXE6;F8VPR2;A2AQW2;A2APV2	Fmnl2	Formin-like protein 2	ENSMUSG00000036053	+	-0.039015	0.355317	-	-2.27766	-2.42689	-2.46727	-2.38665	-2.45076	-2.39641	-2.33834	-2.4098	-2.29496	-2.37464	156790000	4	8	2	0	82.108
P59470	Polr3b	DNA-directed RNA polymerase III subunit RPC2	ENSMUSG00000034453	+	0.0393494	0.59498	-	-2.80674	-2.64494	-2.72404	-2.91716	-2.61749	-2.85554	-2.72527	-2.82893	-2.63062	-2.86675	10396000	1	2	2	0	16.851
G5DDB7;Q8R3B1;Q05DG3	Plcd1	Phosphoinositide phospholipase C;1-phosphatidylinositol 4,5-bisphosphate phosphodiesterase delta-1	ENSMUSG00000010660	+	-0.120541	0.172903	-	0.0492105	0.116977	0.059473	0.306591	0.0993366	0.290337	0.189219	0.0813284	0.473238	0.20017	150890000	7	7	7	0	54.564
Q9ERD7;A0A1D5RM76	Tubb3	Tubulin beta-3 chain	ENSMUSG00000062380	+	-0.108622	0.167075	-	-0.593064	-0.566104	-0.662935	-0.58733	-0.827776	-0.483744	-0.451262	-0.687318	-0.427578	-0.644198	758990000	5	18	3	0	27.963
Q8C0M9	Asrgl1	Isoaspartyl peptidase/L-asparaginase;Isoaspartyl peptidase/L-asparaginase alpha chain;Isoaspartyl peptidase/L-asparaginase beta chain	ENSMUSG00000024654	+	-0.0656609	0.442656	-	-2.53551	-2.35075	-2.49832	-2.41448	-2.53557	-2.48895	-2.29562	-2.58621	-2.17893	-2.45661	32436000	2	2	2	0	20.835
A0A2R8VJW3;O55229;F6RRT7	Chkb	Choline/ethanolamine kinase	ENSMUSG00000022617	+	-0.0231995	0.78662	-	-1.67406	-1.72788	-1.55858	-1.79343	-1.46582	-1.73264	-1.70412	-1.52573	-1.70201	-1.43927	63078000	3	2	2	0	28.035
Q8BTI8;A0A3B2W3Z4;A0A087WPS9;A0A087WRX8	Srrm2	Serine/arginine repetitive matrix protein 2	ENSMUSG00000039218	+	0.033215	0.514739	-	1.2059	1.24452	1.31614	1.21157	1.32791	1.13999	1.19772	1.34351	1.30754	1.15121	829420000	13	15	15	0	188.15
P54276;A0A3Q4EGF1	Msh6	DNA mismatch repair protein Msh6	ENSMUSG00000005370	+	0.233814	0.0307523	+	-3.44527	-3.61558	-3.42422	-3.63078	-3.7897	-3.71282	-3.74869	-3.69857	-3.97201	-3.94254	120020000	1	4	4	0	133.3
O09005	Degs1	Sphingolipid delta(4)-desaturase DES1	ENSMUSG00000038633	+	0.125026	0.168896	-	-2.69864	-2.78702	-2.50171	-2.627	-2.57153	-2.93307	-2.66223	-2.65778	-2.91504	-2.6429	62990000	3	2	2	0	19.689
Q9D8T7;F8WHU8;F7DE82	Slirp	SRA stem-loop-interacting RNA-binding protein, mitochondrial	ENSMUSG00000021040	+	0.228489	0.0483369	+	-2.55713	-2.30243	-2.51235	-2.51211	-2.14917	-2.848	-2.52276	-2.58308	-2.67723	-2.54457	229590000	3	3	3	0	41.558
E9QPI5;Q6A026;A0A0J9YV33	Pds5a	Sister chromatid cohesion protein PDS5 homolog A	ENSMUSG00000029202	+	-0.00300007	0.991125	-	-2.61829	-2.19113	-2.86858	-3.0048	-2.72179	-3.2057	-2.10155	-2.21871	-3.05566	-2.80796	207990000	1	8	7	0	130.17
B1AUX2;Q61191;F6SJS2;F6T088;Q9D968	Hcfc1	Host cell factor 1;HCF N-terminal chain 1;HCF N-terminal chain 2;HCF N-terminal chain 3;HCF N-terminal chain 4;HCF N-terminal chain 5;HCF N-terminal chain 6;HCF C-terminal chain 1;HCF C-terminal chain 2;HCF C-terminal chain 3;HCF C-terminal chain 4;HCF C-terminal chain 5;HCF C-terminal chain 6	ENSMUSG00000031386	+	0.030423	0.406298	-	1.47584	1.48196	1.56583	1.42561	1.55517	1.40947	1.4806	1.52096	1.42645	1.51483	571500000	12	14	14	0	136.43
Q64433;Q9JI95	Hspe1	10 kDa heat shock protein, mitochondrial	ENSMUSG00000073676	+	-0.000394058	0.991034	-	2.63037	2.63741	2.7674	2.66836	2.72328	2.71255	2.62584	2.65951	2.67966	2.75125	9355600000	24	11	11	0	106.52
P11440;D3Z2T9	Cdk1	Cyclin-dependent kinase 1	ENSMUSG00000019942	+	0.22141	0.0350893	+	0.188735	0.200704	0.54007	0.193632	0.0357666	0.0446529	0.0390205	0.0772715	-0.0637589	-0.045331	477330000	6	8	6	0	193.98
J3QNW0;P13864	Dnmt1	DNA (cytosine-5)-methyltransferase;DNA (cytosine-5)-methyltransferase 1	ENSMUSG00000004099	+	0.210319	0.0231793	+	-0.737868	-0.595979	-0.357573	-0.756336	-0.688478	-0.900341	-0.853207	-0.813378	-0.800272	-0.820632	271120000	3	8	8	0	141.93
D3YX52;P58749	Tm6sf1	Transmembrane 6 superfamily member 1	ENSMUSG00000038623	+	0.0334736	0.559054	-	-0.914653	-1.06662	-0.893345	-1.07628	-1.03132	-0.953087	-1.12414	-0.935946	-1.02386	-1.11254	56784000	2	2	2	0.00078023	11.837
F8WIJ0;Q9JIS8;F6TQE2;A2AGJ9;Q6P6P5;Q3V0N8;Q924N4	Slc12a4	Solute carrier family 12 member 4	ENSMUSG00000017765	+	-0.0744839	0.0924128	-	-0.950597	-0.982503	-0.917442	-0.892847	-0.880283	-0.936293	-0.834064	-0.817954	-0.748035	-0.914907	77417000	4	3	3	0	19.507
Q8BPU7;A0A1Y7VIX9	Elmo1	Engulfment and cell motility protein 1	ENSMUSG00000041112	+	0.0479965	0.366481	-	2.17623	2.11648	2.20139	2.05883	2.28234	2.06376	2.08627	2.15982	2.05744	2.22799	1118500000	24	17	14	0	114.94
Q9CYD3	Crtap	Cartilage-associated protein	ENSMUSG00000032431	+	-0.134842	0.096316	-	0.181191	0.167518	0.271347	0.432058	0.370668	0.365026	0.34795	0.307754	0.53647	0.539794	334460000	10	10	10	0	82.986
E9Q1E4;Q8BGW1;D3Z127	Fto	Alpha-ketoglutarate-dependent dioxygenase FTO	ENSMUSG00000055932	+	0.116814	0.472725	-	-0.956103	-0.803182	-1.04178	-0.886538	-0.176527	-0.937185	-0.845152	-0.864064	-0.892548	-0.909253	73960000	3	3	3	0	27.498
P11881	Itpr1	Inositol 1,4,5-trisphosphate receptor type 1	ENSMUSG00000030102	+			-												1	2	1	0.0054402	6.1169
Q8BHL5;F6YXR3;A2A5A7;D6RHT3;Q5GMG0	Elmo2	Engulfment and cell motility protein 2	ENSMUSG00000017670	+	-0.084627	0.468773	-	-4.2417	-3.99872	-4.33362	-4.03039	-4.51668	-3.99478	-4.3059	-4.14863	-4.2026	-4.04606	30768000	1	5	2	0	19.648
B2RQS1;Q9ERG2	Strn3	Striatin-3	ENSMUSG00000020954	+	-0.0340607	0.380605	-	-0.802531	-0.772418	-0.788446	-0.85667	-0.881649	-0.858038	-0.719234	-0.828952	-0.709435	-0.815753	208140000	4	5	5	0	49.347
Q9D832	Dnajb4	DnaJ homolog subfamily B member 4	ENSMUSG00000028035	+	-0.0408106	0.738579	-	-1.21269	-0.946488	-1.26273	-0.838633	-0.72176	-1.06863	-0.844173	-0.988955	-0.812719	-1.06377	118970000	2	5	4	0	41.698
Q9Z2D6	Mecp2	Methyl-CpG-binding protein 2	ENSMUSG00000031393	+	-0.0209148	0.743152	-	-2.36393	-2.31476	-2.38754	-2.45706	-2.48714	-2.46102	-2.20786	-2.45205	-2.30653	-2.47839		1	1	1	0	20.387
B9EKI5;Q3TTA7	Cblb	E3 ubiquitin-protein ligase CBL-B	ENSMUSG00000022637	+	0.0113678	0.787436	-	-2.94534	-3.16533	-3.02977	-3.11441	-3.12385	-3.0984	-3.12079	-3.06138	-3.08686	-3.0681	10863000	2	3	2	0.00076589	11.068
P63330	Ppp2ca	Serine/threonine-protein phosphatase 2A catalytic subunit alpha isoform	ENSMUSG00000020349	+	0.000411987	0.99052	-	1.45125	1.45929	1.41117	1.4356	1.2841	1.43255	1.42235	1.37503	1.40986	1.39956	1137200000	17	10	2	0	140.36
Q91YQ6;Q6Q2Z6;A0A1Y7VMZ4;Q9QYR7;A0A1Y7VML8	Acot3	Acyl-coenzyme A thioesterase 5;Acyl-coenzyme A thioesterase 3	ENSMUSG00000021228	+	0.208874	0.0163715	+	-3.16337	-3.06857	-3.12114	-3.15955	-3.4218	-3.41864	-3.39337	-3.27509	-3.45772	-3.43398	18206000	1	3	1	0.0068376	5.1066
Q9ESX5;B7ZCL7;A2AN81;F6YUI5;F6S1S5	Dkc1	H/ACA ribonucleoprotein complex subunit 4	ENSMUSG00000031403	+	0.0945793	0.0040431	-	-0.12827	-0.152724	-0.0558891	-0.152456	-0.097578	-0.209145	-0.1551	-0.224771	-0.235758	-0.235042	507740000	5	13	13	0	177.06
Q6ZPJ3	Ube2o	E2/E3 hybrid ubiquitin-protein ligase UBE2O	ENSMUSG00000020802	+	0.149697	0.244966	-	-1.09326	-1.23137	-1.13713	-1.32881	-0.657297	-1.24181	-1.27497	-1.32496	-1.20783	-1.14678	57720000	1	2	2	0	74.47
Q91Z31;A0A0G2JGW0;A0A0G2JFV8;Q3V328	Ptbp2	Polypyrimidine tract-binding protein 2	ENSMUSG00000028134	+	-0.134112	0.552304	-	-2.91908	-2.88924	-2.94524	-2.93103	-2.94636	-2.8027	-3.18894	-2.85209	-1.98295	-3.13373		1	2	1	0	29.178
Q8C483;P26638;A2AFS0;A2AFS1	Sars	Serine--tRNA ligase, cytoplasmic	ENSMUSG00000068739	+	0.000191116	0.990519	-	2.38431	2.44003	2.44315	2.38896	2.39257	2.40687	2.42582	2.39577	2.43207	2.38754	3675500000	32	27	27	0	314.22
P97355;E9PZ58	Sms	Spermine synthase	ENSMUSG00000071708	+	0.0961012	0.253868	-	-2.53143	-2.61252	-2.27529	-2.62185	-2.57605	-2.55562	-2.7401	-2.48651	-2.67957	-2.63584	174980000	1	4	4	0	39.628
Q640N1;A0A0R4J0C4;Q9D2L5	Aebp1	Adipocyte enhancer-binding protein 1	ENSMUSG00000020473	+	0.0766811	0.567012	-	-0.674582	-0.625157	-0.636589	-0.357607	-0.275961	-0.81975	-0.672037	-0.744063	-0.41086	-0.306592	511670000	3	12	12	0	205.01
Q64337;F6VD69;D3YZJ1	Sqstm1	Sequestosome-1	ENSMUSG00000015837	+	0.0227411	0.786014	-	-1.37883	-1.50009	-1.07824	-1.24993	-1.45817	-1.36753	-1.40648	-1.3013	-1.28854	-1.41512	407930000	3	3	3	0	22.683
Q8BZZ3;Q3TXI7;A0A1D5RM92;Q9DBH0	Wwp1	NEDD4-like E3 ubiquitin-protein ligase WWP1;NEDD4-like E3 ubiquitin-protein ligase WWP2	ENSMUSG00000041058	+	0.0328423	0.386657	-	-3.91023	-3.76637	-3.85676	-3.93529	-3.89126	-3.92042	-3.93299	-3.89594	-3.82915	-3.94562	37655000	1	3	1	0.0054523	6.4426
F8WHM5;Q61543;F6RSH1;E9PWD8	Glg1	Golgi apparatus protein 1	ENSMUSG00000003316	+	0.0216156	0.372349	-	2.72941	2.73877	2.82691	2.73278	2.8012	2.71906	2.72892	2.77335	2.76648	2.73318	1796200000	26	22	22	0	196.76
Q7M739;F6ZDS4;F6RX08	Tpr	Nucleoprotein TPR	ENSMUSG00000006005	+	-0.0710007	0.283013	-	2.3036	2.21087	2.22873	2.17007	2.34989	2.50005	2.18495	2.36307	2.28961	2.28049	1636000000	23	32	32	0	323.31
P35762;A0A140LJL0	Cd81	CD81 antigen	ENSMUSG00000037706	+	-0.0411634	0.654171	-	-3.2901	-3.14967	-3.22792	-3.54001	-3.17157	-3.15133	-3.19012	-3.27473	-3.13185	-3.42543	143650000	2	3	3	0	79.872
Q9CVB6;D3YXG6;A0A087WRT2	Arpc2	Actin-related protein 2/3 complex subunit 2	ENSMUSG00000006304	+	-0.000418854	0.990297	-	3.43372	3.36856	3.43127	3.3584	3.28204	3.40521	3.35276	3.42727	3.32505	3.36578	11014000000	53	21	21	0	184.96
Q8C2Q7;O35737;D3Z6Y3	Hnrnph1	Heterogeneous nuclear ribonucleoprotein H;Heterogeneous nuclear ribonucleoprotein H, N-terminally processed	ENSMUSG00000007850	+	-0.0118572	0.698734	-	1.45968	1.35546	1.32091	1.3796	1.28765	1.37025	1.38841	1.36313	1.3684	1.37238	2152300000	24	15	5	0	230.78
F6ZQA3	Numa1		ENSMUSG00000066306	+	0.0831362	0.104502	-	-1.34587	-1.38076	-1.41365	-1.39541	-1.3595	-1.48397	-1.51621	-1.29587	-1.46777	-1.54705	59240000	3	9	2	0	13.883
A0A0J9YTY0;A0A0J9YUL3;Q8C1B7;A0A0J9YVA6;A0A0J9YUV6	Sept11	Septin-11	ENSMUSG00000058013	+	-0.149496	0.223028	-	2.26017	2.46315	2.14122	2.44735	2.1936	2.42567	2.65574	2.26416	2.66842	2.23898	2763100000	34	16	10	0	255.6
Q9QZC2	Plxnc1	Plexin-C1	ENSMUSG00000074785	+	-0.06168	0.444937	-	-2.21307	-2.47331	-2.34759	-2.38563	-2.65384	-2.36262	-2.28089	-2.33156	-2.42636	-2.36361		1	2	1	0.0007734	11.458
P21279;P30677;A0A494BBL5	Gnaq	Guanine nucleotide-binding protein G(q) subunit alpha	ENSMUSG00000024639	+	-0.0453613	0.411223	-	1.43171	1.38937	1.30718	1.33989	1.23695	1.45085	1.46672	1.35215	1.41571	1.24648	935820000	14	9	7	0	89.077
Q9DBS1	Tmem43	Transmembrane protein 43	ENSMUSG00000030095	+	-0.0743603	0.19477	-	0.967729	0.982593	0.941439	0.914555	1.12147	0.967268	1.11646	1.01141	1.02564	1.1788	1250100000	17	10	10	0	108.06
Q8BX70;A0A1L1SUY8;A0A1L1SS63	Vps13c	Vacuolar protein sorting-associated protein 13C	ENSMUSG00000035284	+	0.0413658	0.141563	-	0.971509	0.949233	0.93782	0.917309	0.878576	0.875299	0.906742	0.886304	0.8288	0.950473	246620000	17	11	11	0	107.72
Q3U0J8;A0A087WRL5	Tbc1d2b	TBC1 domain family member 2B	ENSMUSG00000037410	+	-0.0215569	0.713844	-	-0.40047	-0.374034	-0.520979	-0.293533	-0.309988	-0.427809	-0.345327	-0.469951	-0.275251	-0.272882	214280000	3	3	3	0	16.985
Q91XC8;A0A087WR57;A0A087WRC6	Dap	Death-associated protein 1	ENSMUSG00000039168	+	-0.134366	0.0620275	-	-1.58825	-1.65001	-1.56256	-1.63897	-1.55656	-1.31265	-1.55393	-1.64287	-1.41142	-1.40365	1000300000	6	3	3	0	25.551
Q8BYK6;Q91YT7	Ythdf3	YTH domain-containing family protein 3;YTH domain-containing family protein 2	ENSMUSG00000047213	+	0.0214565	0.674465	-	0.50549	0.525432	0.534302	0.3321	0.591808	0.473202	0.481192	0.451491	0.420534	0.55543	362480000	5	6	3	0	52.06
Q569Z5;F8WHR6;A0A2R8VHK2	Ddx46	Probable ATP-dependent RNA helicase DDX46	ENSMUSG00000021500	+	0.0337006	0.268408	-	1.65817	1.63445	1.70592	1.60719	1.6889	1.63079	1.56615	1.70192	1.61477	1.61248	837960000	14	18	18	0	215.71
Q6P5E6	Gga2	ADP-ribosylation factor-binding protein GGA2	ENSMUSG00000030872	+	-0.000961685	0.989889	-	-0.814691	-0.748807	-0.692812	-0.775938	-0.501637	-0.847795	-0.773315	-0.588647	-0.709827	-0.60949	480190000	2	2	2	0.00027167	13.523
Q9WTX6;Q3TPM3;D3Z2H3;A0A0N4SUW1;D3YUS8	Cul1	Cullin-1	ENSMUSG00000029686	+	0.00725708	0.689003	-	-0.389194	-0.410754	-0.411444	-0.409172	-0.375326	-0.443451	-0.446102	-0.380517	-0.389915	-0.37219	733180000	5	14	14	0	172.73
Q3UIA2	Arhgap17	Rho GTPase-activating protein 17	ENSMUSG00000030766	+	0.0112225	0.797343	-	0.611928	0.444182	0.57547	0.494389	0.447206	0.485138	0.460972	0.602096	0.489632	0.479226	365970000	9	5	1	0	82.789
Q4FCQ7;A0A1L1SQ41;Q9Z2A5;A0A140LJ98;J3QNU1	Ate1	Arginyl-tRNA--protein transferase 1	ENSMUSG00000030850	+	-0.0142582	0.8865	-	-1.57676	-1.37327	-1.47418	-1.4714	-1.49106	-1.26552	-1.25037	-1.65711	-1.67369	-1.46869	31481000	3	3	3	0	24.619
G3UYG6;Q6Y7W8;G3UWR2;E9Q2M5;G3UYR9	Gigyf2	PERQ amino acid-rich with GYF domain-containing protein 2	ENSMUSG00000048000	+	-0.0156681	0.660311	-	-1.12388	-1.15336	-1.05816	-1.06993	-0.984623	-1.04204	-1.08323	-1.00168	-1.10443	-1.08023	146790000	2	4	4	0	48.62
Q9JLV1	Bag3	BAG family molecular chaperone regulator 3	ENSMUSG00000030847	+	-0.0655952	0.176226	-	1.15868	1.17547	1.0957	1.14884	1.32915	1.17537	1.28188	1.24467	1.24281	1.29109	587430000	10	11	11	0	101.77
Q8K3H0	Appl1	DCC-interacting protein 13-alpha	ENSMUSG00000040760	+	-0.0932163	0.213582	-	-0.0526323	-0.171411	-0.256535	-0.0648174	-0.327587	0.0782909	-0.168301	-0.111228	-0.0624523	-0.14321	149460000	6	6	6	0	62.991
A0A1L1SRX2;O08739;A0A0G2JFD4;Q3V1D3	Ampd3	AMP deaminase 3	ENSMUSG00000005686	+	0.049357	0.397534	-	-1.43613	-1.53729	-1.34571	-1.50235	-1.31336	-1.47904	-1.583	-1.42588	-1.5096	-1.3841	128690000	3	6	6	0	38.145
Q9CQ65	Mtap	S-methyl-5-thioadenosine phosphorylase	ENSMUSG00000062937	+	0.066634	0.113768	-	1.904	1.92346	1.86053	1.85549	1.74353	1.81008	1.85526	1.76103	1.79361	1.73386	1964500000	22	15	15	0	252
Q91YD9;Q9CXQ9	Wasl	Neural Wiskott-Aldrich syndrome protein	ENSMUSG00000029684	+	-0.0365879	0.757544	-	-2.80655	-2.80291	-3.15513	-2.80941	-2.79843	-2.70076	-2.65658	-3.14536	-2.93697	-2.74982		1	1	1	0.00052411	12.159
Q8BGC4;A0A494BB38	Zadh2	Zinc-binding alcohol dehydrogenase domain-containing protein 2	ENSMUSG00000049090	+	-0.0883553	0.110939	-	0.235572	0.287122	0.127993	0.268654	0.299164	0.275158	0.335655	0.268304	0.30275	0.478414	350310000	7	6	6	0	63.902
E9PWG9;O35099	Map3k5	Mitogen-activated protein kinase kinase kinase 5	ENSMUSG00000071369	+	-0.0906534	0.399648	-	-2.57117	-2.44716	-2.76567	-2.46488	-2.7533	-2.53401	-2.59323	-2.64421	-2.21643	-2.56103	77876000	1	2	2	0.0015298	10.943
P05063	Aldoc	Fructose-bisphosphate aldolase C	ENSMUSG00000017390	+	0.0440002	0.797536	-	-0.185126	-0.446671	0.136236	-0.623188	-0.372435	-0.103998	-0.499193	-0.115764	-0.629667	-0.362563	216000000	5	12	6	0	73.934
Q9Z2A9;A0A087WSM3;Q80WV0	Ggt5	Gamma-glutamyltransferase 5;Gamma-glutamyltransferase 5 heavy chain;Gamma-glutamyltransferase 5 light chain	ENSMUSG00000006344	+	-0.0871471	0.754782	-	-0.962247	-0.548371	-1.12809	-0.172815	-1.06336	-0.808779	-0.493082	-1.04266	-0.00940704	-1.08521	97076000	4	3	3	0	20.334
P28653;P28654	Bgn	Biglycan	ENSMUSG00000031375	+	-0.109938	0.541939	-	1.01799	1.21305	1.11475	1.51678	1.61514	1.18486	1.39744	1.06921	1.74621	1.62967	1305800000	20	15	15	0	158.2
Q62356	Fstl1	Follistatin-related protein 1	ENSMUSG00000022816	+	-0.0272348	0.789613	-	-1.36235	-1.26265	-1.407	-1.27729	-0.896769	-1.36427	-1.12686	-1.21105	-1.17133	-1.19637	121570000	2	2	2	0.00078105	11.894
Q9JKF1;A0A0U1RNG5;A0A0U1RPU3;Q3UQP1;F8VQ29	Iqgap1	Ras GTPase-activating-like protein IQGAP1	ENSMUSG00000030536	+	0.0122612	0.84787	-	4.98897	4.91637	5.09179	4.83692	4.83156	4.9054	4.9434	5.05364	4.86273	4.83913	21589000000	179	69	65	0	323.31
A0A0J9YV01;H9H9S3;A0A0M3HEP2;Q9R0G7;A0A0J9YVF6	Zeb2	Zinc finger E-box-binding homeobox 2	ENSMUSG00000026872	+	0.0511503	0.533022	-	-1.33017	-1.3433	-1.30116	-1.31252	-1.57334	-1.45098	-1.30869	-1.40434	-1.31519	-1.63704	41329000	3	2	2	0	15.251
Q3U8S1;A2APM5;A2APM3;A2APM4;E9QKM8;Q80X37;A2APM1;A2APM2;P15379	Cd44	CD44 antigen	ENSMUSG00000005087	+	0.0373081	0.748784	-	0.71919	0.633477	1.06466	0.519464	0.491962	0.742737	0.564972	0.771741	0.563599	0.59917	1581400000	9	3	3	0	27.021
Q8C4U8;O35474	Edil3	EGF-like repeat and discoidin I-like domain-containing protein 3	ENSMUSG00000034488	+	0.208102	0.0188276	+	-0.125411	-0.366134	-0.104237	-0.319933	-0.217785	-0.393154	-0.468761	-0.3408	-0.608368	-0.362927	182640000	4	3	3	0	21.705
A2AQ43;A2AQ44;A2AQ42;A2AQ45;A2AQ41;Q80TY0;F6VVN1;A2AQ39;A0A0A6YWT1;A2AQ47	Fnbp1	Formin-binding protein 1	ENSMUSG00000075415	+	0.0176025	0.72479	-	1.75143	1.57802	1.71423	1.5338	1.61406	1.67474	1.6075	1.66247	1.53125	1.62757	712100000	13	11	11	0	89.375
A0A2I3BPX3;Q6P9J9;A0A2I3BPY8;A0A2I3BRD2	Ano6	Anoctamin-6	ENSMUSG00000064210	+	-0.113319	0.0978324	-	-1.15239	-1.17985	-1.41537	-1.27914	-1.3328	-1.05153	-1.12694	-1.13591	-1.24409	-1.23446	188240000	4	3	3	0	38.697
B7ZWL1;A0A1D5RMJ8;Q6ZQ08;A0A1D5RMD8;A0A1D5RML9;A0A1D5RM04;A0A1D5RMB6	Cnot1	CCR4-NOT transcription complex subunit 1	ENSMUSG00000036550	+	0.0293262	0.517581	-	-0.210599	-0.170537	-0.104237	-0.296949	-0.123417	-0.267424	-0.211205	-0.238664	-0.223129	-0.111949	277110000	6	14	14	0	130.09
Q9CWF2	Tubb2b	Tubulin beta-2B chain	ENSMUSG00000045136	+	0.00209103	0.989369	-	-1.68175	-1.42601	-2.00068	-1.47609	-1.45239	-1.67109	-1.26731	-1.73123	-1.48869	-1.88903	128760000	2	25	1	0.0032911	10.559
A0A0J9YV86;A0A0J9YUF8;A0A0J9YUR2;A0A0J9YTU3;Q5SXY1;A0A0J9YV47;A0A0J9YUG8	Specc1	Cytospin-B	ENSMUSG00000042331	+	-0.0567604	0.462778	-	-0.596473	-0.556325	-0.313774	-0.518715	-0.417406	-0.564518	-0.53722	-0.349441	-0.361588	-0.306125	111220000	5	5	5	0	53.957
Q6PFQ7;F6WTE9;F6W8M5;Q9Z268	Rasa4	Ras GTPase-activating protein 4	ENSMUSG00000004952	+	-0.000508118	0.989246	-	1.22915	1.15787	1.27626	1.2527	1.30025	1.16065	1.20106	1.26292	1.29544	1.29871	301720000	12	11	11	0	78.837
Q08024	Cbfb	Core-binding factor subunit beta	ENSMUSG00000031885	+	0.0148979	0.768299	-	0.399837	0.445889	0.421608	0.35136	0.563263	0.311747	0.47921	0.377902	0.447372	0.491237	723070000	8	6	6	0	57.183
Q8VD75;A0A0J9YUA3;A0A0G2JFU3;A0A1D5RMM7;Q9JKY5;A0A0J9YV08;A0A0J9YUX9	Hip1	Huntingtin-interacting protein 1	ENSMUSG00000039959	+	0.101991	0.174079	-	0.909659	0.997804	1.07829	1.01849	1.26278	0.841105	0.96958	0.952022	1.05783	0.936526	1002000000	11	14	14	0	134.59
P98083;D3YXZ9;D3YZV5;D3Z2I8;D3Z5U6;Q8BMC3	Shc1	SHC-transforming protein 1	ENSMUSG00000042626	+	-0.111119	0.341331	-	-2.92579	-2.8291	-3.06436	-2.88102	-3.28329	-3.118	-2.67436	-2.86276	-2.95326	-2.81958	87408000	1	2	2	0	34.648
Q8BP92;D6RHL9	Rcn2	Reticulocalbin-2	ENSMUSG00000032320	+	-0.0542252	0.249654	-	-0.954352	-0.99834	-1.02747	-0.976692	-0.790272	-0.87303	-0.921974	-0.857787	-0.896786	-0.926419	421420000	6	6	6	0	56.253
A0A171EBL2;E9Q555	Rnf213	E3 ubiquitin-protein ligase RNF213	ENSMUSG00000070327	+	0.208086	0.00474355	+	1.04296	1.00738	1.13693	0.855566	1.07411	0.830761	0.805826	0.839744	0.722069	0.878118	401380000	11	14	14	0	145.09
O55022	Pgrmc1	Membrane-associated progesterone receptor component 1	ENSMUSG00000006373	+	-0.108711	0.095846	-	0.553029	0.499848	0.514336	0.625168	0.367973	0.756075	0.564098	0.622029	0.636868	0.52484	704960000	8	6	5	0	55.937
Z4YKB8;Q3TEA8;Z4YKA3;A2AM65;A2AM70;A2AM69;A2AM62;A2AM63	Hp1bp3	Heterochromatin protein 1-binding protein 3	ENSMUSG00000028759	+	-0.000564194	0.989191	-	2.29487	2.22678	2.32319	2.34557	2.19999	2.34813	2.27827	2.24219	2.33406	2.19056	2327600000	21	19	19	0	137.16
A2AWA9;A2AWA7;A2AWB0;A0A3Q4L343;A0A0A6YWT4;A0A0A6YY35	Rabgap1	Rab GTPase-activating protein 1	ENSMUSG00000035437	+	0.0196405	0.603048	-	-1.44712	-1.3251	-1.42778	-1.49435	-1.40498	-1.43459	-1.47695	-1.41605	-1.50114	-1.36879	212720000	2	6	4	0	62.517
E9PV22;Q505F5;F6Z4L9;F6YT33	Lrrc47	Leucine-rich repeat-containing protein 47	ENSMUSG00000029028	+	0.000527573	0.988324	-	1.28631	1.2403	1.34008	1.18214	1.34766	1.29224	1.30382	1.23366	1.24905	1.31508	427580000	12	11	11	0	122.02
Q3TUQ7;Q5EG47;Q8BRK8	Prkaa1	5-AMP-activated protein kinase catalytic subunit alpha-1	ENSMUSG00000050697	+	-0.0729668	0.37864	-	-0.540908	-0.631812	-0.928858	-0.751656	-0.802588	-0.609983	-0.527353	-0.729964	-0.739983	-0.683703	146650000	4	4	4	0	65.589
O09110;A0A0R4J1Q6;A2AGS2;P70236	Map2k3	Dual specificity mitogen-activated protein kinase kinase 3	ENSMUSG00000018932	+	-0.058736	0.394389	-	0.147275	0.0927229	0.210518	0.0191746	-0.13504	0.189941	0.123369	0.176566	0.0944138	0.0440397	156570000	6	6	6	0	54.502
H3BJ02;H3BJE3;I1E4X1;Q8K1E0;H3BKJ7;H3BKP0	Stx5a	Syntaxin-5	ENSMUSG00000010110	+	-0.0211689	0.670122	-	-0.369233	-0.456679	-0.451584	-0.226746	-0.387775	-0.398762	-0.358742	-0.364116	-0.396229	-0.268325	105140000	4	3	3	0	29.991
P47809;B1ATL6;M0QW52;A0A2I3BQK8;M0QWR0;M0QWG5	Map2k4	Dual specificity mitogen-activated protein kinase kinase 4	ENSMUSG00000033352	+	-0.0466351	0.343122	-	-1.6087	-1.68247	-1.579	-1.81684	-1.59854	-1.6387	-1.64117	-1.56111	-1.58859	-1.62281	157990000	3	3	3	0	50.271
P70188	Kifap3	Kinesin-associated protein 3	ENSMUSG00000026585	+	0.0764204	0.339524	-	-2.94861	-3.00679	-2.81808	-3.04529	-2.7852	-3.09849	-3.12771	-3.00922	-2.91707	-2.83358	6199100	1	2	1	0.0058852	5.3977
E9Q150;E9Q967;P51141;Q61062	Dvl1	Segment polarity protein dishevelled homolog DVL-1;Segment polarity protein dishevelled homolog DVL-3	ENSMUSG00000029071	+	-0.129225	0.186967	-	-2.0091	-1.92476	-2.08523	-1.84234	-1.7419	-1.94572	-1.67707	-1.87757	-1.59593	-1.8609	32535000	1	2	1	0.006129	5.3594
Q3US59;V9GXN6;Q3TZR9;Q8R0S1;V9GXX5;V9GX99;A2AQE9;A2AQF0;G3UXC3;P16951	Atf2	Cyclic AMP-dependent transcription factor ATF-7;Cyclic AMP-dependent transcription factor ATF-2	ENSMUSG00000027104	+	0.0347532	0.526899	-	-3.10682	-2.97802	-2.97492	-3.15582	-2.93758	-3.07325	-3.00895	-3.09442	-2.98878	-3.16152	20146000	2	2	2	0.00052826	12.447
Q9D7B7	Gpx8	Probable glutathione peroxidase 8	ENSMUSG00000021760	+	-0.0986353	0.0521915	-	-3.2419	-3.2309	-3.11767	-3.24284	-3.17189	-3.12091	-2.97022	-3.14084	-3.09975	-3.18031	32162000	2	2	2	0	18.279
E9QME5;E9QP19;Q99PP7;A0A0G2JGY5	Trim33	E3 ubiquitin-protein ligase TRIM33	ENSMUSG00000033014	+	0.0650326	0.318356	-	-2.07905	-2.00465	-1.77595	-2.0373	-1.91383	-2.09324	-2.05744	-2.06734	-1.9452	-1.97271	29391000	1	3	3	0	27.405
Q64133	Maoa	Amine oxidase [flavin-containing] A	ENSMUSG00000025037	+	-0.0551949	0.413808	-	-0.0110102	0.0267382	0.0242805	0.15831	-0.137888	0.122858	0.0698261	0.117332	0.126749	-0.10036	429680000	6	8	8	0	71.973
O54941	Smarce1	SWI/SNF-related matrix-associated actin-dependent regulator of chromatin subfamily E member 1	ENSMUSG00000037935	+	0.0132172	0.680347	-	-1.6	-1.50094	-1.54032	-1.58068	-1.44885	-1.55717	-1.52205	-1.54268	-1.59776	-1.51723	56558000	1	2	2	0	30.192
A0A0R4J1N2;Q9D2L1	Arsk	Arylsulfatase K	ENSMUSG00000021592	+	-0.0805666	0.305148	-	-1.22559	-1.37591	-1.27708	-1.30266	-1.22272	-1.10751	-1.23705	-1.02919	-1.19696	-1.43041	81501000	2	2	2	0.00077042	11.299
P49442;E0CYQ4;E0CX64;H3BK26	Inpp1	Inositol polyphosphate 1-phosphatase	ENSMUSG00000026102	+	-0.0645378	0.112963	-	-0.413758	-0.40607	-0.427341	-0.489758	-0.516636	-0.405331	-0.276819	-0.388299	-0.442661	-0.417764	80910000	5	5	5	0	41.065
D3Z4D2;Q8BR30;Q8R4C2	Rufy2	RUN and FYVE domain-containing protein 2	ENSMUSG00000020070	+	0.0379385	0.560933	-	-2.67165	-2.71613	-2.65306	-2.67639	-2.78047	-2.57677	-2.94104	-2.72524	-2.72724	-2.7171	16891000	1	2	1	0.0052487	8.2457
Q6ZWN5;F7CJS8;D3YWH9;Q9CXW7;D3Z673;D3YUV6	Rps9	40S ribosomal protein S9	ENSMUSG00000006333	+	0.206756	0.00339945	+	2.38924	2.42432	2.31901	2.21488	2.18648	2.11205	2.10715	2.08419	2.04127	2.15548	7284900000	33	21	21	0	183.68
A0A2R8VKI7;Q9ERA0	Tfcp2	Alpha-globin transcription factor CP2	ENSMUSG00000009733	+	-0.134604	0.16698	-	-4.30123	-4.14573	-4.33962	-4.2022	-4.40515	-4.28436	-4.18649	-4.23861	-3.85675	-4.1547	14538000	1	1	1	0	14.125
Q921W2;P70318;D3Z3Y4;A0A0U1RPD3;A0A0U1RPE1;D6RGU1;Q8CII5;G5E8L2;Q80ZW7;D3Z4H6;P52912;A0A0N4SVR8;A0A0N4SUX1;A0A0U1RPB0;D3YY02;A0A0U1RPL4;A0A0N4SW78;A0A0U1RP00	Tial1	Nucleolysin TIAR	ENSMUSG00000030846	+	0.00171471	0.988088	-	0.301663	0.5136	0.488609	0.172707	0.539742	0.177706	0.569576	0.620212	0.261463	0.378791	316490000	5	5	5	0	66.849
P58044;G3XA48;H3BLF8;H3BLP1;H3BKD7	Idi1	Isopentenyl-diphosphate Delta-isomerase 1	ENSMUSG00000058258	+	0.0685234	0.438908	-	0.207309	0.269519	0.330849	0.2495	-0.0895748	0.0607929	0.132145	0.225118	0.19916	0.00776958	328230000	9	9	9	0	77.533
P55821	Stmn2	Stathmin-2	ENSMUSG00000027500	+	0.19628	0.405355	-	0.0785761	0.509978	0.368164	0.178623	-0.414665	-0.28277	0.243105	0.218808	0.11685	-0.556718	325600000	4	7	1	0	16.304
P0DP28;P0DP27;P0DP26;Q3UKW2;A0A3Q4EHJ0;Q9D6P8;A0A1Y7VK66;G3UX57;P20801	Calml3	Calmodulin-like protein 3	ENSMUSG00000063130	+	-0.080542	0.421341	-	3.47083	3.30011	3.10019	3.4061	2.99154	3.37306	3.35231	3.40809	3.26709	3.27093	14180000000	43	11	11	0	125.91
Q7TPR4	Actn1	Alpha-actinin-1	ENSMUSG00000015143	+	-0.158363	0.142495	-	4.08348	4.12578	3.90218	4.13561	3.79491	4.19949	4.32317	4.09329	4.2814	3.93642	17080000000	106	53	2	0	323.31
E9QAS4;E9QAS5;Q6PDQ2;F6WR45;F6V4V3	Chd4	Chromodomain-helicase-DNA-binding protein 4	ENSMUSG00000063870	+	0.0202541	0.687358	-	-0.300466	-0.197232	-0.092226	-0.295582	-0.230198	-0.283634	-0.317257	-0.204446	-0.148422	-0.263215	368710000	6	10	5	0	113.09
P61226	Rap2b	Ras-related protein Rap-2b	ENSMUSG00000036894	+	0.000917435	0.988046	-	2.32248	2.11378	2.22706	2.12695	2.08069	2.18865	2.13111	2.28344	2.04968	2.21349	1623600000	17	9	5	0	111.62
B1AXN9;P18654;B1AXP0;F6UG16;B1AXN8;B1AXN5;Q9WUT3;A0A338P701;A2CEE6;A2CEE5;E9PUP0;A2CEE7;E9QK39;Q7TPS0;B1AXN7;B2GVN8;A2CEE8;B1B0X1;E9Q6Q5;E9Q6G0;E9Q4Q9;E9Q1M8;A0A1D5RM97;B1AST8;B1AST7;E9QLW6;E9Q1Q1;E9PWX8;E9QPR4;A0A0A6YXG1;Q8C0P0;Q3U214;Q60592;Q811L6	Rps6ka3	Ribosomal protein S6 kinase alpha-3	ENSMUSG00000031309	+	0.0228928	0.648185	-	0.736794	0.730626	0.720333	0.629854	0.716015	0.660978	0.652855	0.83479	0.564508	0.706027	284530000	9	13	7	0	72.265
E9QAQ7;A2BH40	Arid1a	AT-rich interactive domain-containing protein 1A	ENSMUSG00000007880	+	-0.0170061	0.822417	-	-1.81707	-1.91553	-1.74143	-2.01193	-1.80049	-1.95485	-1.99162	-1.71218	-1.77485	-1.76791	55470000	1	3	2	0	19.393
F6ZDC5;E9Q0D4;E9PXF8;F7BBM8	Sbf2		ENSMUSG00000038371	+	-0.0555326	0.371986	-	-2.69507	-2.74273	-2.53037	-2.55439	-2.55024	-2.56591	-2.4696	-2.66781	-2.47179	-2.62002	11721000	2	2	2	0.00053107	12.582
Q9CX86	Hnrnpa0	Heterogeneous nuclear ribonucleoprotein A0	ENSMUSG00000007836	+	0.029612	0.35298	-	1.73533	1.75784	1.7484	1.61805	1.69057	1.67127	1.71197	1.66755	1.63377	1.71756	2245400000	25	13	13	0	151.4
Q6ZQ38;D3YWC5	Cand1	Cullin-associated NEDD8-dissociated protein 1	ENSMUSG00000020114	+	-0.0394878	0.0524046	-	3.69385	3.66231	3.60293	3.65211	3.66604	3.69136	3.71143	3.66463	3.69216	3.7151	5188600000	64	43	42	0	323.31
E9QAQ5;Q9WV60	Gsk3b	Glycogen synthase kinase-3 beta	ENSMUSG00000022812	+	-0.0126383	0.756409	-	-1.17099	-1.22216	-1.33173	-1.18186	-1.14985	-1.23908	-1.11489	-1.2269	-1.18982	-1.22271	89884000	2	4	2	0	32.734
Q6A028	Swap70	Switch-associated protein 70	ENSMUSG00000031015	+	-0.0405327	0.466914	-	1.48851	1.53125	1.38821	1.5827	1.4527	1.4669	1.58244	1.48599	1.66565	1.44505	760150000	12	11	11	0	73.825
Q8CH18;A0A1W2P7Q7;A0A1W2P765	Ccar1	Cell division cycle and apoptosis regulator protein 1	ENSMUSG00000020074	+	-0.0412041	0.426047	-	-0.0500135	-0.00538921	-0.0776005	-0.0774918	-0.0208244	-0.0679264	0.180458	-0.0540113	-0.0258617	-0.0579576	598390000	7	9	9	0	106.84
A0A1W2P6F6;A0A1W2P7Q9;Q60605;A0A1W2P6G5;Q8CI43	Myl6	Myosin light polypeptide 6	ENSMUSG00000090841	+	-0.0814968	0.234006	-	3.1181	3.14722	3.00401	3.20794	2.95687	3.18506	3.24174	3.09421	3.27397	3.04665	18190000000	37	10	10	0	161.74
A2ADY9	Ddi2	Protein DDI1 homolog 2	ENSMUSG00000078515	+	0.0191559	0.69746	-	0.550689	0.338269	0.424232	0.359629	0.322847	0.399431	0.363655	0.416806	0.297985	0.422009	561130000	11	7	7	0	99.042
Q3ULW8;A0A5H1ZRP0;A0A5H1ZRL5;A0A5H1ZRL8	Parp3		ENSMUSG00000023249	+	-0.0877979	0.134755	-	2.18679	2.22344	2.01831	2.15033	2.20509	2.24788	2.27115	2.10044	2.28198	2.3215	935530000	17	13	13	0	127.95
Q9EQE2;P49443;A0A1Y7VJZ4	Ppm1a	Protein phosphatase 1A	ENSMUSG00000021096	+	-0.0271542	0.355003	-	-0.0234346	-0.00452518	-0.027504	0.000556946	0.0459232	-0.00091362	0.114201	-0.0298414	0.0322876	0.011054	174730000	5	5	4	0	50.016
E9Q442;G3X9Y5;E9Q735;Q8VDS1	Ube4a	Ubiquitin conjugation factor E4 A	ENSMUSG00000059890	+	-0.175259	0.057649	-	-3.63165	-3.58654	-3.54923	-3.69088	-3.71873	-3.56381	-3.47006	-3.58319	-3.50214	-3.18151	34278000	1	2	2	0.00027071	13.411
P60670	Nploc4	Nuclear protein localization protein 4 homolog	ENSMUSG00000039703	+	0.000452423	0.987549	-	1.1535	1.12367	1.24727	1.15231	1.21864	1.13048	1.16385	1.17467	1.19891	1.22523	564960000	12	10	10	0	87.125
Z4YLI8;A0A0R4J140;Q5SW19	Cluh	Clustered mitochondria protein homolog	ENSMUSG00000020741	+	0.204474	0.0058317	+	0.118125	0.189576	0.20269	0.151808	0.38599	-0.0310726	-0.0771675	0.0426855	-0.000240326	0.0916147	262270000	6	12	12	0	174.23
Q80ZX0;F6VJC5	Sec24b		ENSMUSG00000001052	+	-0.0166588	0.343594	-	-0.29514	-0.255847	-0.241505	-0.290693	-0.232504	-0.206333	-0.252123	-0.268991	-0.249985	-0.254964	198160000	7	7	7	0	67.28
Q91V61;Q3U4F0;A0A494BB84	Sfxn3	Sideroflexin-3	ENSMUSG00000025212	+	-0.00838547	0.845698	-	1.63001	1.65542	1.64714	1.77832	1.78125	1.67245	1.73589	1.70155	1.78381	1.64038	1091800000	17	10	10	0	94.511
Q9DC42;A0A0D9SEG8;E9QMJ5;E9QJS7;Q9Z0M6	Adgre5	CD97 antigen	ENSMUSG00000002885	+	-0.0210594	0.834651	-	-2.24041	-1.99357	-2.07417	-1.96773	-1.92166	-2.26948	-1.79264	-2.08862	-1.92319	-2.01832	20146000	2	2	2	0	24.963
Q9EPK7;E9PUW7;A0A2I3BQV5	Xpo7	Exportin-7	ENSMUSG00000022100	+	0.0514481	0.250718	-	-1.47621	-1.4222	-1.51387	-1.60848	-1.59721	-1.61302	-1.52274	-1.555	-1.63755	-1.54692	120200000	2	5	5	0	74.479
O88520	Shoc2	Leucine-rich repeat protein SHOC-2	ENSMUSG00000024976	+	-0.0581467	0.483898	-	-2.33531	-2.19235	-2.37925	-2.31725	-2.11256	-2.40197	-2.11571	-2.30374	-2.07575	-2.14881	68647000	1	2	2	0	22.003
G3UXH4;G3UZM9;Q8BWW9;G3UYD6;Q8K045	Pkn2	Serine/threonine-protein kinase N2	ENSMUSG00000004591	+	-0.069532	0.211219	-	-2.40049	-2.38514	-2.34609	-2.22964	-2.46375	-2.3435	-2.28862	-2.34432	-2.16843	-2.33259		2	3	2	0	16.062
P81269;D3Z7P7;D3Z326;F6VJ22;D3Z6A5;F6QWT6;F6U9F5;F6Q346;Q62347;F6W4F5;E9PWV9;D3Z7M6;F6QKL8;D3Z2U7;Q01147	Creb1	Cyclic AMP-dependent transcription factor ATF-1;Cyclic AMP-responsive element-binding protein 1	ENSMUSG00000025958	+	-0.0426743	0.390512	-	-0.808051	-0.880073	-0.940033	-1.07444	-0.993292	-0.924152	-0.899529	-0.913398	-0.865889	-0.87955		1	1	1	0	14.704
Q9CWS0;D3YU15	Ddah1	N(G),N(G)-dimethylarginine dimethylaminohydrolase 1	ENSMUSG00000028194	+	-0.167691	0.0917699	-	1.26633	1.35761	1.01264	1.3363	1.15842	1.30704	1.57723	1.27863	1.49691	1.30995	731350000	14	10	9	0	91.15
A0A0G2JDP0;O35387;A0A0G2JGR0;A0A0G2JGG5;A0A0G2JE46;A0A0G2JFF9	Hax1	HCLS1-associated protein X-1	ENSMUSG00000027944	+	0.201307	0.0237219	+	-3.31621	-3.36629	-3.12777	-3.27635	-3.09968	-3.34164	-3.37843	-3.35472	-3.55294	-3.56511		1	1	1	0	14.417
P56546;Q91YZ2;E9Q0T4;E9PWQ9;E9Q0V8;E9PZG2;E9PX05	Ctbp2	C-terminal-binding protein 2	ENSMUSG00000030970	+	0.201291	0.00614703	+	-0.621533	-0.650607	-0.60428	-0.766245	-0.526634	-0.871637	-0.918486	-0.694522	-0.867659	-0.823453	148790000	1	10	4	0	45.436
A0A3B2WCE8;A0A0R4J046;P53569	Cebpz	CCAAT/enhancer-binding protein zeta	ENSMUSG00000024081	+	0.196748	0.0122998	+	-2.75591	-2.58076	-2.5658	-2.6964	-2.80578	-2.86157	-2.95713	-2.80797	-2.97737	-2.78434		1	1	1	0	15.673
A0A087WSS1;E9QM90;Q148V7;G3X9J4	2310035C23Rik	LisH domain and HEAT repeat-containing protein KIAA1468	ENSMUSG00000026319	+	-0.146087	0.323316	-	-4.2973	-4.61214	-4.36471	-4.63428	-4.38409	-4.25599	-4.11386	-4.71506	-4.43204	-4.04514		1	1	1	0	16.512
Q62148	Aldh1a2	Retinal dehydrogenase 2	ENSMUSG00000013584	+	-0.0568195	0.868135	-	0.446162	1.09272	-0.0538158	1.10477	0.376047	0.379137	1.16245	-0.0535269	1.24195	0.519975	585570000	12	11	7	0	78.984
P42669	Pura	Transcriptional activator protein Pur-alpha	ENSMUSG00000043991	+	-0.0436996	0.198753	-	0.66573	0.68386	0.709848	0.706581	0.820948	0.766968	0.731033	0.774304	0.808954	0.724206	865770000	10	8	7	0	77.318
Q60838	Dvl2	Segment polarity protein dishevelled homolog DVL-2	ENSMUSG00000020888	+	-0.0517832	0.307138	-	-3.70369	-3.62129	-3.78304	-3.55946	-3.71356	-3.61585	-3.65966	-3.52852	-3.62776	-3.69033		1	1	0	0	22.107
Q8CIV8;E0CZ81;E0CXJ6	Tbce	Tubulin-specific chaperone E	ENSMUSG00000039233	+	0.078694	0.283096	-	-2.36179	-2.34501	-2.24748	-2.44761	-2.12015	-2.48349	-2.41701	-2.40057	-2.24455	-2.36989	60154000	1	3	3	0	38.55
E9Q317;O55128;D3YY73;D3Z2N9;D3YY55	Sap18	Histone deacetylase complex subunit SAP18	ENSMUSG00000021963	+	-0.0613178	0.630511	-	-2.94861	-2.73767	-2.96902	-3.16495	-3.31725	-2.85605	-3.24003	-2.85532	-2.89824	-2.98126	195270000	1	3	3	0	33.122
Q9EQ20;A0A1Y7VJ32	Aldh6a1	Methylmalonate-semialdehyde dehydrogenase [acylating], mitochondrial	ENSMUSG00000021238	+	-0.127414	0.163258	-	-0.430087	-0.426517	-0.607958	-0.266045	-0.363329	-0.366749	-0.447987	-0.187053	-0.113251	-0.341828	319500000	5	5	5	0	47.078
D3YUB9;D3Z055;G3UWS5;G3UY42;D3Z5F7;Q8CCS6	Pabpn1	Polyadenylate-binding protein 2	ENSMUSG00000022194	+	0.0161896	0.692449	-	-0.618064	-0.655074	-0.574493	-0.63715	-0.610733	-0.681646	-0.714508	-0.576787	-0.683561	-0.519959	180100000	3	4	4	0	30.19
Q8VEE1	Lmcd1	LIM and cysteine-rich domains protein 1	ENSMUSG00000057604	+	0.00116234	0.987168	-	-1.14255	-1.02956	-1.14452	-0.909136	-1.12891	-1.08554	-0.931227	-1.24104	-0.992508	-1.11017	57478000	3	3	3	0	21.346
Q8K354;A0A338P797	Cbr3	Carbonyl reductase [NADPH] 3	ENSMUSG00000022947	+	0.0163971	0.78815	-	2.1368	2.01688	2.13125	1.9465	1.87892	2.07752	1.95189	2.07307	1.93075	1.99513	1227000000	19	16	14	0	183.02
Q9CQF3;A0A1D5RM23;A0A1D5RLS2;A0A1D5RLT7	Nudt21	Cleavage and polyadenylation specificity factor subunit 5	ENSMUSG00000031754	+	-0.0169174	0.666319	-	0.746459	0.660306	0.677631	0.673622	0.528395	0.723389	0.658882	0.649312	0.668495	0.670922	653930000	8	9	9	0	108.9
Q8BNU0	Armc6	Armadillo repeat-containing protein 6	ENSMUSG00000002343	+	-0.0685818	0.393294	-	-0.609363	-0.433475	-0.728386	-0.488976	-0.663084	-0.628231	-0.361109	-0.588788	-0.418037	-0.584208	91795000	3	3	3	0	31.935
Q9DCC5;P23198;D3Z313;D3Z1A9	Cbx3	Chromobox protein homolog 3	ENSMUSG00000029836	+	-0.0179058	0.746854	-	1.52914	1.45562	1.34765	1.39503	1.27848	1.42335	1.52568	1.42783	1.38691	1.33169	1008200000	16	9	7	0	129.85
B2M1R7;Q61990;A0A2R8VI25;A0A2R8W6L5;A0A2R8VHY9;P57722;A0A2R8VHG2;E9Q7D8;A0A2R8VHZ0;A0A2R8VJY1;A0A2R8VI92;A0A2R8W6H3;G3UYM5	Pcbp3	Poly(rC)-binding protein 2;Poly(rC)-binding protein 3	ENSMUSG00000001120	+	-0.0320858	0.653858	-	0.835662	0.856671	0.7792	0.779379	0.496338	0.699347	0.802763	0.786725	0.835714	0.78313	2082300000	10	15	1	0	129.29
A0A5F8MPP7;A2AAY5;O89032	Sh3pxd2b	SH3 and PX domain-containing protein 2B	ENSMUSG00000040711	+	0.0726025	0.15932	-	1.40182	1.31112	1.3548	1.2562	1.51961	1.33667	1.25343	1.2982	1.30785	1.28439	747090000	15	12	12	0	113.63
Q3MIA8;B1ATU4;G3UXW9;Q99LD4;A0A140LJB7	Gps1	COP9 signalosome complex subunit 1	ENSMUSG00000025156	+	-0.0690933	0.00661378	-	1.12836	1.19018	1.16506	1.13433	1.14144	1.25085	1.25779	1.17965	1.22107	1.19548	373430000	10	9	9	0	105.44
E9QN12;P05622	Pdgfrb	Platelet-derived growth factor receptor beta	ENSMUSG00000024620	+	-0.0119854	0.834643	-	-2.45	-2.39425	-2.24716	-2.43662	-2.28943	-2.46466	-2.41504	-2.32431	-2.26627	-2.28726	994600000	1	3	3	0	19.385
Q99LC3	Ndufa10	NADH dehydrogenase [ubiquinone] 1 alpha subcomplex subunit 10, mitochondrial	ENSMUSG00000026260	+	0.00047493	0.986625	-	0.7287	0.718383	0.764328	0.803984	0.862358	0.783978	0.746559	0.788882	0.772993	0.782966	368920000	8	7	7	0	62.204
Q9DCN2;F2Z456	Cyb5r3	NADH-cytochrome b5 reductase 3;NADH-cytochrome b5 reductase 3 membrane-bound form;NADH-cytochrome b5 reductase 3 soluble form;NADH-cytochrome b5 reductase	ENSMUSG00000018042	+	-0.0249485	0.731278	-	2.12687	2.09141	2.11916	2.06928	1.89394	2.20412	2.16874	2.08993	2.0789	1.88371	3801700000	25	14	14	0	142.17
P26450;Q80UI5;A0A087WQM2	Pik3r1	Phosphatidylinositol 3-kinase regulatory subunit alpha	ENSMUSG00000041417	+	0.104066	0.244523	-	-1.60754	-1.46942	-1.60015	-1.58652	-1.32334	-1.67242	-1.7115	-1.60916	-1.72803	-1.38619	65963000	2	3	2	0	16.164
P19788	Mgp	Matrix Gla protein	ENSMUSG00000030218	+	-0.0980156	0.852551	-	1.09477	1.21372	0.396616	1.25581	-0.614693	1.24457	1.26468	0.489413	1.38687	-0.549237	1157700000	12	2	2	0	28.088
Q9Z1K5;H7BWY7;H9KV21	Arih1	E3 ubiquitin-protein ligase ARIH1	ENSMUSG00000025234	+	-0.0341141	0.569785	-	0.566504	0.511489	0.469919	0.40526	0.526411	0.67972	0.531301	0.486491	0.373499	0.579143	205020000	5	4	4	0	43.896
F6U529	Gls		ENSMUSG00000026103	+	-0.045785	0.486292	-	-3.71231	-3.66823	-3.54789	-3.58619	-3.44817	-3.47517	-3.58242	-3.46572	-3.69456	-3.51598	14335000	1	5	1	0.0063679	5.2747
Q9Z0H8	Clip2	CAP-Gly domain-containing linker protein 2	ENSMUSG00000063146	+	0.0873184	0.00666626	-	-0.910233	-0.933639	-0.918989	-0.876177	-0.854654	-0.999289	-0.929243	-1.00811	-1.03699	-0.956656	64918000	3	5	3	0	23.565
A0A1L1SV73;Q8BY87	Usp47	Ubiquitin carboxyl-terminal hydrolase 47	ENSMUSG00000059263	+	-0.0162205	0.73688	-	-1.09193	-0.998975	-0.965544	-1.03287	-1.07454	-0.977211	-0.969061	-1.01785	-1.17135	-0.947284	237620000	4	11	11	0	94.721
A0A0R4J078;Q8VCH8	Ubxn4	UBX domain-containing protein 4	ENSMUSG00000026353	+	0.0106457	0.698167	-	0.722367	0.696559	0.748398	0.762354	0.747686	0.650997	0.750509	0.790877	0.734087	0.697665	353090000	7	8	8	0	61.107
A0A1D5RM83;E9PUA3;Q8R0S2;A0A5F8MPT9;D3Z6V7;D3Z5I6;A4GZ26;E9QAD8;Q5DU25	Iqsec1	IQ motif and SEC7 domain-containing protein 1	ENSMUSG00000034312	+	-0.0101913	0.846409	-	-0.524972	-0.494744	-0.450544	-0.505085	-0.373938	-0.592224	-0.458591	-0.503369	-0.408049	-0.336093	104590000	3	3	2	0	21.117
P10810	Cd14	Monocyte differentiation antigen CD14	ENSMUSG00000051439	+	0.189002	0.222039	-	0.401752	0.201453	0.59329	0.199865	-0.0919514	0.23951	0.115646	0.236156	-0.0215588	-0.210355	242650000	6	4	4	0	37.964
D3YYK9;G3X9K3	Arfgef1	Brefeldin A-inhibited guanine nucleotide-exchange protein 1	ENSMUSG00000067851	+	0.0519821	0.425697	-	-2.68366	-2.83314	-2.49087	-2.73758	-2.62678	-2.67955	-2.79907	-2.72931	-2.75443	-2.66957	24113000	1	4	1	0.0052226	7.107
Q8C863	Itch	E3 ubiquitin-protein ligase Itchy	ENSMUSG00000027598	+	0.18568	0.112886	-	-1.37084	-1.28819	-1.14894	-1.48958	-1.00809	-1.57269	-1.43086	-1.33877	-1.60108	-1.29063	130110000	2	3	1	0	18.929
B1AZI6;E9Q5E2;F6RBN0	Thoc2	THO complex subunit 2	ENSMUSG00000037475	+	-0.0144123	0.730722	-	-1.27398	-1.10808	-1.14141	-1.22598	-1.28745	-1.22343	-1.18361	-1.23478	-1.19721	-1.12581	126930000	4	4	4	0	63.859
A0A140T8I9;E9Q3L2	Pi4ka		ENSMUSG00000041720	+	0.0829992	0.0693212	-	-1.14932	-1.19172	-1.03975	-1.13725	-1.23238	-1.22701	-1.20466	-1.24574	-1.17595	-1.31205	35370000	2	2	2	0	17.888
P97314;A0A1W2P845;A0A1W2P758;A0A1W2P6I3;A0A1W2P7N8;A0A1W2P780	Csrp2	Cysteine and glycine-rich protein 2	ENSMUSG00000020186	+	-0.277163	0.11419	-	2.04412	2.04736	1.80713	2.23272	2.49513	2.15438	2.41116	2.19489	2.52094	2.73091	3227100000	21	11	11	0	200.96
Q9EQ08;B1ATE0	Sgsh		ENSMUSG00000005043	+	-0.0375629	0.656555	-	-1.01023	-1.23159	-1.00813	-1.14052	-1.29593	-1.06205	-1.24441	-0.942056	-1.21712	-1.03295	67481000	3	3	3	0	24.072
E9PVA6;Q9JLQ2;F7BIK4;F6SLJ2;Q80XR8;J3QK07;D3Z1I2;F6WV69;F6U8T2	Git2	ARF GTPase-activating protein GIT2	ENSMUSG00000041890	+	-0.0399658	0.254962	-	-0.107112	-0.18485	-0.0703945	-0.121637	-0.233765	-0.118355	-0.103769	-0.0997019	-0.142466	-0.0536375	375010000	7	7	5	0	53.551
P35831	Ptpn12	Tyrosine-protein phosphatase non-receptor type 12	ENSMUSG00000028771	+	-0.0617401	0.829659	-	-3.51209	-3.04167	-3.7316	-2.68824	-3.8624	-3.56681	-3.25351	-3.42243	-2.67379	-3.61076		2	2	2	0.00053135	12.617
Q9CQD1	Rab5a	Ras-related protein Rab-5A	ENSMUSG00000017831	+	-0.0470921	0.339916	-	-0.190679	-0.275926	-0.0916176	-0.153076	-0.329943	-0.168098	-0.1653	-0.0919352	-0.180761	-0.199685	434350000	9	7	4	0	56.196
A0A1B0GSU0;Q571I9;D3Z0B9;A0A1B0GSN3	Aldh16a1	Aldehyde dehydrogenase family 16 member A1	ENSMUSG00000007833	+	0.0816994	0.00669166	-	0.353177	0.360566	0.315571	0.29143	0.350428	0.234861	0.233727	0.262336	0.213331	0.318419	257810000	6	9	9	0	104.56
A0A1B0GRW4;Q8BTV1	Tusc3	Tumor suppressor candidate 3	ENSMUSG00000039530	+	0.0892735	0.502119	-	-3.47017	-3.3751	-3.53891	-3.19497	-2.878	-3.22929	-3.46833	-3.3913	-3.47858	-3.33602	18213000	2	2	2	0.00077963	11.765
E9Q3U1;P62257	Ube2h	Ubiquitin-conjugating enzyme E2 H	ENSMUSG00000039159	+	0.0225183	0.789149	-	-1.09762	-1.32096	-1.04761	-1.27801	-1.447	-1.17782	-1.21893	-1.3216	-1.22156	-1.36388	50748000	2	2	2	0	16.045
P46978;D3YZN5;A0A1L1SSD1;D6RDS9	Stt3a	Dolichyl-diphosphooligosaccharide--protein glycosyltransferase subunit STT3A	ENSMUSG00000032116	+	-0.0534187	0.00720033	-	1.96213	1.92559	1.94404	1.98097	1.93973	2.0301	1.99506	2.02233	2.00691	1.96516	2877500000	22	13	11	0	84.178
A2ABV5;A2BDN7;A2BDP0	Med14	Mediator of RNA polymerase II transcription subunit 14	ENSMUSG00000064127	+	-0.0883329	0.267797	-	-1.99043	-2.34777	-2.29966	-2.38689	-2.24663	-2.19215	-2.21251	-2.08269	-2.20375	-2.13863	79055000	1	3	3	0	23.84
A2AA71;Q3U2P1;A2AA72	Sec24a	Protein transport protein Sec24A	ENSMUSG00000036391	+	0.102189	0.448151	-	-4.1405	-4.24678	-4.19824	-4.05502	-3.80248	-4.01757	-3.92807	-4.47177	-4.35665	-4.1799	65271000	1	5	5	0	61.923
Q9D666;F6RMJ1	Sun1	SUN domain-containing protein 1	ENSMUSG00000036817	+	-0.105853	0.165156	-	-3.42109	-3.33251	-3.12023	-3.20761	-3.18954	-3.22435	-3.14277	-2.99726	-3.13446	-3.24287	39374000	1	3	2	0.00026645	12.74
Q9DCC8;A0A1D5RLZ6	Tomm20	Mitochondrial import receptor subunit TOM20 homolog	ENSMUSG00000093904	+	-0.0455162	0.377725	-	0.156861	-0.00228214	0.0543537	0.0725708	0.0243969	0.195269	0.021595	0.211102	0.0750961	0.0304193	361620000	5	3	3	0	27.9
Q9DBF1;G3UYR8;G3UY72;E9Q1H3;E9Q1G1	Aldh7a1	Alpha-aminoadipic semialdehyde dehydrogenase	ENSMUSG00000053644	+	-0.0571693	0.565381	-	1.7467	1.90565	1.59952	1.95181	1.99248	1.82269	2.02808	1.7363	2.05144	1.84348	905490000	16	12	12	0	114.01
Q9EQH3	Vps35	Vacuolar protein sorting-associated protein 35	ENSMUSG00000031696	+	-0.000537491	0.985778	-	2.90069	2.78484	2.90427	2.84204	2.79889	2.85679	2.81345	2.89757	2.81635	2.84926	4345000000	45	26	26	0	290.7
Q8CH72	Trim32	E3 ubiquitin-protein ligase TRIM32	ENSMUSG00000051675	+	-0.0216417	0.564118	-	-1.76141	-1.75584	-1.76826	-1.74289	-1.6573	-1.61215	-1.7906	-1.73734	-1.7381	-1.69929	73176000	4	4	4	0	48.53
Q8C4S8;D3Z1C6;Q924W7	St5	DENN domain-containing protein 2A;Suppression of tumorigenicity 5 protein	ENSMUSG00000031024	+	-0.0897205	0.618963	-	-2.73689	-2.7115	-2.71871	-2.90425	-3.45032	-2.70235	-2.75328	-2.6852	-2.7162	-3.21603		1	1	1	0.00077022	11.29
Q6PHQ9;Q91YZ8;A3KFU5;A3KFU8;V9GXG3;A0A0A6YWT2;G5E8X2	Pabpc4	Polyadenylate-binding protein	ENSMUSG00000011257	+	-0.080616	0.0506065	-	1.39542	1.4622	1.46248	1.46353	1.49602	1.53787	1.54549	1.44917	1.64033	1.50986	1117300000	13	17	8	0	112.2
A0A0R4IZY9;Q91XI1	Dus3l	tRNA-dihydrouridine(47) synthase [NAD(P)(+)]-like	ENSMUSG00000007603	+	0.0689724	0.196534	-	-1.05312	-0.947551	-0.853727	-0.910723	-0.837351	-0.933964	-1.10371	-0.981395	-0.982363	-0.945901	118890000	3	3	3	0	42.075
A2AJ72;Q3TIX6;A0A0A6YVV5;A0A0A6YY39;F7AM43;A2AJ71;A0A0A6YX76;F6W2V3	Fubp3		ENSMUSG00000026843	+	-0.0815739	0.00820326	-	0.452245	0.516433	0.424799	0.454514	0.457582	0.563087	0.554462	0.537129	0.581705	0.477057	489040000	8	10	8	0	99.035
Q8BJH1	Zc2hc1a	Zinc finger C2HC domain-containing protein 1A	ENSMUSG00000043542	+	0.0452841	0.773247	-	-1.6987	-1.35303	-1.56625	-1.42249	-1.54195	-1.643	-1.25979	-1.78965	-1.21179	-1.90461	28454000	2	2	2	0.00053149	12.625
Q8VED9	Lgalsl	Galectin-related protein	ENSMUSG00000042363	+	0.0353571	0.765898	-	-1.9578	-1.80093	-2.05176	-1.67793	-1.45562	-1.86737	-1.81365	-1.90153	-1.65026	-1.88802	74699000	2	2	2	0	18.324
Q8BVG4	Dpp9	Dipeptidyl peptidase 9	ENSMUSG00000001229	+	0.000656509	0.985466	-	0.447288	0.525191	0.511402	0.396757	0.556538	0.441053	0.520672	0.448012	0.482285	0.541871	219350000	4	6	6	0	40.186
Q64152;Q9CQH7	Btf3	Transcription factor BTF3	ENSMUSG00000021660	+	-0.00174217	0.985334	-	0.889382	0.983247	0.957247	0.643166	0.957357	0.796299	1.00557	1.03825	0.677603	0.921395	1646100000	11	7	7	0	75.014
G3UXL2;Q9D7G0	Prps1l3	Ribose-phosphate pyrophosphokinase 1	ENSMUSG00000079104	+	0.0455256	0.71324	-	-2.92346	-2.95888	-2.50845	-2.80713	-2.44695	-2.67171	-2.91542	-2.70026	-2.90269	-2.68243	110200000	1	9	4	0	54.285
Q99LD8;O08972;G3UZR0	Ddah2	N(G),N(G)-dimethylarginine dimethylaminohydrolase 2	ENSMUSG00000007039	+	-0.0467945	0.674433	-	-0.168796	0.0900564	-0.253359	0.0698338	0.0372467	-0.209614	0.194948	-0.103601	0.191683	-0.0644617	281320000	8	7	6	0	86.298
Q3TEG7;P59279;G3UXQ7;G3V022	Rab2b	Ras-related protein Rab-2B	ENSMUSG00000022159	+	-0.0125317	0.688563	-	-1.52692	-1.55934	-1.5151	-1.46513	-1.51418	-1.49883	-1.47088	-1.44864	-1.49885	-1.60081	11036000	1	7	1	0.0058925	5.4918
P67778;Q5SQG5	Phb	Prohibitin	ENSMUSG00000038845	+	-0.0375381	0.135594	-	2.17401	2.08046	2.18738	2.17456	2.15291	2.19748	2.16045	2.2332	2.1836	2.18228	4702600000	28	13	13	0	200.56
Q64471;D3Z3X5	Gstt1	Glutathione S-transferase theta-1	ENSMUSG00000001663	+	-0.12754	0.716131	-	-1.51217	-0.676377	-1.67652	-0.693604	-1.54424	-1.24215	-0.636488	-1.70075	-0.361958	-1.52387	74746000	2	2	2	0	13.841
Q6PB93	Galnt2	Polypeptide N-acetylgalactosaminyltransferase 2;Polypeptide N-acetylgalactosaminyltransferase 2 soluble form	ENSMUSG00000089704	+	-0.0185577	0.508831	-	0.484866	0.43345	0.528183	0.475557	0.41535	0.448954	0.464518	0.503415	0.464899	0.548409	364640000	10	9	9	0	67.842
Q01149;E0CXI2	Col1a2	Collagen alpha-2(I) chain	ENSMUSG00000029661	+	-0.225716	0.154195	-	1.26675	1.24333	1.29332	1.5814	1.6373	1.54963	1.50996	1.40957	2.07562	1.60589	953250000	13	10	10	0	120.85
E9QL31;A0A0R4J104;P98078;E9PX84;Q3TRE6;F6TQN9;Q9DCE6;E0CXT5;E0CZ53;E0CYJ2	Dab2	Disabled homolog 2	ENSMUSG00000022150	+	0.0957603	0.0741858	-	2.89852	2.83818	2.71916	2.73306	2.85859	2.61389	2.73017	2.71793	2.70354	2.80319	3844700000	41	22	22	0	296.79
H9KV01;H9KV15;H9KV00;Q9QX47;F7CU80;H9KV02	Son	Protein SON	ENSMUSG00000022961	+	0.0364145	0.39318	-	-2.65734	-2.625	-2.57778	-2.59946	-2.59276	-2.61535	-2.63191	-2.67499	-2.54102	-2.77113	95962000	2	3	3	0	32.883
E9PUV2;A0A0B4J1M6;E9PVR4	Fcgr3		ENSMUSG00000059498	+	0.193993	0.0207884	+	-0.455363	-0.492684	-0.472675	-0.266155	-0.538132	-0.619133	-0.782722	-0.635785	-0.676519	-0.480817	207340000	4	6	1	0	34.306
A0A0R4J256;P28076;G3UYK5;A0A494B9L1	Psmb9	Proteasome subunit beta type-9	ENSMUSG00000096727	+	-0.00189133	0.985259	-	-0.595517	-0.662004	-0.709742	-0.680515	-0.568666	-0.491282	-0.480549	-0.83715	-0.910585	-0.487422	118550000	6	3	3	0	23.64
Q9Z247	Fkbp9	Peptidyl-prolyl cis-trans isomerase FKBP9	ENSMUSG00000029781	+	-0.101749	0.15231	-	1.93403	1.99182	1.95374	2.11301	2.16561	2.05125	2.08092	2.06149	2.2866	2.18671	1102400000	20	13	13	0	83.683
Q3UPL0;S4R2A9;S4R192;S4R256;S4R1T5;S4R1Y8	Sec31a	Protein transport protein Sec31A	ENSMUSG00000035325	+	-0.0806561	0.0896313	-	3.28392	3.26652	3.21329	3.34868	3.3226	3.29881	3.3467	3.29399	3.44797	3.45082	5776200000	58	36	36	0	323.31
Q9D8S5;O35326;S4R2G3	Srsf5	Serine/arginine-rich splicing factor 5	ENSMUSG00000021134	+	0.028038	0.804582	-	0.430638	0.448415	0.353949	0.271809	-0.0590172	0.262697	0.347008	0.35142	0.309904	0.0345736	783980000	8	7	6	0	54.57
Q3TQ29;Q3UR91;Q80U58;E9Q6M7;Q3TTW5;Q80U78;F6YD01	Pum2	Pumilio homolog 2;Pumilio homolog 1	ENSMUSG00000020594	+	-0.0331142	0.605989	-	-0.506387	-0.49232	-0.359402	-0.584267	-0.342798	-0.445938	-0.559195	-0.350034	-0.436663	-0.327773	101900000	4	4	4	0	35.778
Q3UIX4;F6RDI8;E9Q6E5;D3Z4B0;F6TN80;D6RE22;F6X2U6;A0A0G2JEG1	Srsf11		ENSMUSG00000055436	+	0.120592	0.151738	-	0.0372076	-0.120175	-0.00624275	-0.170517	-0.365974	-0.208559	-0.206303	-0.240203	-0.21999	-0.353606	297600000	6	4	4	0	71.034
Q8BH64;D3Z7U7	Ehd2	EH domain-containing protein 2	ENSMUSG00000074364	+	-0.0642082	0.540533	-	-1.02296	-1.02253	-0.979914	-1.16127	-0.655188	-1.0027	-0.7988	-0.926549	-1.03604	-0.75673	213090000	5	6	4	0	27.53
F8VQ95;Q6Y685;A0A1B0GSC1;A0A1B0GRH3	Tacc1	Transforming acidic coiled-coil-containing protein 1	ENSMUSG00000065954	+	0.0418217	0.36697	-	0.230348	0.299346	0.311668	0.256508	0.373913	0.1422	0.225628	0.230845	0.338253	0.325747	233360000	6	6	6	0	36.744
Q8BKG3	Ptk7	Inactive tyrosine-protein kinase 7	ENSMUSG00000023972	+	-0.133831	0.154698	-	1.53694	1.70122	1.45771	1.72455	1.78099	1.75084	1.87542	1.62058	1.94068	1.68306	626140000	17	14	14	0	142.96
O54988	Slk	STE20-like serine/threonine-protein kinase	ENSMUSG00000025060	+	0.0189945	0.745769	-	0.870051	0.783093	0.925806	0.638941	0.829367	0.792906	0.782003	0.897599	0.741009	0.738769	445340000	10	13	12	0	115.19
A0A0R4J0T5;P28659	Celf1	CUGBP Elav-like family member 1	ENSMUSG00000005506	+	0.0476624	0.205962	-	-0.0705328	-0.0309305	-0.0720921	0.0886307	-0.0615311	-0.112858	-0.121113	-0.0585642	-0.0429993	-0.0492334	307870000	5	8	5	0	73.875
A6X8Z5	Arhgap31	Rho GTPase-activating protein 31	ENSMUSG00000022799	+	0.012606	0.746432	-	-0.835063	-0.801425	-0.961781	-0.867804	-0.798962	-0.851141	-0.942329	-0.862826	-0.871525	-0.800242	67080000	3	3	3	0	19.234
Q6NXL1	Sec24d		ENSMUSG00000039234	+	-0.0942539	0.0779785	-	2.27109	2.2947	2.26707	2.36936	2.41351	2.34861	2.40172	2.33351	2.48816	2.51501	1329000000	26	16	16	0	168.29
A0A1B0GSX7;Q6PFD9;B2RQL0;A0A140T8J8;A0A1B0GRB5;A0A1B0GRA7	Nup98	Nuclear pore complex protein Nup98-Nup96;Nuclear pore complex protein Nup98;Nuclear pore complex protein Nup96	ENSMUSG00000063550	+	-0.0106312	0.76094	-	-0.872489	-0.852393	-0.885313	-0.989458	-0.928627	-0.951321	-0.945717	-0.87489	-0.873816	-0.829381	241080000	3	11	11	0	99.064
F8WGX5;Q6PNC0	Dmxl1	DmX-like protein 1	ENSMUSG00000037416	+	0.422068	0.314781	-	-1.89814	-1.90844	-1.84287	-1.84068	0.0760574	-2.09771	-1.86727	-1.91841	-1.85909	-1.78194	129870000	3	4	4	0	26.154
Q80SY5;A0A0G2JEW4;A0A0G2JGW4	Prpf38b	Pre-mRNA-splicing factor 38B	ENSMUSG00000027881	+	0.071068	0.424944	-	-3.05263	-3.34689	-3.23319	-3.44893	-3.03677	-3.28734	-3.27512	-3.38857	-3.23628	-3.28643		1	1	1	0	22.11
Q8K0C9	Gmds	GDP-mannose 4,6 dehydratase	ENSMUSG00000038372	+	0.000667953	0.985205	-	0.884305	0.978755	0.999239	0.932365	0.936558	0.890484	1.02087	0.922833	1.00672	0.886979	503610000	9	9	9	0	84.919
P97333	Nrp1	Neuropilin-1	ENSMUSG00000025810	+	0.00083847	0.984904	-	0.910813	0.874858	0.888128	0.931684	1.02769	0.890047	0.864731	0.875222	0.955761	1.04322	334120000	7	5	5	0	54.596
P47856;D3YYD9;Q9Z2Z9;D3YYE0	Gfpt1	Glutamine--fructose-6-phosphate aminotransferase [isomerizing] 1	ENSMUSG00000029992	+	-0.0155277	0.558435	-	0.304811	0.237386	0.217077	0.35165	0.288748	0.287264	0.309259	0.313613	0.298845	0.268329	294520000	10	12	12	0	111.32
Q9D281	Fam114a1	Protein Noxp20	ENSMUSG00000029185	+	-0.10948	0.0944957	-	0.332892	0.339833	0.351118	0.47489	0.513769	0.397661	0.477026	0.465728	0.641991	0.577497	177400000	9	8	8	0	63.704
Q3ULB1;Q921W7;P47226;D6RH72;A2ALC6;B1AXB9	Tes	Testin	ENSMUSG00000029552	+	0.0358593	0.58044	-	0.897063	0.841378	0.975883	0.749275	1.0189	0.861797	0.804506	0.91104	0.749329	0.976529	1239200000	12	16	16	0	227
Q3UQN2;F6RG68;A0A286YDL7;J3QPQ1;A0A286YCL2	Fcho2	F-BAR domain only protein 2	ENSMUSG00000041685	+	-0.00135231	0.984899	-	0.970265	0.748719	0.830313	0.741413	0.94836	0.933775	0.684637	0.878013	0.794056	0.955352	412740000	9	8	8	0	73.344
Q9QZM0	Ubqln2	Ubiquilin-2	ENSMUSG00000050148	+	0.0611958	0.271651	-	-3.38386	-3.46217	-3.40476	-3.4982	-3.3168	-3.59829	-3.52664	-3.35558	-3.44961	-3.44165	71682000	1	2	2	0	18.411
H3BIW0;G3X8T2;Q0P678;H3BJJ9	Zc3h18	Zinc finger CCCH domain-containing protein 18	ENSMUSG00000017478	+	0.0409428	0.242469	-	-0.0930815	-0.0562162	0.000617981	-0.119318	-0.110344	-0.173582	-0.138767	-0.0376616	-0.0894165	-0.143628	146420000	3	3	3	0	35.437
G3XA09;O88879;Q80VR5	Apaf1	Apoptotic protease-activating factor 1	ENSMUSG00000019979	+	0.0409508	0.404887	-	0.0671606	0.00579929	0.0512371	-0.0634594	0.0200882	-0.0729332	0.0933514	-0.0872774	-0.108784	0.0517149	106170000	5	6	6	0	60.684
P63321;A0A1Y7VL93	Rala	Ras-related protein Ral-A	ENSMUSG00000008859	+	-0.027552	0.395245	-	1.1663	1.08345	1.21961	1.12734	1.12011	1.13967	1.13685	1.18417	1.24395	1.14994	638320000	12	6	4	0	65.63
Q9R059;F2Z455;D6RJ68	Fhl3	Four and a half LIM domains protein 3	ENSMUSG00000032643	+	-0.0808022	0.0699772	-	1.32952	1.30803	1.23015	1.27971	1.18816	1.39296	1.39719	1.32381	1.38009	1.24553	702750000	9	8	8	0	85.083
Q6P9R2;F7AVI9;Q9Z1W9	Oxsr1	Serine/threonine-protein kinase OSR1	ENSMUSG00000036737	+	-0.0706791	0.0703489	-	0.131125	0.135667	0.0141468	0.122356	-0.000579834	0.117723	0.185249	0.142871	0.18848	0.121787	362500000	9	6	6	0	80.024
Q8BYB9	Poglut1	Protein O-glucosyltransferase 1	ENSMUSG00000034064	+	-0.0391506	0.474368	-	0.0952349	-0.0293493	-0.0251808	0.025753	0.241562	0.0566044	0.0824203	0.115184	0.133516	0.116048	81804000	3	3	3	0	20.554
Q3TWV4;P84091;A0A338P6T4	Ap2m1	AP-2 complex subunit mu	ENSMUSG00000022841	+	-0.000769424	0.984868	-	2.32423	2.30954	2.23946	2.15818	2.3505	2.26134	2.32941	2.27242	2.22127	2.30131	2455600000	26	16	16	0	129.38
B1AT82;Q9D0M1;B1AT84;B1AT83	Prpsap1	Phosphoribosyl pyrophosphate synthase-associated protein 1	ENSMUSG00000015869	+	-0.00754929	0.789262	-	-0.56635	-0.527499	-0.499847	-0.566704	-0.51268	-0.571165	-0.498411	-0.573318	-0.542786	-0.449655	450730000	6	7	6	0	87.63
Q8VDP3;E9PUI4	Mical1	Protein-methionine sulfoxide oxidase MICAL1	ENSMUSG00000019823	+	-0.0367012	0.48893	-	0.767241	0.718905	0.93906	0.706352	0.759289	0.783211	0.791994	0.911437	0.840986	0.746726	242190000	10	8	8	0	53.102
P63024;B0QZN5;P63044;A0A0N4SUV3;D3YTU0;Q62442	Vamp2	Vesicle-associated membrane protein 3;Vesicle-associated membrane protein 2	ENSMUSG00000020894	+	-0.033419	0.647591	-	0.43492	0.225875	0.200623	0.339455	0.0500698	0.346634	0.298655	0.239236	0.207012	0.326501	516860000	8	6	6	0	104.11
F8VPP8	Zc3h7b		ENSMUSG00000022390	+	0.19261	0.00173777	+	-1.49864	-1.60415	-1.61086	-1.67523	-1.64406	-1.72813	-1.89783	-1.78384	-1.76097	-1.82523	1589000000	3	1	1	0.00076805	11.17
E9PZ21;Q91W59;Q8BWL5;G3UZJ9;G3UY10;G3UYP9;E9Q7G6;A0A5F8MPX7;Q8VC70	Rbms3	RNA-binding motif, single-stranded-interacting protein 1;RNA-binding motif, single-stranded-interacting protein 3	ENSMUSG00000039607	+	0.0308628	0.657214	-	0.132607	0.184661	0.225643	0.145195	0.434904	0.0770416	0.238815	0.163981	0.305475	0.183383	402650000	7	5	5	0	43.915
A0A0U1RPD7;A0A0U1RNW0;A0A0U1RPM8;Q6P2B2;Q99K78;A0A494BAP2;A0A0U1RP94;Q8BVP5;Q8C4X2;Q8BTH8;A0A140LIJ6;A0A140LHR2;A0A0U1RPL1	Csnk1g3	Casein kinase I isoform gamma-2;Casein kinase I isoform gamma-3;Casein kinase I isoform gamma-1	ENSMUSG00000073563	+	0.0281719	0.485863	-	-0.480334	-0.441285	-0.324926	-0.404987	-0.292164	-0.462198	-0.417006	-0.434768	-0.401937	-0.368648	33801000	2	2	2	0.00078247	12.026
P58742;A0A2R8VI45;A0A2R8VHX3;A0A2R8VI65	Aaas	Aladin	ENSMUSG00000036678	+	0.0773066	0.321778	-	-3.15707	-3.16009	-2.90089	-3.11256	-2.94203	-3.27433	-3.00747	-3.04414	-3.16605	-3.16719	64170000	1	2	2	0	46.393
Q6PAJ1;A0A1W2P6I7;A0A571BEM4	Bcr	Breakpoint cluster region protein	ENSMUSG00000009681	+	-0.0461193	0.67582	-	-4.50679	-4.5554	-4.6724	-4.83918	-4.30936	-4.54235	-4.6433	-4.62178	-4.30728	-4.53782	16400000	1	2	1	0.0070577	5.0133
Q8C3X2	Ccdc90b	Coiled-coil domain-containing protein 90B, mitochondrial	ENSMUSG00000030613	+	-0.0558949	0.152825	-	0.780179	0.81515	0.785557	0.891928	0.698236	0.847603	0.857319	0.862468	0.892616	0.790519	130350000	6	4	4	0	28.07
Q99J09;F7D5L2	Wdr77	Methylosome protein 50	ENSMUSG00000000561	+	0.125741	0.434349	-	-4.45708	-4.42721	-4.56898	-4.14211	-4.3374	-4.27659	-4.31373	-4.6183	-4.99633	-4.35654	107660000	1	6	6	0	140.19
Q5SF07;A6X8Z3	Igf2bp2	Insulin-like growth factor 2 mRNA-binding protein 2	ENSMUSG00000033581	+	-0.0583605	0.521967	-	-2.83545	-2.58354	-2.94327	-2.81064	-2.96221	-2.67527	-2.63048	-2.9207	-2.75177	-2.8651	243850000	2	9	7	0	152.9
P81269;D3Z7P7;D3Z326;F6VJ22;D3Z6A5;F6QWT6;F6U9F5;F6Q346;Q62347;F6W4F5;E9PWV9;D3Z7M6;F6QKL8;D3Z2U7;Q01147	Crem	Cyclic AMP-dependent transcription factor ATF-1;Cyclic AMP-responsive element-binding protein 1	ENSMUSG00000063889	+	-0.0426743	0.390512	-	-0.808051	-0.880073	-0.940033	-1.07444	-0.993292	-0.924152	-0.899529	-0.913398	-0.865889	-0.87955		1	1	1	0	14.704
P15626;D3YX76;Q8R5I6;D3YVP9;A2AE91;G5E8M7;O35660	Gstm2	Glutathione S-transferase Mu 2	ENSMUSG00000040562	+	-0.1728	0.382012	-	1.4218	1.61167	1.13407	1.71768	1.0848	1.65529	1.82101	1.33821	1.86376	1.15576	1360400000	13	15	6	0	97.528
A0A140LJ16;A2AEV2;A0A140LIN0;A0A140LJJ0;A0A140LJC8;Q91VM3;A0A140LJG8;A0A140LHQ5;S4R186;A0A140LI37;F6QP00;A0A0A0MQH0;A0A140LHK6;A0A140LJ74;A0A140LHZ1;A0A140LHM4;F7CAT9;F6Q8K5;F6YHS5;A0A140LI75;A0A140LJ78;A0A140LJ36;A0A140LHC1;A2AEV5;A0A140LIQ4	Wdr45	WD repeat domain phosphoinositide-interacting protein 4	ENSMUSG00000039382	+	0.189153	0.329462	-	-3.06437	-3.40516	-3.01917	-3.25378	-2.35002	-3.23578	-3.25835	-3.13289	-3.18456	-3.22668	66053000	1	2	2	0	18.384
Q9Z0F7;Q91ZZ3	Sncg	Gamma-synuclein;Beta-synuclein	ENSMUSG00000023064	+	-0.268863	0.19171	-	-0.454001	-0.597152	-1.19888	-0.772715	-0.610868	-0.0427303	-0.291414	-0.864896	-0.559698	-0.530562	81989000	2	2	2	0	14.36
Q9CW46;A0A1L1SRY4	Raver1	Ribonucleoprotein PTB-binding 1	ENSMUSG00000111497	+	0.107089	0.362582	-	-3.31666	-3.32249	-3.42565	-3.561	-3.02414	-3.4986	-3.35815	-3.26118	-3.65646	-3.41099	172750000	2	2	2	0	50.127
Q8BTS0;Q61656;S4R1I6;B1ARB9;B1ARC0;S4R1E3	Ddx5	Probable ATP-dependent RNA helicase DDX5	ENSMUSG00000020719	+	0.0439232	0.0809349	-	3.4292	3.40931	3.46911	3.36679	3.42326	3.36845	3.33423	3.37848	3.37188	3.42502	4877200000	53	31	23	0	323.31
Q99P72	Rtn4	Reticulon-4	ENSMUSG00000020458	+	-0.0166775	0.749153	-	2.34025	2.19952	2.27176	2.22924	2.16509	2.3095	2.27065	2.37246	2.15492	2.18172	4503700000	44	20	20	0	323.31
P57780;A0A1L1SV25;E9Q2W9;A0A1L1SVJ6;D3Z0L8;D3Z761	Actn4	Alpha-actinin-4	ENSMUSG00000054808	+	-0.152209	0.139243	-	4.81711	4.89275	4.64067	4.90293	4.59058	4.95603	5.06662	4.81846	5.04327	4.7207	34224000000	162	58	39	0	323.31
A0A1B0GR84;Q9D938	Tmem160	Transmembrane protein 160	ENSMUSG00000019158	+	-0.00235443	0.984696	-	-3.55167	-3.60245	-3.54345	-3.55139	-3.03333	-3.50044	-3.49813	-3.59643	-3.28448	-3.39104	35789000	1	2	2	0.0007758	11.579
P25206	Mcm3	DNA replication licensing factor MCM3	ENSMUSG00000041859	+	0.186411	0.0154468	+	-1.14305	-0.992572	-0.865166	-1.04291	-1.08667	-1.19451	-1.16696	-1.11361	-1.24932	-1.33803	59582000	4	4	4	0	150.75
A0A087WNZ7;G5E870;A0A087WRV6;A0A0B4J1N9;A0A087WSG4;A0A087WQ02;A0A087WP92	Trip12	E3 ubiquitin-protein ligase TRIP12	ENSMUSG00000026219	+	0.035453	0.229046	-	-0.36539	-0.344331	-0.387363	-0.398613	-0.285509	-0.440695	-0.397444	-0.393308	-0.326069	-0.400956	250060000	4	9	9	0	139.34
E0CYH4;A0A494BB75;Q8C6G8	Wdr26	WD repeat-containing protein 26	ENSMUSG00000038733	+	0.0676926	0.210011	-	-0.95712	-0.955575	-0.947552	-0.996922	-1.11657	-1.04843	-1.04519	-0.991176	-1.20983	-1.01757	96294000	2	8	8	0	90.365
Q64449;A2AAA9	Mrc2	C-type mannose receptor 2	ENSMUSG00000020695	+	-0.0703693	0.3461	-	0.929088	0.957679	0.823935	0.955519	0.943771	1.10589	1.08473	0.810452	1.10585	0.854911	449290000	13	13	13	0	105.88
I7HPW1;Q7JJ13;Q3TH63	Brd2	Bromodomain-containing protein 2	ENSMUSG00000024335	+			-												1	2	2	0.00052687	12.397
P63005;Q5SW16	Pafah1b1	Platelet-activating factor acetylhydrolase IB subunit alpha	ENSMUSG00000020745	+	0.00934258	0.663371	-	2.09891	2.08767	2.12636	2.0695	2.11486	2.02569	2.13622	2.10632	2.09356	2.0888	1935600000	20	14	14	0	199.17
Q80X50;A0A0H2UH17;A0A0G2JDV6;A0A0G2JFN7;A0A0G2JEC6;A0A0G2JGD0;A0A0G2JG47	Ubap2l	Ubiquitin-associated protein 2-like	ENSMUSG00000042520	+	0.0451694	0.655415	-	1.9653	2.00151	2.158	1.96746	2.38508	1.92925	1.98647	2.04445	2.03815	2.25317	1626400000	20	15	15	0	174.53
Z4YKC4;A0A0R4J112;A2AMI2;A0A0N4SVL0;Q80XI3;A2AMI7	Eif4g3	Eukaryotic translation initiation factor 4 gamma 3	ENSMUSG00000028760	+	-0.0243919	0.593601	-	-0.04144	-0.0369234	-0.00242615	-0.0808258	0.153254	0.0581627	0.000644684	-0.0249987	0.0195351	0.0602541	229880000	5	9	6	0	40.349
A0A2K6EDM5;Q8C181	Mbnl2	Muscleblind-like protein 2	ENSMUSG00000022139	+	0.196759	0.111527	-	-3.82921	-3.66473	-3.41872	-3.86194	-3.34802	-3.89811	-3.88357	-3.79822	-3.70681	-3.81971		1	6	1	0	14.8
P61027;Q9DD03;D3YUS4	Rab10	Ras-related protein Rab-10	ENSMUSG00000020671	+	-0.0208683	0.643921	-	1.44251	1.44639	1.44931	1.33424	1.50803	1.45166	1.50435	1.54296	1.34807	1.43778	1637800000	10	8	7	0	39.362
A0A0G2JGQ4;P54729	Nub1	NEDD8 ultimate buster 1	ENSMUSG00000028954	+	-0.000488663	0.984672	-	0.66368	0.643155	0.617851	0.648445	0.55945	0.600504	0.605043	0.674108	0.659634	0.595737	698350000	8	17	17	0	208.63
P63154	Crnkl1	Crooked neck-like protein 1	ENSMUSG00000001767	+	0.180896	0.0136844	+	-1.94704	-1.99257	-1.86477	-1.98068	-1.91953	-2.15638	-2.28224	-2.14182	-2.06505	-1.96358	111880000	1	5	5	0	32.887
Q9CPP0;A0A0R4IZX5;P55066	Npm3	Nucleoplasmin-3	ENSMUSG00000056209	+	0.00318756	0.98399	-	-5.21623	-5.18592	-5.26435	-5.19797	-4.96948	-4.85497	-5.35774	-5.23128	-4.82778	-5.57813		1	1	1	0	69.478
Q3UND0;A0A0N4SVW8	Skap2	Src kinase-associated phosphoprotein 2	ENSMUSG00000059182	+	0.00134048	0.983724	-	0.709119	0.542552	0.744032	0.551035	0.449955	0.546997	0.530344	0.712195	0.604593	0.59586	597540000	9	5	5	0	36.934
Q80SY4;F6ZBL2	Mib1	E3 ubiquitin-protein ligase MIB1	ENSMUSG00000024294	+	-0.202894	0.319181	-	-3.6814	-3.6758	-3.25917	-2.84424	-3.88597	-3.19823	-3.4251	-3.23007	-3.21603	-3.26267		1	1	1	0.0022831	10.658
E9QNG1;B2RR82;Q9Z0R6;A0A1W2P775;A0A1W2P7G8	Itsn2	Intersectin-2	ENSMUSG00000020640	+	0.0780659	0.155869	-	-0.60263	-0.666505	-0.563631	-0.722942	-0.597836	-0.688873	-0.734571	-0.649398	-0.852768	-0.618262	116510000	6	6	5	0	29.072
A0A0A6YWM5;E9QKE4;Q8BMG7	Rab3gap2	Rab3 GTPase-activating protein non-catalytic subunit	ENSMUSG00000039318	+	0.0325066	0.150991	-	0.0261679	0.0301981	0.0972996	0.0217381	0.0410709	0.00172424	-0.0054493	0.0704565	-0.0105686	-0.00222111	264950000	5	9	9	0	72.354
Q6PDL0;A0A1D5RM94;A0A1D5RMC1;A0A1D5RLH6	Dync1li2	Cytoplasmic dynein 1 light intermediate chain 2	ENSMUSG00000035770	+	-0.0246887	0.735832	-	-0.0846319	-0.0371008	-0.0173626	-0.0163326	-0.236286	-0.0195084	0.04636	-0.0298414	0.0112572	-0.276538	481510000	5	5	5	0	41.727
F7BPW6;E9QAT4	Sec16a		ENSMUSG00000026924	+	0.0618265	0.500522	-	-3.70076	-3.58685	-3.92041	-3.46329	-3.542	-3.67306	-3.72814	-3.82424	-3.70092	-3.59606	65688000	1	3	3	0	24.515
P70335;A0A3Q4EGR2;A0A3Q4L2X0	Rock1	Rho-associated protein kinase 1	ENSMUSG00000024290	+	0.0239096	0.638217	-	-1.15036	-1.15852	-1.19152	-1.2619	-1.05446	-1.27148	-1.14526	-1.20241	-1.24403	-1.07314	86644000	4	8	4	0	29.115
P35279;P61294	Rab6a	Ras-related protein Rab-6A;Ras-related protein Rab-6B	ENSMUSG00000030704	+	-0.0267998	0.358005	-	1.73259	1.71369	1.76888	1.65697	1.72458	1.75854	1.76791	1.7307	1.67562	1.79795	1893400000	22	11	2	0	107.03
Q9D0M5;D6RIN4	Dynll2	Dynein light chain 2, cytoplasmic	ENSMUSG00000020483	+	0.0154362	0.633962	-	0.481767	0.493808	0.446941	0.468933	0.582773	0.471811	0.54413	0.425296	0.504419	0.451385	651690000	6	5	3	0	36.186
O08759;A0A0J9YUK0;A0A140LHS2;A0A0J9YTX6;A0A140LI50	Ube3a	Ubiquitin-protein ligase E3A	ENSMUSG00000025326	+	-0.0265713	0.615072	-	-0.397614	-0.501554	-0.582445	-0.507721	-0.637018	-0.498861	-0.467997	-0.459409	-0.616543	-0.450686	146680000	4	6	6	0	52.915
E9QKZ2;Q91YE6;E0CXB2;F6TLX3;E0CY46;F6UT58	Ipo9	Importin-9	ENSMUSG00000041879	+	0.121967	0.371809	-	1.18826	1.27607	1.13663	1.16333	1.8022	1.12053	1.29659	1.1546	1.24354	1.1414	594760000	12	13	13	0	111.94
A0A571BD95;A0A5F8MP95;Q9ES00;G3UZD6;H7BXC2	Ube4b	Ubiquitin conjugation factor E4 B	ENSMUSG00000028960	+	0.055027	0.496995	-	-0.422687	-0.429065	-0.498505	-0.525644	-0.12907	-0.440283	-0.468252	-0.431247	-0.564953	-0.375371	148930000	5	6	6	0	56.797
Q6DFZ1;H3BLN1	Gbf1		ENSMUSG00000025224	+	-0.0887779	0.0727674	-	0.298732	0.313891	0.219694	0.347061	0.359226	0.304783	0.41317	0.32578	0.486341	0.45242	146850000	7	7	7	0	79.037
A0A0R4J079;Q8BMP6	Acbd3	Golgi resident protein GCP60	ENSMUSG00000026499	+	0.0321918	0.631133	-	-1.25055	-1.20473	-1.14431	-1.25333	-1.0211	-1.37144	-1.1952	-1.18432	-1.21166	-1.07236	341520000	3	4	4	0	44.323
Q8BUR4;A0A1B0GSI1	Dock1	Dedicator of cytokinesis protein 1	ENSMUSG00000058325	+	0.0494453	0.214289	-	-1.89451	-1.89573	-1.97765	-1.88977	-1.94004	-2.00085	-1.94139	-1.98217	-1.86307	-2.05745	95417000	1	3	2	0.00078452	12.119
A0A0R4J124;O54781;A0A0G2JDY2;Q9Z0G2	Srpk2	SRSF protein kinase 2;SRSF protein kinase 2 N-terminal;SRSF protein kinase 2 C-terminal	ENSMUSG00000062604	+	0.142686	0.0635245	-	-2.74334	-2.9087	-2.72662	-2.89262	-3.07381	-3.04467	-2.95892	-3.0138	-3.0636	-2.97754	102590000	1	4	3	0	25.154
Q8BMD8;A0A0G2JFB9	Slc25a24	Calcium-binding mitochondrial carrier protein SCaMC-1	ENSMUSG00000040322	+	-0.0270245	0.467836	-	2.12263	2.07391	2.12625	2.01114	2.01327	2.17391	2.1097	2.11434	2.05021	2.03416	1360400000	22	18	18	0	154.85
D3YWK1;Q80W47	Wipi2	WD repeat domain phosphoinositide-interacting protein 2	ENSMUSG00000029578	+	0.0419851	0.617888	-	-2.73485	-2.89244	-2.65324	-2.96085	-3.02487	-2.89055	-2.83447	-2.78121	-3.01264	-2.9573	48567000	1	2	2	0	24.357
Q8BH79;A0A1L1SR14;A0A1L1SV36;A0A1L1SS60	Ano10	Anoctamin-10	ENSMUSG00000037949	+	-0.0696793	0.563456	-	-1.38476	-1.3121	-1.48572	-1.48671	-0.866917	-1.21877	-1.24029	-1.22279	-1.21858	-1.28738	69796000	4	2	2	0	17.338
O55106;F8WH41;F6Z700	Strn	Striatin	ENSMUSG00000024077	+	-0.0100388	0.783174	-	0.0687952	0.108298	0.121101	0.0705395	-0.0198269	0.00354767	0.0956821	0.0406027	0.120569	0.1387	263060000	6	8	8	0	101.12
Q8VHM5;F7B5B5;A2AW41;S4R1E9;V9GWW3;A2AW40	Hnrnpr		ENSMUSG00000066037	+	0.0288025	0.403904	-	1.61579	1.63387	1.57901	1.62733	1.582	1.4747	1.65885	1.55807	1.59526	1.6071	758940000	16	18	12	0	142.78
Q9D824;D3Z3F1	Fip1l1	Pre-mRNA 3-end-processing factor FIP1	ENSMUSG00000029227	+	0.0173222	0.765836	-	-1.02862	-1.19548	-0.959393	-1.03479	-1.00769	-1.08959	-1.09581	-0.908597	-1.08144	-1.13715	136540000	2	7	7	0	71.113
P46638;G3UY29;E9Q3P9;F8WGS1;G3UZD3;P62492;G3UZL4;E9PZB2;E9Q6B3;F6R2Z5;D3YYB3;Q9WTL2	Rab11b	Ras-related protein Rab-11B;Ras-related protein Rab-11A	ENSMUSG00000077450	+	0.0502911	0.462692	-	2.45605	2.35381	2.4564	2.33359	2.66548	2.45012	2.36021	2.39642	2.32718	2.47994	5300300000	25	13	13	0	138.38
Q3TYF1;Q61127	Nab2	NGFI-A-binding protein 2	ENSMUSG00000025402	+	0.0190956	0.794155	-	-0.859164	-0.899549	-0.686432	-0.896765	-0.696617	-0.691576	-0.89484	-0.754415	-0.986702	-0.806472	45153000	2	2	2	0	15.835
A2AUK7;A2AUK8;A2AUK5;E9PV14;Q9Z2H5;A0A2R8VHB6	Epb41l1	Band 4.1-like protein 1	ENSMUSG00000027624	+	-0.072698	0.417728	-	-1.85364	-1.86208	-1.94928	-2.09085	-2.13349	-1.79349	-1.88072	-1.75629	-2.01381	-2.08155	17247000	3	4	3	0	24.227
Q62376;A0A1B0GRR8;A0A1B0GR44;A0A1B0GSX5;A0A1B0GR50;A0A1B0GR69;A0A1B0GRV8	Snrnp70	U1 small nuclear ribonucleoprotein 70 kDa	ENSMUSG00000063511	+	0.180642	0.0239099	+	1.56629	1.47594	1.50099	1.39217	1.19703	1.28643	1.23756	1.23939	1.21101	1.25482	1367000000	15	15	15	0	149.85
A0A2I3BRZ0;Q8BL80;D3Z1Y5	Arhgap22	Rho GTPase-activating protein 22	ENSMUSG00000063506	+	0.0475065	0.434049	-	-2.36849	-2.52133	-2.39512	-2.57271	-2.38416	-2.42565	-2.48052	-2.4056	-2.62652	-2.54105		2	1	1	0	14.671
O54950;A0A2R8VHU2;A0A2R8W6Y3;E0CXJ7;Q8BGM7	Prkag1	5-AMP-activated protein kinase subunit gamma-1	ENSMUSG00000067713	+	-0.0711182	0.155128	-	0.709285	0.791373	0.645044	0.778513	0.864567	0.828876	0.852324	0.7912	0.910019	0.761954	337580000	8	6	4	0	48.994
Q8VD65;A0A087WQR4	Pik3r4	Phosphoinositide 3-kinase regulatory subunit 4	ENSMUSG00000032571	+	0.0414387	0.647039	-	-0.840743	-0.923465	-0.77869	-0.882801	-0.469749	-0.838531	-0.803345	-0.825051	-0.91798	-0.717734	114030000	5	9	9	0	71.697
Q3UVK0;F6TQS9;G8JL46	Ermp1	Endoplasmic reticulum metallopeptidase 1	ENSMUSG00000046324	+	-0.0433611	0.679353	-	-1.40649	-1.29582	-1.22565	-1.28788	-0.99564	-1.42964	-1.28821	-1.02246	-1.19359	-1.06077	162590000	3	5	5	0	59.336
D3YZ98;E9QLS6;Q6PF93;E9Q824	Pik3c3	Phosphatidylinositol 3-kinase;Phosphatidylinositol 3-kinase catalytic subunit type 3	ENSMUSG00000033628	+	0.0264042	0.460153	-	0.0078783	-0.0639334	-0.0243092	-0.0868244	-0.0261803	-0.102146	-0.0812588	-0.00513363	-0.147249	0.0103979	79461000	6	5	5	0	42.622
A0A286YD12;Q91YP2;A0A286YD77	Nln	Neurolysin, mitochondrial	ENSMUSG00000021710	+	0.115128	0.0858957	-	-0.202474	0.0244551	-0.0901985	-0.192724	0.0123158	-0.212198	-0.179953	-0.203481	-0.318014	-0.110621	273600000	3	9	8	0	81.171
Q8BNY6;A0A0A6YY43	Ncs1	Neuronal calcium sensor 1	ENSMUSG00000062661	+	-0.139116	0.18859	-	-1.51534	-1.64554	-1.70073	-2.04881	-1.78148	-1.58575	-1.50084	-1.54809	-1.72313	-1.63851	36587000	2	3	3	0	25.039
A2AJH3;O70311;F7APP3	Nmt2	Glycylpeptide N-tetradecanoyltransferase;Glycylpeptide N-tetradecanoyltransferase 2	ENSMUSG00000026643	+	0.04807	0.437311	-	-2.0334	-2.08809	-1.97241	-1.91835	-1.86757	-2.05987	-2.03668	-1.97047	-2.15672	-1.89643	84303000	2	6	5	0	41.63
O08800	Serpinb8	Serpin B8	ENSMUSG00000026315	+	-0.0507946	0.703302	-	0.335755	0.195678	0.428972	0.245121	0.621658	0.344158	0.198246	0.631381	0.213497	0.693875	176310000	7	5	5	0	33.459
Q9ESU7;P51912	Slc1a5	Amino acid transporter;Neutral amino acid transporter B(0)	ENSMUSG00000001918	+	0.354104	0.467167	-	-5.91908	-5.2947	-4.88798	-5.0371	-3.29525	-5.67519	-4.97691	-5.10323	-4.87944	-5.56985	41490000	1	3	3	0	31.646
Q14C51;A0A0U1RQ61	Ptcd3	Pentatricopeptide repeat domain-containing protein 3, mitochondrial	ENSMUSG00000063884	+	-0.147194	0.212034	-	-4.48208	-4.43949	-3.98378	-4.26815	-4.56469	-4.23624	-4.09099	-4.15818	-4.23147	-4.28535		1	1	1	0	16.956
A0A1B0GRV3;P48377	Rfx1	MHC class II regulatory factor RFX1	ENSMUSG00000031706	+	0.0249676	0.738034	-	-3.77754	-3.87762	-3.87953	-3.7502	-4.01772	-3.94465	-3.76615	-3.74703	-4.0228	-3.94682	15524000	1	2	2	0	13.911
D3Z6G3;Q6PER3;A0A0J9YVB9	Mapre3	Microtubule-associated protein RP/EB family member 3	ENSMUSG00000029166	+	-0.0385508	0.637139	-	-2.97243	-2.85695	-2.87513	-2.67112	-2.89192	-2.82323	-2.66188	-3.03411	-2.77403	-2.78155		2	2	1	0	22.404
Q5M8N0;F7C0H6	Cnrip1	CB1 cannabinoid receptor-interacting protein 1	ENSMUSG00000044629	+	-0.0607239	0.50711	-	0.63234	0.60761	0.400005	0.637272	0.798531	0.542616	0.669355	0.559871	0.739628	0.867908	449280000	7	5	5	0	36.289
P19157;A0A494B908;A0A494BAW2;P46425;A0A494BAS3;A0A494BAU3;A0A494BAM8;Q8VC73;F6RWR5	Gstp2	Glutathione S-transferase P 1;Glutathione S-transferase P 2	ENSMUSG00000038155	+	-0.0896641	0.233807	-	0.8887	0.915357	0.807131	0.893978	0.65062	0.855642	0.950003	0.983085	1.0493	0.76607	2590700000	14	7	7	0	189.64
O35887;Q6XLQ8;G3V004;G3UWV3;G3UXA8;G3UXA3;G3UY49;G3UWR0	Calu	Calumenin	ENSMUSG00000029767	+	-0.138105	0.0515874	-	1.19435	1.15806	0.950176	1.2555	1.17061	1.2811	1.30255	1.16651	1.34698	1.32209	1701300000	10	7	7	0	75.569
Q62167;P16381	Ddx3x	ATP-dependent RNA helicase DDX3X;Putative ATP-dependent RNA helicase Pl10	ENSMUSG00000000787	+	0.0428421	0.149815	-	2.36434	2.37726	2.35818	2.3497	2.41635	2.25946	2.29016	2.34204	2.37643	2.38354	3245300000	37	26	6	0	289.55
H7BX38;P40224	Cxcl12	Stromal cell-derived factor 1	ENSMUSG00000061353	+	-0.269778	0.480236	-	-2.83127	-2.14532	-2.65666	-1.72085	-2.92824	-2.48491	-1.85264	-2.31482	-1.30591	-2.97516	35271000	2	2	2	0	15.847
P18406;D3Z5L9	Cyr61	Protein CYR61	ENSMUSG00000028195	+	0.101073	0.192779	-	-0.434716	-0.432197	-0.512272	-0.628056	-0.670031	-0.703321	-0.609089	-0.714486	-0.445934	-0.709804	318470000	3	9	9	0	154.66
G5E829;A0A1W2P7C7;F7AAP4;E9Q828;Q6Q477;Q3UHH0;F8WHB1;Q9R0K7;S4R1C4;A0A1W2P7R3;A0A1W2P867;A0A1W2P772	Atp2b1	Plasma membrane calcium-transporting ATPase 1	ENSMUSG00000019943	+	-0.0242554	0.61013	-	1.95419	1.81116	1.92933	1.78961	1.91133	1.90673	1.86075	1.96258	1.80843	1.9784	985310000	20	17	11	0	197.6
Q00PI9;A0A494BAL6	Hnrnpul2	Heterogeneous nuclear ribonucleoprotein U-like protein 2	ENSMUSG00000071659	+	-0.0350651	0.309563	-	1.99993	1.94807	1.9077	1.88358	1.86516	2.01388	1.96449	1.92583	1.89176	1.98381	1637900000	22	17	17	0	168.95
F6RND9;P97434;F6S5I0;Q5SWZ5;F6XZM9	Mprip	Myosin phosphatase Rho-interacting protein	ENSMUSG00000005417	+	-0.110843	0.220468	-	1.49015	1.58121	1.32907	1.69158	1.43477	1.62433	1.66334	1.46255	1.79117	1.5396	561050000	14	13	13	0	114.49
Q8CDV7;P55772;F7B9M9;D6RHQ2;D6RFA9	Entpd1	Ectonucleoside triphosphate diphosphohydrolase 1	ENSMUSG00000048120	+	0.0161098	0.827391	-	1.56669	1.3502	1.54222	1.28813	1.40992	1.49449	1.28294	1.50453	1.32088	1.47376	956000000	13	7	7	0	57.077
D4AFX6;A0A338P6P6;Q6ZQK5;A0A2R8W6H4;A2ADA6;Q6NXL5	Acap2	Arf-GAP with coiled-coil, ANK repeat and PH domain-containing protein 2	ENSMUSG00000049076	+	-0.0488064	0.247111	-	0.761714	0.747951	0.612015	0.771788	0.812887	0.750538	0.756361	0.779199	0.810108	0.85418	680990000	8	8	8	0	55.867
P26043;A0A5F8MPB9;Q7TSG6;A0A0R4J0J8;Q2KN98	Rdx	Radixin	ENSMUSG00000032050	+	-0.0681282	0.174602	-	2.60617	2.58515	2.50398	2.59662	2.43161	2.6056	2.67091	2.57225	2.6918	2.52363	2516100000	23	33	17	0	160.81
Q3THS6;A0A0U1RNT6;A0A0U1RNK6;A0A0U1RQ95;A0A0U1RQB0;Q91X83;A0A0U1RPH4	Mat2a	S-adenosylmethionine synthase isoform type-2	ENSMUSG00000053907	+	0.0521645	0.0577969	-	1.46636	1.50043	1.5323	1.48487	1.54505	1.43731	1.47583	1.39667	1.45146	1.50691	1086200000	15	11	11	0	143.35
Q5PRF0	Heatr5a	HEAT repeat-containing protein 5A	ENSMUSG00000035181	+	0.0334721	0.467272	-	-0.785157	-0.741521	-0.764826	-0.877131	-0.736847	-0.857138	-0.826376	-0.890712	-0.817051	-0.681565	63135000	3	3	3	0	17.36
Q3UE37	Ube2z	Ubiquitin-conjugating enzyme E2 Z	ENSMUSG00000014349	+	0.0217266	0.67507	-	-0.0874109	-0.142713	-0.0273113	-0.0700684	0.102667	0.0225487	-0.0688286	-0.116067	-0.0371647	-0.133958	227710000	4	4	4	0	27.972
J3QJV7;O35551	Rabep1	Rab GTPase-binding effector protein 1	ENSMUSG00000020817	+	0.0115971	0.768762	-	0.278926	0.354384	0.37632	0.364323	0.414345	0.28285	0.262142	0.419177	0.391279	0.374864	164460000	7	6	6	0	38.357
A2AWT6;A2AWT7;A2AWT5;P25976;E9Q4A8;G3UZW9	Ubtf	Nucleolar transcription factor 1	ENSMUSG00000020923	+	0.0403999	0.68026	-	-0.478572	-0.552911	-0.477831	-0.707844	-0.782877	-0.783323	-0.553501	-0.537717	-0.487669	-0.839824	332160000	3	8	8	0	94.504
Q9D0J4	Arl2	ADP-ribosylation factor-like protein 2	ENSMUSG00000024944	+	-0.00104675	0.983661	-	0.289306	0.262504	0.122938	0.168089	0.0462704	0.220043	0.236391	0.160068	0.155184	0.122655	264560000	7	6	6	0	60.738
Q3TQ29;Q3UR91;Q80U58;E9Q6M7;Q3TTW5;Q80U78;F6YD01	Pum1	Pumilio homolog 2;Pumilio homolog 1	ENSMUSG00000028580	+	-0.0331142	0.605989	-	-0.506387	-0.49232	-0.359402	-0.584267	-0.342798	-0.445938	-0.559195	-0.350034	-0.436663	-0.327773	101900000	4	4	4	0	35.778
Q3UNN4;P97496;Q3UZD0	Smarcc1	SWI/SNF complex subunit SMARCC1	ENSMUSG00000032481	+	0.0598312	0.385705	-	-3.30305	-3.08228	-3.16107	-3.12789	-3.26996	-3.31051	-3.26578	-3.35329	-3.25095	-3.06288	143000000	2	4	1	0	79.756
P28667	Marcksl1	MARCKS-related protein	ENSMUSG00000047945	+	-0.109873	0.216259	-	-0.674582	-0.778932	-1.01081	-0.787409	-0.771872	-0.593525	-0.671597	-0.922128	-0.69227	-0.594724	238040000	3	4	4	0	38.229
Q9D2N9;A0A0G2JEL2	Vps33a	Vacuolar protein sorting-associated protein 33A	ENSMUSG00000029434	+	0.000948334	0.983507	-	-0.413878	-0.454789	-0.485798	-0.608116	-0.509117	-0.466818	-0.559059	-0.402022	-0.563105	-0.485436	292240000	5	7	7	0	61.506
J3QNU6;Q8BWG8;F7DF62	Arrb1	Beta-arrestin-1	ENSMUSG00000018909	+	0.000735855	0.982685	-	0.811534	0.767552	0.85812	0.678154	0.760502	0.751442	0.769239	0.820722	0.744745	0.786035	447530000	8	7	6	0	74.638
A2AF65;A2AF67;A2AF47	Dock11	Dedicator of cytokinesis protein 11	ENSMUSG00000031093	+	-0.147867	0.176022	-	-4.7386	-4.30675	-4.32201	-4.47533	-4.41101	-4.16251	-4.50523	-4.36822	-4.1998	-4.2786	6583400	1	3	1	0.0054121	5.5865
A6PW84;Q3V1T4;A2A7Q5;F2Z499	P3h1	Prolyl 3-hydroxylase 1	ENSMUSG00000028641	+	-0.133358	0.139666	-	1.36693	1.35502	1.38974	1.54698	1.65556	1.51969	1.48601	1.5149	1.70412	1.75629	649570000	14	14	14	0	119.16
A0A0R4J138;P50429;Q32KI9	Arsb	Arylsulfatase B	ENSMUSG00000042082	+	-0.03965	0.396085	-	-0.00664997	-0.120738	-0.0788059	-0.118612	-0.0144062	0.0622501	-0.111816	0.0435896	-0.0250778	-0.109908	567090000	13	9	9	0	72.657
G5E896;Q3UJB9;A0A0R4J1Q0;D6RE33;F6ZJ27;F6V5I7	Edc4	Enhancer of mRNA-decapping protein 4	ENSMUSG00000036270	+	-0.0109177	0.721438	-	0.428159	0.325273	0.410776	0.367779	0.436357	0.335501	0.407412	0.43883	0.386286	0.454904	286110000	12	9	9	0	130.23
Q8VEH8;F6Z458;F7AQQ2	Erlec1	Endoplasmic reticulum lectin 1	ENSMUSG00000020311	+	-0.00602875	0.883226	-	0.27632	0.11165	0.209778	0.173777	0.305248	0.230198	0.157497	0.203839	0.247759	0.267623	132470000	6	5	5	0	41.375
Q9CZU3	Skiv2l2	Superkiller viralicidic activity 2-like 2	ENSMUSG00000016018	+	0.0743778	0.00960495	-	-0.256019	-0.270308	-0.224852	-0.330048	-0.294132	-0.305408	-0.353197	-0.384767	-0.36097	-0.342906	337270000	4	16	16	0	198.71
Q8BMJ3;A0A494BB95;Q60872;Q3UTA4;Q3TQZ4;J3QQ02;J3QPI8;J3QP87;J3QNT6;A0A1Y7VNG9;A0A1Y7VLT7;A0A1Y7VK80;A0A1Y7VJE9;Q8BX20;Q3UT53;J3QMW5;F6YNI8	Eif1ax	Eukaryotic translation initiation factor 1A, X-chromosomal;Eukaryotic translation initiation factor 1A	ENSMUSG00000067194	+	-0.0358875	0.72263	-	1.2305	1.07706	1.28538	1.02571	1.23106	1.48129	1.03015	1.09365	1.10969	1.31436	1520300000	9	7	7	0	116.95
E9QM77;O70305;A0A286YDU2;F6U2C2	Atxn2	Ataxin-2	ENSMUSG00000042605	+	0.0699343	0.529185	-	-1.775	-1.88202	-1.89681	-2.10891	-1.59338	-2.03791	-1.95985	-1.97992	-1.96047	-1.66765	80608000	1	5	4	0	42.347
Q8K2T8	Paf1	RNA polymerase II-associated factor 1 homolog	ENSMUSG00000003437	+	0.0430128	0.341803	-	-0.969371	-1.03396	-0.950378	-1.08365	-0.973919	-1.15598	-1.0027	-0.997895	-0.973667	-1.09611	72987000	2	3	3	0	32.956
Q9Z2L7;J3QMV5;J3QP70;J3QPM4	Crlf3	Cytokine receptor-like factor 3	ENSMUSG00000017561	+	0.0701279	0.546245	-	-0.139861	-0.109828	-0.131998	-0.0891914	0.421764	-0.080637	-0.0979366	-0.137223	-0.100718	0.0167608	246860000	4	4	4	0	33.38
A0A3Q4EBV4;Q3TJZ6	Fam98a	Protein FAM98A	ENSMUSG00000002017	+	0.0173096	0.82516	-	0.181909	0.0526152	0.14847	0.0884571	0.453024	0.150908	0.21669	0.0682364	0.191767	0.210326	296670000	6	6	6	0	53.647
Q8C547;A0A3B2W7H8	Heatr5b	HEAT repeat-containing protein 5B	ENSMUSG00000039414	+	-0.255559	0.257777	-	-3.96882	-4.37734	-4.01788	-3.69351	-4.25534	-3.72444	-4.06347	-3.41496	-3.49986	-4.33238	68914000	1	2	2	0	21.293
Q924C1	Xpo5	Exportin-5	ENSMUSG00000067150	+	0.016482	0.742754	-	-1.24053	-1.0164	-1.07927	-1.11545	-1.00679	-1.19099	-1.0479	-1.12019	-1.0849	-1.09688	80425000	2	4	4	0	62.286
E9PXY1;A2A432;J3QJX0	Cul4b	Cullin-4B	ENSMUSG00000031095	+	-0.108643	0.11109	-	-0.00674152	-0.0289965	-0.0744934	-0.0594883	-0.151413	0.0153408	-0.00934219	-0.0338411	-0.0137711	0.263696	304960000	4	8	4	0	83.566
P20065	Tmsb4x	Thymosin beta-4;Hematopoietic system regulatory peptide	ENSMUSG00000049775	+	-0.00250664	0.982561	-	3.40673	3.05006	2.93978	3.22293	2.84262	3.16484	3.07397	3.23693	3.00547	2.99344	21483000000	30	8	6	0	94.483
Q8CGA0	Ppm1f	Protein phosphatase 1F	ENSMUSG00000026181	+	-0.0259155	0.658538	-	-1.26153	-1.39007	-1.26442	-1.10511	-1.20969	-1.16339	-1.22735	-1.32032	-1.25308	-1.13711	59630000	2	3	3	0	37.597
Q810J8	Zfyve1	Zinc finger FYVE domain-containing protein 1	ENSMUSG00000042628	+	0.0957798	0.217124	-	-2.09505	-1.9806	-1.85958	-1.99585	-1.75954	-2.04196	-1.97101	-2.08819	-2.15128	-1.91708	16347000	1	2	2	0.00026638	12.733
E9QAT0;Q6AXB7;P35922;E9QAS8;D3Z6U8;E9QNF5;E9QAS9	Fmr1	Fragile X mental retardation protein 1 homolog	ENSMUSG00000000838	+	-0.0454937	0.384819	-	-1.09964	-0.994973	-0.878059	-1.05742	-1.05836	-0.943377	-0.993561	-1.05695	-0.87207	-0.995032	261510000	4	8	7	0	95.254
Q91VE0	Slc27a4	Long-chain fatty acid transport protein 4	ENSMUSG00000059316	+	-0.0520731	0.42818	-	-3.22847	-3.15464	-3.21877	-3.32918	-3.1432	-3.0583	-3.03812	-3.29123	-3.2756	-3.15066	56335000	2	2	2	0.0020351	10.835
Q8BH69	Sephs1	Selenide, water dikinase 1	ENSMUSG00000026662	+	0.0577179	0.473914	-	-0.137874	-0.155694	-0.191349	-0.16416	0.210947	-0.183916	-0.167162	-0.117887	-0.159014	-0.0987406	190740000	5	4	4	0	55.627
Q6PGC1;Q8BN72	Dhx29	ATP-dependent RNA helicase Dhx29	ENSMUSG00000042426	+	0.05965	0.348239	-	-1.57986	-1.60441	-1.52955	-1.57359	-1.79381	-1.82176	-1.67657	-1.63312	-1.64475	-1.60328	32422000	2	2	2	0	14.978
P68254	Ywhaq	14-3-3 protein theta	ENSMUSG00000076432	+	-0.0723763	0.162924	-	2.19941	2.16457	2.06407	2.19306	2.04172	2.23895	2.28948	2.11232	2.24224	2.14172	3215600000	22	19	13	0	307.09
Q9QYJ3;Q3TYL7	Dnajb1	DnaJ homolog subfamily B member 1	ENSMUSG00000005483	+	0.0325344	0.418277	-	0.185802	0.275647	0.323496	0.247391	0.21941	0.12788	0.294001	0.215682	0.181458	0.270053	462140000	8	8	7	0	87.188
Q8CJ53	Trip10	Cdc42-interacting protein 4	ENSMUSG00000019487	+	0.0592999	0.47809	-	-0.916236	-0.904714	-0.936407	-0.923868	-0.54463	-0.982994	-0.894583	-0.886987	-0.93228	-0.825511		2	2	2	0	22.078
Q8CFZ0;G3UYP0;P63280;G3UWL6;G3UWJ1	Ube2i	SUMO-conjugating enzyme UBC9	ENSMUSG00000015120	+	0.0297691	0.428168	-	0.698365	0.66932	0.619957	0.546213	0.642117	0.612696	0.63278	0.578956	0.52869	0.674005	608180000	7	4	4	0	34.372
G3UX23;Q3UW64;Q91WG8;G3UYD5;G3UX49;F7BWW0;F6SHH4;G3UWV5;F6WD11;G3UZ98	Gne	Bifunctional UDP-N-acetylglucosamine 2-epimerase/N-acetylmannosamine kinase;UDP-N-acetylglucosamine 2-epimerase (hydrolyzing);N-acetylmannosamine kinase	ENSMUSG00000028479	+	-0.0730417	0.2178	-	-3.5716	-3.46521	-3.5853	-3.36306	-3.47086	-3.49643	-3.32942	-3.49968	-3.33998	-3.42533	25173000	1	2	2	0	27.918
P31750;D3Z783;Q9WUA6;D3YYP9;D3YXX3;D3YXM7;D3Z3N2	Akt1	RAC-alpha serine/threonine-protein kinase	ENSMUSG00000001729	+	0.00050621	0.98205	-	0.820661	0.754701	0.823128	0.752474	0.791636	0.797058	0.842588	0.766219	0.781578	0.752624	516550000	8	7	4	0	51.404
A0A0G2JGD2;P07091	S100a4	Protein S100-A4	ENSMUSG00000001020	+	-0.0569111	0.682376	-	1.77686	1.51959	1.79321	1.29899	1.63045	1.93905	1.59192	1.7389	1.33909	1.69469	11550000000	15	7	6	0	41.463
Q922H1	Prmt3	Protein arginine N-methyltransferase 3	ENSMUSG00000030505	+	0.0695595	0.156248	-	-0.929673	-0.806083	-0.734385	-0.785744	-0.890131	-0.961082	-0.829042	-0.891559	-0.958	-0.854129	77218000	3	6	6	0	77.426
P61089;A0A1W2P7Z3	Ube2n	Ubiquitin-conjugating enzyme E2 N	ENSMUSG00000074781	+	-0.0590199	0.164122	-	1.64489	1.68961	1.5363	1.68859	1.64372	1.66354	1.77005	1.64682	1.7582	1.65961	3298300000	18	10	10	0	104.49
Q8CHQ0	Fbxo4	F-box only protein 4	ENSMUSG00000022184	+	0.0576097	0.145162	-	-1.74528	-1.83864	-1.79625	-1.92559	-1.88188	-1.90548	-1.89807	-1.87272	-1.85032	-1.94911	35377000	1	1	1	0	31.607
B2Z893;Q6GTL7;A0A087WRG0;A0A087WRM7;P70265;B2Z894;B2Z892;A0A0A6YW89;A7UAK4;A0A0A6YY64;A2AUP3;A2AUP5;A2AUP1;Q7TS91;A2AUP4;A7UAK8;Q3U3S6;A7UAK5	Pfkfb2	6-phosphofructo-2-kinase/fructose-2,6-bisphosphatase 2;6-phosphofructo-2-kinase;Fructose-2,6-bisphosphatase	ENSMUSG00000026409	+	0.414081	0.358502	-	-0.500373	-0.476665	-0.480083	-0.461882	1.64037	-0.468361	-0.455933	-0.515573	-0.538448	-0.370723	111710000	3	3	2	0	17.806
A0A1B0GRJ0;E9Q8L9;Q9D620	Rab11fip1	Rab11 family-interacting protein 1	ENSMUSG00000031488	+	-0.17103	0.440373	-	-2.09578	-2.24695	-2.42877	-2.83381	-2.62078	-1.90754	-2.09638	-2.04107	-2.76649	-2.55947		1	1	1	0.0032928	10.593
O35969	Gamt	Guanidinoacetate N-methyltransferase	ENSMUSG00000020150	+	0.00228786	0.981966	-	-2.7713	-2.80003	-2.56647	-2.62304	-2.78341	-2.95226	-2.70001	-2.82062	-2.63946	-2.44335	25410000	2	2	2	0	14.15
P14576;E9PXC0;A0A1Y7VJJ0;A0A1W2P809	Srp54	Signal recognition particle 54 kDa protein	ENSMUSG00000112449	+	-0.0346771	0.474994	-	0.777705	0.859139	0.930853	0.76115	0.879013	0.761471	0.885939	0.909404	0.85918	0.965253	828390000	13	10	10	0	111.66
P11087;CON__Q862S4;P28481	Col1a1	Collagen alpha-1(I) chain	ENSMUSG00000001506	+	-0.291283	0.0669179	-	2.04447	2.05721	2.16392	2.34952	2.40009	2.46993	2.34891	2.30049	2.94468	2.40761	3058700000	29	20	20	0	231.28
P97429;A0A0N4SW89;D3Z0S1;A0A0N4SV57;F7ANV6;S4R1F2	Anxa4	Annexin A4;Annexin	ENSMUSG00000029994	+	0.00275879	0.981522	-	3.48178	3.38158	3.57008	3.42731	2.98557	3.37746	3.37168	3.55166	3.32984	3.20189	8781200000	55	21	20	0	286.66
Q8VEK3;REV__Q80W93	Hnrnpu	Heterogeneous nuclear ribonucleoprotein U	ENSMUSG00000039630	+	0.0086853	0.641878	-	3.85488	3.88543	3.85037	3.7869	3.82867	3.81025	3.83526	3.84596	3.82112	3.85024	13637000000	75	37	37	0	323.31
D3YZ62;D3Z4J3;Q99104;F6TDE5;B8JK05;F6Z2S4;E9Q1F5;G5E8G6;G3X9Y9;P21271;D6RFU0;A0A1L1SUF0;D3Z135	Myo5a	Unconventional myosin-Va	ENSMUSG00000034593	+	0.0208027	0.647446	-	2.71022	2.6034	2.65488	2.62957	2.74915	2.58335	2.59563	2.73258	2.59703	2.7346	1128900000	32	25	25	0	236.54
A0A0A6YXC8;E9QKR1;A0A0A6YW06;J3QNM3;E9QKQ9;E9QLZ9;Q03173;A0A0A6YVZ6	Enah	Protein enabled homolog	ENSMUSG00000022995	+	-0.207392	0.157059	-	-0.893685	-0.842711	-1.0505	-0.641542	-1.36832	-0.756662	-0.733881	-0.825297	-0.562536	-0.881429	128840000	3	3	3	0	25.46
F6WF36;A2AJI1;A8Y5P4;A2AJI0	Map7d1	MAP7 domain-containing protein 1	ENSMUSG00000028849	+	-0.0250046	0.37161	-	-0.447339	-0.470569	-0.35368	-0.383642	-0.432272	-0.436022	-0.35969	-0.415875	-0.356529	-0.394362	149140000	5	4	4	0	28.91
Q9ERU9	Ranbp2	E3 SUMO-protein ligase RanBP2	ENSMUSG00000003226	+	0.0411945	0.285995	-	2.01274	1.96896	2.06644	1.99542	2.13407	1.96478	1.94271	2.03434	1.97781	2.05203	1580100000	18	32	31	0	323.31
Q9JJ28	Flii	Protein flightless-1 homolog	ENSMUSG00000002812	+	0.0552242	0.364025	-	1.85618	1.839	2.08009	1.84863	1.98182	1.81042	1.82302	1.94461	1.80731	1.94423	1000800000	20	16	16	0	205.25
A0A1B0GR11;Q93092	Taldo1	Transaldolase	ENSMUSG00000025503	+	-0.0280113	0.838068	-	4.16531	3.9372	4.13643	3.78009	3.66962	4.14852	3.91229	4.20798	3.78634	3.77359	22574000000	76	27	27	0	238.37
Q9Z2G6;J3QJX3	Sel1l	Protein sel-1 homolog 1	ENSMUSG00000020964	+	0.131923	0.455435	-	-1.75119	-1.78527	-1.61487	-1.7422	-0.927963	-1.8761	-1.68576	-1.64415	-1.65816	-1.61694	46575000	2	3	3	0	30.412
Q61398;D3YUE2;A0A0G2JE29;D3YZE3;D3YWH0	Pcolce	Procollagen C-endopeptidase enhancer 1	ENSMUSG00000029718	+	0.180324	0.0447701	+	-2.71758	-2.54114	-2.80553	-2.57741	-2.70463	-2.94787	-2.86283	-2.89268	-2.92136	-2.62316	393090000	2	8	8	0	298.72
E9PUF7;Q61210;F6ZN61;A0A0U1RPN7;A0A0U1RPP2	Arhgef1	Rho guanine nucleotide exchange factor 1	ENSMUSG00000040940	+	0.0423931	0.252988	-	1.39943	1.38431	1.43549	1.31542	1.48652	1.32756	1.35146	1.41349	1.3156	1.4011	537620000	17	13	13	0	123.87
Q8R2U6	Nudt4	Diphosphoinositol polyphosphate phosphohydrolase 2	ENSMUSG00000020029	+	-0.121447	0.101753	-	-3.39483	-3.18446	-3.47651	-3.4469	-3.4797	-3.21161	-3.32544	-3.26951	-3.18745	-3.38116		1	1	1	0	14.118
A0A3Q4EBK4;Q6P1B9;O08539;A0A3Q4EBR8;A0A0G2JEG8;Q7TQF7	Bin1	Myc box-dependent-interacting protein 1	ENSMUSG00000024381	+	-0.00362167	0.981476	-	1.48018	1.6084	1.37877	1.52786	1.95227	1.42229	1.60453	1.40605	1.50109	2.03162	1677600000	18	15	14	0	132.62
Q921F2;A0A087WRZ5;Q8R0B4;Q8BLD4;Q6VYI5;Q6VYI4;A0A087WQA5;A0A087WR97;A0A087WRP4;H3BJV1;A0A087WSH7;A0A087WS74;A0A087WQX8;A0A087WNY6;A0A087WSE4;A0A087WS17;A0A087WSC6	Tardbp	TAR DNA-binding protein 43	ENSMUSG00000041459	+	-0.03055	0.252171	-	2.03982	2.04341	1.96847	1.93615	1.94431	2.02287	2.03621	1.99189	2.00118	2.03275	2002100000	20	10	10	0	186.48
K4DI77;Q5ND34	Wdr81	WD repeat-containing protein 81	ENSMUSG00000045374	+	0.100014	0.17675	-	-3.34115	-3.36549	-3.26364	-3.39551	-3.49412	-3.43029	-3.50523	-3.34787	-3.4043	-3.67228	79542000	1	2	2	0.00027181	13.535
Q3V3Q7;E9Q7E9;A0A1Y7VLZ7	Pacs2	Phosphofurin acidic cluster sorting protein 2	ENSMUSG00000021143	+	0.0134966	0.801578	-	-2.00573	-2.01119	-1.83451	-2.08163	-1.89617	-1.96456	-1.92114	-1.95111	-1.97851	-2.08139	41645000	2	2	2	0.00027174	13.526
Q9R0Y5;Z4YN97;A0A0A6YXW8	Ak1	Adenylate kinase isoenzyme 1	ENSMUSG00000026817	+	-0.166088	0.186984	-	2.24133	2.43056	2.00055	2.38357	2.34801	2.40273	2.59895	2.1644	2.65081	2.41756	3506400000	23	11	11	0	98.781
Q62095;A0A087WQV7;Q3V086;Q61496	Ddx3y	ATP-dependent RNA helicase DDX3Y	ENSMUSG00000069045	+	0.0513496	0.364761	-	-0.804751	-0.671021	-0.682047	-0.733475	-0.768505	-0.821451	-0.720905	-0.939231	-0.772028	-0.662932		3	21	1	0	20.858
A0A087WRP5;A0A087WQ86;E9QM99;Q8BZN6;A0A0R4J2B7;A0A087WQA1;Q8BLX9;A0A087WS26	Dock10	Dedicator of cytokinesis protein 10	ENSMUSG00000038608	+	0.0699799	0.247221	-	0.548593	0.479926	0.619709	0.436661	0.662685	0.558617	0.502239	0.552392	0.381863	0.402564	134060000	6	6	6	0	53.793
Q3UGP9	Lrrc58	Leucine-rich repeat-containing protein 58	ENSMUSG00000034158	+	-0.0425354	0.724018	-	-1.32638	-1.078	-1.37587	-1.06956	-1.47692	-1.3278	-1.02303	-1.32316	-1.02598	-1.41408	100200000	6	4	4	0	27.432
D3Z2Z1;F8WIA1;Q922J3;Q8C0S5;D3Z3M7;F6RCU2;F7CB97;F6RAY2	Clip1	CAP-Gly domain-containing linker protein 1	ENSMUSG00000049550	+	0.0349609	0.369539	-	0.766074	0.722405	0.846163	0.724382	0.84536	0.691265	0.739231	0.747418	0.834852	0.716813	269640000	8	8	6	0	74.251
P51432;A0A494B9C1;Q8C8I0	Plcb3	1-phosphatidylinositol 4,5-bisphosphate phosphodiesterase beta-3	ENSMUSG00000024960	+	0.0648956	0.498406	-	-0.987979	-1.02043	-0.929907	-1.04452	-0.569992	-0.988338	-0.90831	-1.00532	-1.05578	-0.91956	34974000	3	3	3	0	18.074
E9PVA8	Gcn1l1		ENSMUSG00000041638	+	-0.0393082	0.104353	-	2.18413	2.19729	2.17886	2.20442	2.23066	2.18433	2.23361	2.24148	2.30524	2.22725	1413000000	33	42	42	0	323.31
A0A0R4J259;G3UZI2;G3UZ48;G3UXJ6;G3UWM1;G3XA76;G3UXU5;G3UY67;G3UYK7	Syncrip		ENSMUSG00000032423	+	0.0411837	0.566322	-	-1.84434	-1.87904	-1.57311	-1.85756	-1.77044	-1.77122	-1.82785	-1.97625	-1.80764	-1.74744		2	22	1	0.0052122	6.7991
A0A0G2JFP4;Q8K385	Frrs1	Ferric-chelate reductase 1	ENSMUSG00000033386	+	-0.0288208	0.777835	-	0.249383	-0.0849619	0.229702	-0.000556946	-0.0364017	0.300341	0.0237732	0.23029	0.00590324	-0.0590391	470960000	5	4	4	0	29.508
E9Q3G8;A0A286YE24	Nup153		ENSMUSG00000021374	+	0.0298313	0.523689	-	0.646886	0.701436	0.71339	0.565592	0.747368	0.537172	0.650509	0.72104	0.626251	0.690543	260900000	8	11	11	0	118.51
Q9DBR0	Akap8	A-kinase anchor protein 8	ENSMUSG00000024045	+	0.0213198	0.680996	-	-2.12128	-2.15047	-2.0072	-1.96382	-1.94898	-2.14145	-2.05863	-2.08155	-1.96602	-2.0507	118820000	1	2	2	0	25.504
B1AWT7;Q9JJZ4;F6SPK0	Ube2j1	Ubiquitin-conjugating enzyme E2 J1	ENSMUSG00000028277	+	0.0315506	0.495284	-	-0.751483	-0.757701	-0.693642	-0.840328	-0.742065	-0.803951	-0.827635	-0.725413	-0.897879	-0.688094	70767000	2	2	2	0.00078534	12.146
O70274;Q63739	Ptp4a2	Protein tyrosine phosphatase type IVA 2;Protein tyrosine phosphatase type IVA 1	ENSMUSG00000028788	+	0.00114059	0.981362	-	-0.291268	-0.33236	-0.488598	-0.378929	-0.356224	-0.357101	-0.330528	-0.385741	-0.28964	-0.490071	249210000	3	2	2	0	13.947
Q8K1M3;A0A0A6YX73;P12367;A0A0A6YY28	Prkar2a	cAMP-dependent protein kinase type II-alpha regulatory subunit	ENSMUSG00000032601	+	-0.0965672	0.159258	-	1.35194	1.33704	1.38253	1.29812	1.12924	1.48807	1.36934	1.42904	1.45353	1.24174	575340000	8	10	7	0	52.941
Q5F2E7	Nufip2	Nuclear fragile X mental retardation-interacting protein 2	ENSMUSG00000037857	+	0.0197151	0.838388	-	0.255446	0.35815	0.431795	0.337692	0.671291	0.243114	0.3015	0.340425	0.520802	0.549958	275110000	6	6	6	0	67.105
O70274;Q63739	Ptp4a1	Protein tyrosine phosphatase type IVA 2;Protein tyrosine phosphatase type IVA 1	ENSMUSG00000026064	+	0.00114059	0.981362	-	-0.291268	-0.33236	-0.488598	-0.378929	-0.356224	-0.357101	-0.330528	-0.385741	-0.28964	-0.490071	249210000	3	2	2	0	13.947
G5E884	Pak1	Non-specific serine/threonine protein kinase	ENSMUSG00000030774	+	-0.118541	0.350914	-	-2.8287	-3.05691	-3.14761	-2.99514	-3.33543	-3.13715	-2.70662	-3.06045	-3.0732	-2.79368	27999000	1	4	1	0.0037888	10.4
A2AMY5;Q91VX2;F6PYV5	Ubap2	Ubiquitin-associated protein 2	ENSMUSG00000028433	+	0.0362555	0.766949	-	-2.67285	-2.60538	-2.37382	-2.85246	-2.29017	-2.74892	-2.62814	-2.37928	-2.61433	-2.60529		1	1	1	0	19.842
Q8CFI7	Polr2b	DNA-directed RNA polymerase II subunit RPB2	ENSMUSG00000029250	+	0.0829475	0.378576	-	-3.26151	-3.09436	-3.15183	-3.07165	-2.75384	-3.24191	-3.0974	-3.13011	-3.17593	-3.10257	150380000	3	5	5	0	59.507
G8JL40;A3KG93;Q6ZQ88;F6Z4I3;F6ZC60	Kdm1a	Lysine-specific histone demethylase 1A	ENSMUSG00000036940	+	0.176968	0.0461762	+	-3.10441	-3.0785	-3.23516	-2.88636	-3.08992	-3.37546	-3.35758	-3.25886	-3.16157	-3.12571	56697000	2	4	4	0	48.169
Q8BWQ6;I1E4X5;D3YW20;D3YW19;F6RR19;H3BJE8	9030624J02Rik	UPF0505 protein C16orf62 homolog	ENSMUSG00000030982	+	-0.000891113	0.981296	-	0.235417	0.159602	0.0964108	0.0739822	0.238914	0.151821	0.177444	0.202788	0.120039	0.15669	373650000	9	10	10	0	62.921
Q99K94;Q8C3V4;A0A087WSP5;P42225;A0A087WRI1;Q8CFQ1;A0A087WSQ5	Stat1	Signal transducer and activator of transcription;Signal transducer and activator of transcription 1	ENSMUSG00000026104	+	0.176493	0.00435681	+	0.314715	0.320662	0.402023	0.342018	0.488213	0.116976	0.236704	0.147506	0.193787	0.290196	344910000	11	7	7	0	70.147
Q9D2R0	Aacs	Acetoacetyl-CoA synthetase	ENSMUSG00000029482	+	0.026186	0.503543	-	1.32279	1.35499	1.32881	1.2802	1.39237	1.27163	1.2908	1.26695	1.28035	1.43848	616910000	15	13	13	0	98.191
E9Q2J6;E9Q9N6;E9PYX3;A0A0R4J227;A0A0R4J0B1;Q3T9A3;F6ZS70;E9QMP6;Q05512;A0A0A6YY78;A0A1Y7VNZ6;Q03141;Q8VHJ5;E9Q8H5;Q8CIP4	Mark3	Serine/threonine-protein kinase MARK2;MAP/microtubule affinity-regulating kinase 3;Serine/threonine-protein kinase MARK1	ENSMUSG00000007411	+	-0.0163849	0.776008	-	-0.982867	-1.04149	-1.01492	-1.26915	-1.1084	-1.08375	-0.979368	-1.11175	-1.08123	-1.07879	75339000	2	3	3	0	27.808
P68372;Q9D6F9;CON__ENSEMBL:ENSBTAP00000025008;A2AQ07;G3UZR1	Tubb4b	Tubulin beta-4B chain;Tubulin beta-4A chain	ENSMUSG00000036752	+	-0.0536907	0.34362	-	4.68068	4.73587	4.65851	4.73658	4.50514	4.71492	4.8167	4.64451	4.75662	4.65249	25986000000	179	31	5	0	323.31
E9Q5P9;E9Q3M0;Q62432;E9PXA8;F7BUP2;A2CG44;Q8BUN5;Q9JIW5	Smad2	Mothers against decapentaplegic homolog;Mothers against decapentaplegic homolog 2	ENSMUSG00000024563	+	-0.0171289	0.7306	-	-1.77136	-1.65072	-1.6926	-1.59169	-1.777	-1.65992	-1.57831	-1.76586	-1.66306	-1.73057	98620000	3	3	3	0	21.352
D3YUP1;Q9WVG6;D6RFA7	Carm1	Histone-arginine methyltransferase CARM1	ENSMUSG00000032185	+	0.0293015	0.526951	-	-1.16452	-1.12396	-1.05098	-1.16092	-1.1021	-1.10162	-1.09687	-1.28042	-1.1978	-1.07226	239360000	3	5	5	0	116.35
Q9QYE6	Golga5	Golgin subfamily A member 5	ENSMUSG00000021192	+	-0.0159016	0.746018	-	-0.522767	-0.483508	-0.372761	-0.402777	-0.515997	-0.561069	-0.474388	-0.349084	-0.390797	-0.442964	179010000	4	3	3	0	20.741
Q3UGN9;P70297;A2ARJ0;A0A0A6YVP6	Stam	Signal transducing adapter molecule 1	ENSMUSG00000026718	+	-0.170801	0.204648	-	0.913787	0.636914	0.714203	0.66153	0.92602	1.33228	0.683891	0.92769	0.911657	0.850938	557110000	7	6	5	0	47.641
E9PVN6;Q9D6K5	Synj2bp	Synaptojanin-2-binding protein	ENSMUSG00000090935	+	0.132117	0.521808	-	-1.70184	-1.69716	-1.68588	-1.77222	-0.734987	-1.63378	-1.62854	-1.61195	-1.66757	-1.71084	100790000	2	2	2	0	15.812
A0A5F8MPY3;P34152	Ptk2	Focal adhesion kinase 1	ENSMUSG00000022607	+	0.164811	0.412502	-	-5.62395	-5.27367	-5.64314	-5.44747	-4.85093	-5.97916	-5.51896	-5.5534	-5.31802	-5.29368	104940000	1	3	3	0	21.249
Q8K0M3;A0A2I3BS41;Q9R1Z8	Sorbs3	Vinexin	ENSMUSG00000022091	+	-0.14705	0.22075	-	-1.29237	-1.08889	-1.30385	-1.03209	-0.934931	-1.11077	-0.868359	-1.2495	-0.834885	-0.853377	84129000	2	2	2	0.00052397	12.158
Q9Z2D0	Mtmr9	Myotubularin-related protein 9	ENSMUSG00000035078	+	-0.0604326	0.386797	-	-2.21089	-2.26075	-2.25908	-2.33681	-2.08935	-2.14867	-2.27633	-2.05502	-2.30624	-2.06846	29851000	2	2	2	0.00052535	12.255
Q9D0L8;D3YYS7;D3Z478;D3Z4K1	Rnmt	mRNA cap guanine-N7 methyltransferase	ENSMUSG00000009535	+	0.0540859	0.287818	-	-0.944278	-0.985517	-0.960133	-1.10396	-1.0617	-1.01327	-1.11417	-1.02621	-1.18296	-0.989396	338680000	3	11	11	0	139.99
O35218	Cpsf2	Cleavage and polyadenylation specificity factor subunit 2	ENSMUSG00000041781	+	0.0962624	0.0120926	-	-0.949393	-0.889787	-0.820265	-0.897472	-0.96063	-1.01743	-1.00399	-0.982369	-1.0456	-0.94947	78039000	3	5	5	0	62.262
Q8BRB0;A0A0R4J0L5;Q8R3I3	Cog6	Conserved oligomeric Golgi complex subunit 6	ENSMUSG00000027742	+	-0.0135509	0.805384	-	-1.50908	-1.49695	-1.44888	-1.5778	-1.33776	-1.56426	-1.48052	-1.48182	-1.42528	-1.35083	519470000	2	3	3	0	19.288
Q99KK9;G5E823	Hars2	Probable histidine--tRNA ligase, mitochondrial	ENSMUSG00000019143	+	0.0116611	0.78146	-	-1.25917	-1.39213	-1.3938	-1.43265	-1.43906	-1.43027	-1.44397	-1.33936	-1.42949	-1.33202	91071000	3	8	5	0	44.45
G3UXT7;Q8CFQ9;P56959;G3UZD2;Q91VQ2	Fus	RNA-binding protein FUS	ENSMUSG00000030795	+	0.00128632	0.981068	-	1.68736	1.65984	1.6424	1.52592	1.67191	1.54366	1.63382	1.65258	1.56005	1.7909	1374800000	17	9	7	0	108.86
Q9DCA5;E9Q2V8;F6QAG4	Brix1	Ribosome biogenesis protein BRX1 homolog	ENSMUSG00000022247	+	0.086194	0.275877	-	-2.72628	-2.449	-2.77703	-2.65706	-2.68176	-2.91735	-2.69899	-2.77246	-2.64776	-2.68552		1	1	1	0	31.561
Q8R1G6;A0A087WPL1;F7C957;E9Q996;REV__A2AP83;REV__Q6DFV6	Pdlim2	PDZ and LIM domain protein 2	ENSMUSG00000022090	+	-0.122978	0.102264	-	-0.0980978	-0.0219011	-0.204657	0.0600739	0.0369854	0.0819378	0.200735	-0.0625467	0.14426	0.0229082	423050000	8	7	7	0	58.057
P47941;A0A338P675;A0A338P6Q0	Crkl	Crk-like protein	ENSMUSG00000006134	+	-0.000695038	0.981026	-	0.366122	0.291701	0.351194	0.339893	0.252922	0.313953	0.338648	0.329936	0.25382	0.368951	351380000	11	6	6	0	51.729
Q99JF8;A2BI12;F6RB63;F6W677	Psip1	PC4 and SFRS1-interacting protein	ENSMUSG00000028484	+	-0.0441555	0.526902	-	-0.125903	-0.0362177	-0.0320663	-0.110073	-0.366434	-0.0723991	0.00175095	-0.109017	-0.1092	-0.161052	188190000	4	8	7	0	66.791
Q9R078;S4R2R1;Q6PAM0	Prkab1	5-AMP-activated protein kinase subunit beta-1	ENSMUSG00000029513	+	-0.0161505	0.820242	-	-1.67871	-1.72797	-1.94561	-1.86359	-2.00706	-1.85118	-1.7713	-1.82095	-1.92622	-1.77255	28274000	3	3	3	0	25.239
Q922U1;E0CYD0	Prpf3	U4/U6 small nuclear ribonucleoprotein Prp3	ENSMUSG00000015748	+	0.033593	0.4658	-	-1.44645	-1.53989	-1.3895	-1.62576	-1.50356	-1.47103	-1.57672	-1.54238	-1.54511	-1.53789	49449000	2	2	2	0	31.335
Q9DBL2	Gdap2	Ganglioside-induced differentiation-associated protein 2	ENSMUSG00000027865	+	-0.0875925	0.287125	-	-3.02224	-2.98966	-3.12329	-3.27338	-3.27125	-3.05324	-3.21636	-2.93033	-2.98466	-3.05729	16755000	1	2	2	0	14.932
Q9Z2Z6	Slc25a20	Mitochondrial carnitine/acylcarnitine carrier protein	ENSMUSG00000032602	+	-0.0990017	0.0655289	-	-0.54209	-0.513915	-0.58901	-0.436541	-0.521755	-0.400501	-0.310953	-0.413764	-0.427061	-0.556024	113630000	3	2	2	0	18.563
P17879;Q61696	Hspa1b	Heat shock 70 kDa protein 1B;Heat shock 70 kDa protein 1A	ENSMUSG00000090877	+	-0.0979824	0.0734067	-	0.747159	0.730521	0.771366	0.723259	0.80043	0.84963	0.71579	0.972156	0.799095	0.925977	1240200000	10	21	9	0	237.98
P68033;P62737;P68134;P63268;D3YZY0;A0A494B9T3;D3Z2K3;A0A1D5RM20;A0A0U1RQ96	Acta1	Actin, alpha cardiac muscle 1;Actin, aortic smooth muscle;Actin, alpha skeletal muscle;Actin, gamma-enteric smooth muscle	ENSMUSG00000031972	+	-0.182698	0.11039	-	3.43964	3.43692	3.178	3.49183	3.08932	3.48322	3.64518	3.47414	3.63702	3.30965	30918000000	79	31	12	0	222.06
B1AUD9;Q9DBG9	Tax1bp3	Tax1-binding protein 3	ENSMUSG00000040158	+	-0.165014	0.0843007	-	-5.55603	-5.33959	-5.57774	-5.23951	-5.52141	-5.43211	-5.33367	-5.23152	-5.12897	-5.28294	193740000	2	2	2	0	23.886
E9PYU4;E9PYL1;A2A8L1	Chd5	Chromodomain-helicase-DNA-binding protein 5	ENSMUSG00000005045	+	0.0343073	0.711347	-	-2.17816	-2.05234	-2.04335	-2.2664	-2.03904	-2.13354	-2.00233	-2.39419	-2.23977	-1.981	82208000	1	6	1	0.0068326	5.0799
Q99ME9;A0A217FL53	Gtpbp4	Nucleolar GTP-binding protein 1	ENSMUSG00000021149	+	-0.00289536	0.980639	-	-0.687711	-0.898938	-1.0353	-0.823479	-1.24965	-0.872677	-0.985617	-0.714486	-1.04247	-1.06535	91189000	2	4	4	0	33.904
A0A498WGK6;Q9ET30	Tm9sf3	Transmembrane 9 superfamily member 3	ENSMUSG00000025016	+	-0.0309597	0.35542	-	0.743928	0.717231	0.747265	0.694761	0.810852	0.675852	0.788849	0.793029	0.79821	0.812896	630020000	8	6	6	0	41.86
A2AKI5;P43406;F6W6Q6;B7ZCI9	Itgav	Integrin alpha-V;Integrin alpha-V heavy chain;Integrin alpha-V light chain	ENSMUSG00000027087	+	-0.0861946	0.117998	-	2.2069	2.11537	2.16868	2.05	2.1555	2.371	2.23383	2.2318	2.13855	2.15226	1638200000	25	15	15	0	128.64
Q11011;E9Q039;F6QYF8;E9Q6F4;F6V7K3;F7ANF4	Npepps	Puromycin-sensitive aminopeptidase	ENSMUSG00000001441	+	0.000980759	0.980507	-	2.49044	2.48942	2.41652	2.40372	2.60283	2.47442	2.47401	2.46906	2.44154	2.53898	1837900000	35	25	25	0	289.76
P07356;B0V2N5;B0V2N7;B0V2N8;REV__F6WNG1;REV__Q8BND4	Anxa2	Annexin A2;Annexin	ENSMUSG00000032231	+	-0.126755	0.370853	-	4.64266	4.65402	4.54211	4.69638	4.20366	4.76295	4.84093	4.64551	4.82125	4.30196	38399000000	130	35	35	0	323.31
G3UX48;Q7TSC1	Prrc2a	Protein PRRC2A	ENSMUSG00000024393	+	-0.0859865	0.0902198	-	-2.20609	-2.20722	-2.2463	-2.12907	-2.30912	-2.25028	-2.13267	-2.09912	-2.14017	-2.04562	22481000	1	2	1	0.0052711	9.2309
A0A0B4J1F0;P61622	Itga11	Integrin alpha-11	ENSMUSG00000032243	+	-0.0585117	0.336294	-	0.359944	0.358956	0.337637	0.497349	0.41876	0.326143	0.484425	0.419038	0.62257	0.41303	589970000	13	10	10	0	129.92
P61965;F6Q3W0	Wdr5	WD repeat-containing protein 5	ENSMUSG00000026917	+	0.174008	0.000273939	+	4.48227e-05	0.0486269	-0.0210247	-0.0576534	-0.0566921	-0.145927	-0.167784	-0.164636	-0.250557	-0.227834	169420000	6	7	7	0	89.082
Q99PV0;B7ZC27	Prpf8	Pre-mRNA-processing-splicing factor 8	ENSMUSG00000020850	+	0.0742496	0.228461	-	1.97126	2.01093	2.02058	1.90782	1.80325	1.94275	1.88596	1.94429	1.84418	1.72541	1395100000	19	30	30	0	323.31
O54965;A0A0G2JGT7;Q8C4F9;Q8CB78;A0A0G2JEM4;A0A0G2JDP6	Rnf13	E3 ubiquitin-protein ligase RNF13	ENSMUSG00000036503	+	0.105645	0.406981	-	-0.451531	-0.691867	-0.426319	-0.704466	-0.61319	-0.338123	-0.762327	-0.664544	-0.657736	-0.992869	372610000	5	4	4	0	27.353
Q9EPR4;A2ANL1	Slc23a2	Solute carrier family 23 member 2	ENSMUSG00000027340	+	-0.00203819	0.980263	-	-2.03925	-1.8958	-2.03698	-2.20607	-2.30237	-2.17056	-2.03827	-2.03224	-2.03576	-2.19343	28804000	2	2	2	0	19.856
Q61166	Mapre1	Microtubule-associated protein RP/EB family member 1	ENSMUSG00000027479	+	-0.0118717	0.74017	-	0.965558	0.931334	0.878798	0.942154	0.972456	0.905294	1.06265	0.901345	0.964117	0.916251	2049400000	14	8	8	0	135.1
Q9JK23;A0A3B2WB82;A0A3B2W3V4	Psmg1	Proteasome assembly chaperone 1	ENSMUSG00000022913	+	0.171524	0.00838612	+	-2.90922	-2.79363	-2.92922	-2.8706	-2.92484	-3.0958	-2.98175	-3.15861	-3.11517	-2.9338	72809000	2	4	4	0	27.418
Q8R550;E9Q0C1;B0R0Y8;B1AZ85	Sh3kbp1	SH3 domain-containing kinase-binding protein 1	ENSMUSG00000040990	+	-0.0970493	0.0752048	-	2.15307	2.0675	2.17804	2.05609	2.22859	2.19936	2.15446	2.34325	2.19151	2.27995	967530000	21	15	15	0	143.33
Q921I1;D3YYR8;D3YY36;Q9DBD0	Trf	Serotransferrin	ENSMUSG00000032554	+	0.170571	0.0134671	+	-1.35669	-1.36869	-1.15308	-1.43689	-1.30532	-1.45562	-1.51763	-1.41961	-1.56455	-1.51612	111070000	2	6	2	0.0002694	13.225
A0A0R4J005;A0A5F8MPJ3;E9QP62;Q99JW4;Q9D7B2;A0A286YCS7	Lims1	LIM and senescent cell antigen-like-containing domain protein 1	ENSMUSG00000019920	+	-0.0620682	0.146797	-	0.946431	0.938224	0.991272	1.04297	1.00339	0.967527	1.07027	0.999301	1.1616	1.03393	943440000	12	9	5	0	68.172
A2AB60;A0A1W2P6X3;Q9JL26;G3UWI1;A0A1L1STY4;A0A1L1SVG0;A0A0R4J0S7;Q8CGB3	Fmnl1	Formin-like protein 1	ENSMUSG00000055805	+	0.0638374	0.396793	-	1.69215	1.52352	1.70595	1.44776	1.64552	1.53826	1.4518	1.68113	1.40812	1.6164	949850000	22	17	15	0	124.7
Q3TWW8;A0A0A6YXX6	Srsf6	Serine/arginine-rich splicing factor 6	ENSMUSG00000016921	+	0.0579285	0.474782	-	0.625276	0.631867	0.662872	0.547421	0.387289	0.478745	0.604923	0.598409	0.587797	0.295209	1073000000	8	9	6	0	61.554
Q91XV3	Basp1	Brain acid soluble protein 1	ENSMUSG00000045763	+	-0.104921	0.237697	-	2.73444	2.5402	2.44839	2.52763	2.32001	2.61419	2.6727	2.7344	2.62099	2.45299	4493300000	26	14	14	0	193.94
A2AMH3;A2AMH5;A2AMH4;Q6X893	Slc44a1	Choline transporter-like protein 1	ENSMUSG00000028412	+	-0.0881054	0.38124	-	-2.17083	-2.11059	-2.34136	-1.95397	-1.88778	-1.97342	-2.04229	-2.07847	-1.82291	-2.10691	64440000	2	2	2	0	13.941
O70172;F6RJE8;A2ASS3	Pip4k2a	Phosphatidylinositol 5-phosphate 4-kinase type-2 alpha	ENSMUSG00000026737	+	0.0167904	0.754217	-	1.42308	1.25437	1.39151	1.29287	1.49877	1.29688	1.29895	1.39989	1.34871	1.43223	594870000	13	8	5	0	74.967
Q8N7N5;A0A0A6YX55;A0A0A6YWY2;A2AHY8	Dcaf8	DDB1- and CUL4-associated factor 8	ENSMUSG00000026554	+	-0.0211708	0.866423	-	-2.0317	-2.20551	-2.5268	-2.07606	-2.4976	-2.35445	-2.35404	-2.02305	-2.3121	-2.18817	164670000	1	6	6	0	69.083
A2ADZ2;Q6PAM1;A8Y5J8;A2ADZ3;A2ADZ4	Txlna	Alpha-taxilin	ENSMUSG00000053841	+	-0.048665	0.401458	-	-2.65825	-2.67025	-2.67609	-2.60453	-2.86129	-2.71468	-2.55042	-2.62931	-2.60623	-2.72644	37066000	1	2	1	0.0020325	10.788
E9Q0A7;Q4KMM3;A0A2R8W6N3;A0A2R8VI09;A0A2R8VKF8;A0A2R8VHF5;A0A2R8VHT3;B1H3M0	Oxr1	Oxidation resistance protein 1	ENSMUSG00000022307	+	0.00714264	0.841388	-	0.933253	0.861985	0.818983	0.761314	0.853834	0.869814	0.833355	0.884488	0.837654	0.768346	220500000	10	9	9	0	83.155
Q3TCH7;E9PXT5	Cul4a	Cullin-4A	ENSMUSG00000031446	+	0.0358267	0.527234	-	-1.55331	-1.62633	-1.44995	-1.67419	-1.62441	-1.49734	-1.58444	-1.7138	-1.67376	-1.63798		1	5	1	0.00077141	11.33
Q9CQV6;M0QWC2;Q91VR7	Map1lc3b	Microtubule-associated proteins 1A/1B light chain 3B	ENSMUSG00000031812	+	0.0165771	0.799233	-	-2.5141	-2.52212	-2.66973	-2.61313	-2.70015	-2.62809	-2.58901	-2.75978	-2.67195	-2.4533	49094000	2	3	3	0	18.76
A0A286YCX6;E9PY51	Trappc8		ENSMUSG00000033382	+	0.0179276	0.58813	-	0.860637	0.831931	0.8853	0.778296	0.867899	0.784801	0.761156	0.908065	0.83156	0.848842	196480000	10	8	8	0	53.218
Q6P2B1;F6TDZ2	Tnpo3	Transportin-3	ENSMUSG00000012535	+	0.0991671	0.226317	-	-1.25109	-1.27897	-1.42824	-1.29362	-1.32202	-1.3959	-1.22291	-1.36971	-1.65219	-1.42906	329800000	3	6	6	0	87.923
E9Q421;Q8BXX3;Q8BL63;Q9CXY9	Pigk	GPI-anchor transamidase	ENSMUSG00000039047	+	0.0627987	0.496812	-	-2.48303	-2.56952	-2.44448	-2.65005	-2.18049	-2.53471	-2.56961	-2.44204	-2.64475	-2.45045	27025000	1	2	2	0.00026752	12.911
P61021	Rab5b	Ras-related protein Rab-5B	ENSMUSG00000000711	+	0.0102169	0.824589	-	-0.193877	-0.407666	-0.242855	-0.328648	-0.269596	-0.251755	-0.317717	-0.303529	-0.380117	-0.240609	246910000	7	6	3	0	66.781
P62331	Arf6	ADP-ribosylation factor 6	ENSMUSG00000044147	+	-0.0316559	0.688364	-	-0.000857353	-0.00867748	-0.176012	-0.170202	-0.281378	-0.0534286	-0.0208015	0.0150156	-0.287643	-0.131989	249040000	8	5	5	0	41.986
Q9JLJ2;Q3U367	Aldh9a1	4-trimethylaminobutyraldehyde dehydrogenase	ENSMUSG00000026687	+	0.0313763	0.649241	-	3.07226	3.05628	3.10638	3.0744	2.78936	2.96457	3.00891	3.08458	2.99658	2.88716	2890800000	40	23	23	0	323.31
A2AQA7;Q8CFQ3	Aqr	Intron-binding protein aquarius	ENSMUSG00000040383	+	0.0261484	0.610484	-	-2.04591	-2.28849	-2.09742	-2.20222	-2.11044	-2.15209	-2.12147	-2.13776	-2.24519	-2.21871	21353000	2	2	2	0	35.271
Q80X95;Q6NTA4;G3UYP1	Rraga	Ras-related GTP-binding protein A;Ras-related GTP-binding protein B	ENSMUSG00000070934	+	-0.0310207	0.670472	-	0.305175	0.162143	0.314196	0.132128	0.0582409	0.344877	0.184521	0.340276	0.109291	0.148021	283780000	7	7	7	0	52.442
P27048;P63163;A0A0G2JGN4	Snrpn	Small nuclear ribonucleoprotein-associated protein B;Small nuclear ribonucleoprotein-associated protein N	ENSMUSG00000102252	+	0.169558	0.000919154	+	-0.511268	-0.457978	-0.482872	-0.568905	-0.457312	-0.645378	-0.597185	-0.694417	-0.748262	-0.640882	852170000	5	8	8	0	72.51
Q8BTV2;A0A494B9T0	Cpsf7	Cleavage and polyadenylation specificity factor subunit 7	ENSMUSG00000034820	+	0.0117769	0.860824	-	-2.23632	-2.31236	-2.16982	-2.42008	-2.23945	-2.33902	-2.37193	-2.21494	-2.38052	-2.1305	111320000	4	5	5	0	45.934
P27048;P63163;A0A0G2JGN4	Snrpb	Small nuclear ribonucleoprotein-associated protein B;Small nuclear ribonucleoprotein-associated protein N	ENSMUSG00000027404	+	0.169558	0.000919154	+	-0.511268	-0.457978	-0.482872	-0.568905	-0.457312	-0.645378	-0.597185	-0.694417	-0.748262	-0.640882	852170000	5	8	8	0	72.51
Q3UMW7	Mapkapk3	MAP kinase-activated protein kinase 3	ENSMUSG00000032577	+	-0.131477	0.18089	-	-3.08467	-2.87806	-3.12106	-2.95717	-3.1466	-2.9543	-2.66878	-3.07364	-2.81426	-3.0192	17194000	1	3	1	0.0052278	7.3409
A0A067XG53;O70589;B1AUH5;F6ZQR2	Cask	Peripheral plasma membrane protein CASK	ENSMUSG00000031012	+	-0.153661	0.109299	-	-2.50562	-2.28425	-2.48788	-2.18245	-2.38211	-2.19451	-2.13384	-2.28982	-2.05818	-2.39764	48911000	2	3	3	0	22.134
O55098	Stk10	Serine/threonine-protein kinase 10	ENSMUSG00000020272	+	-0.0522526	0.50254	-	-0.329328	-0.376266	-0.125864	-0.527248	-0.325796	-0.298655	-0.335638	-0.20155	-0.389662	-0.197734	147400000	4	5	4	0	25.581
A0A0G2JFT8;Q9D394	Rufy3	Protein RUFY3	ENSMUSG00000029291	+	0.0470692	0.567998	-	-0.549603	-0.780395	-0.534964	-0.780043	-0.581974	-0.579933	-0.79912	-0.53299	-0.781485	-0.768796	271780000	4	4	4	0	37.036
Q8VC04;A2A4M9;A2A4N0	Tmem106a	Transmembrane protein 106A	ENSMUSG00000034947	+	0.169119	0.031903	+	-0.145942	-0.0938463	0.0411987	-0.141769	-0.0697556	-0.294418	-0.313242	-0.030221	-0.327034	-0.290793	323360000	5	4	4	0	32.176
Q8VEJ9	Vps4a	Vacuolar protein sorting-associated protein 4A	ENSMUSG00000031913	+	0.0271427	0.744333	-	-1.16317	-1.18489	-1.11814	-1.26953	-0.854284	-1.02997	-1.18556	-1.1929	-1.23832	-1.07897	52391000	2	5	2	0.0007716	11.337
A0A3B2WDB3;Q3UN02	Lclat1	Lysocardiolipin acyltransferase 1	ENSMUSG00000054469	+	-0.0186436	0.682819	-	-1.03904	-0.998391	-0.959984	-0.862968	-1.01945	-1.07819	-0.906942	-0.918496	-0.949785	-0.933202	107140000	4	4	4	0	29.266
Q8BVQ5;A0A140LI84	Ppme1	Protein phosphatase methylesterase 1	ENSMUSG00000030718	+	-0.0702652	0.16375	-	-1.34371	-1.33149	-1.39365	-1.409	-1.30928	-1.42008	-1.25899	-1.33531	-1.24523	-1.17619	227040000	4	7	7	0	55.615
Q7TT37	Ikbkap	Elongator complex protein 1	ENSMUSG00000028431	+	0.0132542	0.888519	-	-0.370517	-0.371135	-0.160198	-0.160006	-0.149727	-0.343391	-0.305473	-0.335031	-0.337448	0.0434904	235010000	6	7	7	0	87.93
P26350;A0A087WP98;A0A087WPN6;A0A087WQN2	Ptma	Prothymosin alpha;Prothymosin alpha, N-terminally processed;Thymosin alpha	ENSMUSG00000026238	+	0.00321999	0.980204	-	0.80235	0.597007	0.446802	0.645185	0.208477	0.703901	0.667906	0.5915	0.40609	0.314324	2567500000	7	3	3	0	56.545
Q5NCJ4;Q5NCJ5;A0A5F8MPT3;Q5NCJ0;B2RUJ6;Q5NCJ1;Q5NCJ2;A0A1W2P734;E9QNQ4;A0A0A6YWG7;Q8CHG7	Rapgef2	Rap guanine nucleotide exchange factor 2	ENSMUSG00000062232	+	-0.0471848	0.627536	-	-2.50767	-2.56743	-2.78585	-2.49773	-2.31121	-2.49385	-2.36983	-2.66308	-2.53031	-2.37689	18735000	1	2	2	0.00078166	11.945
Q80VD1	Fam98b	Protein FAM98B	ENSMUSG00000027349	+	-0.0517281	0.19406	-	-0.73805	-0.829053	-0.835455	-0.917614	-0.815496	-0.745785	-0.75811	-0.800811	-0.850372	-0.72195	166950000	4	5	5	0	42.914
P51855;Q3UEE2;A2AQN9;A2AQN7;H3BKH4	Gss	Glutathione synthetase	ENSMUSG00000027610	+	-0.0457085	0.211005	-	1.07155	1.08888	1.00915	1.08584	1.1849	1.18602	1.10046	1.08463	1.14713	1.15062	1446500000	12	9	8	0	64.627
Q91YD3;A0A286YDC8	Dcp1a	mRNA-decapping enzyme 1A	ENSMUSG00000021962	+	0.297728	0.259668	-	-3.50603	-3.60412	-3.84059	-3.70376	-2.48499	-3.87594	-3.69302	-3.71572	-3.63743	-3.70602	31818000	2	2	2	0	27.667
A0A338P6R8;A0A338P769;Q9Z2Q6;B7ZNM7;A0A338P729	Sept5	Septin-5	ENSMUSG00000072214	+	-0.254007	0.0712814	-	-1.62373	-1.44437	-1.88328	-1.26404	-1.68225	-1.39489	-1.13573	-1.47761	-1.23336	-1.38604	190560000	5	4	4	0	37.011
P18155	Mthfd2	Bifunctional methylenetetrahydrofolate dehydrogenase/cyclohydrolase, mitochondrial;NAD-dependent methylenetetrahydrofolate dehydrogenase;Methenyltetrahydrofolate cyclohydrolase	ENSMUSG00000005667	+	0.00359077	0.979748	-	-3.09729	-3.02286	-2.72725	-2.87182	-3.36853	-3.07471	-2.77521	-2.95237	-3.01257	-3.29086		2	2	2	0	15.999
Q8CJ67;D3YXB2;D3Z461;D6RGR9;E2QRQ3;D3Z6D2	Stau2	Double-stranded RNA-binding protein Staufen homolog 2	ENSMUSG00000025920	+	0.133649	0.312751	-	-2.79216	-2.35629	-2.44184	-2.25737	-2.29516	-2.831	-2.58978	-2.58119	-2.40196	-2.40713		1	1	1	0.002033	10.789
P97384;D3Z7U0	Anxa11	Annexin A11;Annexin	ENSMUSG00000021866	+	0.0436527	0.711231	-	1.79383	1.73849	1.84767	1.70885	1.30453	1.68802	1.67465	1.7585	1.64872	1.40521	1512600000	20	18	18	0	229.62
Q8BP40	Acp6	Lysophosphatidic acid phosphatase type 6	ENSMUSG00000028093	+	0.0800648	0.363977	-	-0.414119	-0.536836	-0.334726	-0.603031	-0.26895	-0.585159	-0.589951	-0.520776	-0.567373	-0.294726	134980000	4	4	4	0	37.815
B7ZMP1	Xpnpep3	Probable Xaa-Pro aminopeptidase 3	ENSMUSG00000022401	+	-0.0174637	0.877332	-	-2.98689	-2.87496	-2.89869	-2.8033	-2.6418	-2.87008	-2.90247	-2.79246	-3.0591	-2.49422	29698000	2	1	1	0	24.301
P45376;D3YVJ7	Akr1b3	Aldose reductase	ENSMUSG00000001642	+	-0.0142822	0.67203	-	2.70815	2.6701	2.76335	2.66299	2.63331	2.65732	2.64548	2.76309	2.69513	2.7483	8320500000	36	17	17	0	231.75
Q8BTS4	Nup54	Nuclear pore complex protein Nup54	ENSMUSG00000034826	+	0.0088707	0.888643	-	-1.35316	-1.47102	-1.60683	-1.31083	-1.54354	-1.3731	-1.49415	-1.49255	-1.51809	-1.45185	113740000	4	5	5	0	55.004
A0A0R4J0M1;Q8VCN9	Tbcc	Tubulin-specific chaperone C	ENSMUSG00000036430	+	-0.0452621	0.373538	-	-3.28112	-3.31262	-3.25781	-3.16046	-3.37584	-3.34669	-3.22547	-3.21399	-3.1448	-3.23058		1	1	1	0	18.396
A2AUR5;A2AUR3;Q60866	Pter	Phosphotriesterase-related protein	ENSMUSG00000026730	+	-0.155071	0.239516	-	-5.07943	-5.35075	-4.98465	-4.78179	-4.98253	-4.78477	-4.75847	-4.80393	-5.19131	-4.86532	29253000	1	2	2	0	15.727
Q6W4W7;E9Q4U7;O70566	Diaph2	Protein diaphanous homolog 2	ENSMUSG00000034480	+	-0.00180206	0.979666	-	0.299245	0.147685	0.277008	0.132891	0.435234	0.239338	0.167793	0.292771	0.202255	0.398915	132920000	5	5	5	0	29.222
A0A1Y7VN19;Q9CXR1	Dhrs7	Dehydrogenase/reductase SDR family member 7	ENSMUSG00000021094	+	0.00241871	0.979238	-	-1.29381	-1.50024	-1.26437	-1.11843	-1.10198	-1.23762	-1.4454	-1.11712	-1.20785	-1.28294	110060000	2	3	3	0	28.747
Q8R1B4;M0QWV3;A0A0U1RPR0	Eif3c	Eukaryotic translation initiation factor 3 subunit C	ENSMUSG00000030738	+	0.0987385	0.0133848	-	2.38961	2.32402	2.35063	2.21585	2.33389	2.19609	2.24016	2.25613	2.19901	2.22892	2865100000	24	25	25	0	289.6
E0CX65	Sirpa		ENSMUSG00000037902	+	-0.0676006	0.710096	-	-2.5558	-3.06878	-2.94722	-2.87577	-3.46031	-2.89862	-2.68398	-2.72352	-3.15427	-3.10948	53069000	2	3	1	0	25.81
P26039;A2AIM2;F6S1V7;F6SX70	Tln1	Talin-1	ENSMUSG00000028465	+	0.00554123	0.848567	-	5.41993	5.45011	5.44957	5.40163	5.32668	5.37294	5.44475	5.41824	5.42673	5.35756	34058000000	275	128	112	0	323.31
Q3U1J4;A0A494BAF6;A0A494B987;A0A494BBJ6	Ddb1	DNA damage-binding protein 1	ENSMUSG00000024740	+	0.006847	0.667427	-	2.15894	2.17419	2.15884	2.13391	2.21103	2.16188	2.13892	2.1871	2.14507	2.1697	1718400000	22	29	29	0	323.31
Q9WU78	Pdcd6ip	Programmed cell death 6-interacting protein	ENSMUSG00000032504	+	-0.0216702	0.226594	-	4.10248	4.08766	4.04842	4.05795	4.05679	4.11179	4.10934	4.09001	4.10742	4.0431	7993500000	73	41	41	0	323.31
E9Q390;A0A286YDF5;Q69ZN7;A0A286YCZ3;A0A286YE65;A0A286YDV5	Myof	Myoferlin	ENSMUSG00000048612	+	-0.0201611	0.692173	-	4.12469	4.11703	4.12061	4.06362	3.95024	4.17813	4.13297	4.11598	4.08668	3.96324	5147900000	84	66	63	0	323.31
E9Q1G8;E9Q9F5;O55131	Sept7	Septin-7	ENSMUSG00000001833	+	-0.0957485	0.304972	-	2.40103	2.50679	2.22497	2.5241	2.30519	2.473	2.61754	2.34123	2.65849	2.35057	2834400000	31	23	22	0	323.31
Q9R0P5	Dstn	Destrin	ENSMUSG00000015932	+	-0.132761	0.257845	-	2.32677	2.5192	2.33506	2.58264	2.20273	2.4465	2.67273	2.44312	2.76506	2.30279	6507700000	27	16	14	0	143.7
Q9DCD0	Pgd	6-phosphogluconate dehydrogenase, decarboxylating	ENSMUSG00000028961	+	-0.00164604	0.978757	-	3.69476	3.56812	3.70963	3.47123	3.51525	3.62729	3.52779	3.63366	3.49112	3.68737	18271000000	60	28	28	0	323.31
P59325;Q8BVV6;A0A1Y7VJG2;A0A1Y7VNP4;A0A1Y7VLQ0;A0A1Y7VLL6;A0A1Y7VKT5;A0A1Y7VLK2	Eif5	Eukaryotic translation initiation factor 5	ENSMUSG00000021282	+	0.0163544	0.738898	-	0.873849	0.883002	0.911116	0.809607	1.02013	0.991249	0.794973	0.844266	0.887426	0.898019	625800000	9	12	12	0	103.52
P27046	Man2a1	Alpha-mannosidase 2	ENSMUSG00000024085	+	0.0779976	0.286362	-	0.198445	0.158523	0.438967	0.144691	0.352108	0.239252	0.157827	0.248364	0.0531101	0.204192	157830000	6	5	5	0	29.819
Q3UID0;Q6PDG5;A0A1W2P6N7	Smarcc2	SWI/SNF complex subunit SMARCC2	ENSMUSG00000025369	+	0.0590233	0.063898	-	0.239476	0.167594	0.245911	0.109081	0.168034	0.12723	0.0970631	0.153884	0.113564	0.143239	309420000	4	8	5	0	59.649
O08912	Galnt1	Polypeptide N-acetylgalactosaminyltransferase 1;Polypeptide N-acetylgalactosaminyltransferase 1 soluble form	ENSMUSG00000000420	+	0.169074	0.0256339	+	-2.99911	-2.82044	-2.89621	-2.85729	-2.88768	-3.25318	-2.97014	-3.03839	-3.09243	-2.95195		1	1	1	0	25.88
E9Q586;E9Q3M3;O08788;D3YX34;D3Z2M9;D3YYG9	Dctn1	Dynactin subunit 1	ENSMUSG00000031865	+	-0.00100555	0.978276	-	2.34371	2.35251	2.41251	2.37676	2.53585	2.38612	2.3937	2.42992	2.41087	2.40576	1523400000	33	28	28	0	274.05
A2ALF3;Q6NZB0;A2ALF0;F6TQL3;E9PZT4;D3Z4I5;F7CXJ2;F6QIL6	Dnajc8	DnaJ homolog subfamily C member 8	ENSMUSG00000054405	+	-0.00204697	0.978249	-	-0.743934	-0.771346	-0.498774	-0.577602	-0.592573	-0.664291	-0.75786	-0.466729	-0.581553	-0.703561	222550000	4	8	7	0	56.046
E9Q2A6;Q3UDE9;Q9QVP9;F7CCX1	Ptk2b	Protein-tyrosine kinase 2-beta	ENSMUSG00000059456	+	0.0256535	0.801251	-	1.93559	1.6748	1.96599	1.5899	1.74137	1.86277	1.66005	1.93238	1.56853	1.75565	626430000	16	14	14	0	120.77
P63328;E9Q6P2;G3X8U7;E0CZ78;P48453;A0A2I3BPC5;P48455	Ppp3ca	Serine/threonine-protein phosphatase 2B catalytic subunit alpha isoform	ENSMUSG00000028161	+	-0.0167416	0.692309	-	1.4559	1.45248	1.49402	1.43882	1.60299	1.44802	1.50899	1.45676	1.51064	1.6035	952380000	16	12	12	0	123.25
Q7TNC4;E9Q715;Q05CX5;REV__A0A087WSK9;REV__P58774;REV__CON__Q3SX28;REV__A2AIM4;REV__A0A0R4J2C9;REV__Q8VDS7;REV__B2RR53;REV__G5E828;REV__Q6A078;REV__E9Q9M0	Luc7l2	Putative RNA-binding protein Luc7-like 2	ENSMUSG00000029823	+	0.0350533	0.391718	-	0.633155	0.671592	0.556068	0.554008	0.472206	0.596081	0.548801	0.535073	0.488056	0.543752	915650000	8	11	8	0	133.14
E9Q634;A0A1L1STM1	Myo1e	Unconventional myosin-Ie	ENSMUSG00000032220	+	0.205119	0.134802	-	1.92755	1.79614	2.2588	1.74963	1.75329	1.74316	1.65625	1.96461	1.54839	1.54741	742400000	18	16	12	0	91.389
A0A087WQA0;F8WI22;Q8K019;A0A087WRN1	Bclaf1	Bcl-2-associated transcription factor 1	ENSMUSG00000037608	+	0.0593246	0.121784	-	0.72581	0.742303	0.704899	0.594582	0.635578	0.600035	0.675718	0.658845	0.598572	0.573379	578270000	9	12	12	0	151.02
Q9D2M8;A6X925	Ube2v2	Ubiquitin-conjugating enzyme E2 variant 2	ENSMUSG00000022674	+	-0.0019453	0.978097	-	-1.26458	-1.12231	-0.997463	-1.22729	-0.997404	-1.19714	-1.09032	-1.22455	-1.00852	-1.07879	101920000	2	8	3	0	22.862
Q8VHE0	Sec63	Translocation protein SEC63 homolog	ENSMUSG00000019802	+	-0.23339	0.429354	-	-0.682008	-0.706262	-0.296736	-0.773176	-0.786478	-0.757915	-0.719584	-0.678613	0.638042	-0.55964	188400000	6	7	7	0	61.196
A2AKH7;Q8JZX5;Q9D1G5	Lrrc57	Leucine-rich repeat-containing protein 57	ENSMUSG00000027286	+	-0.001091	0.978077	-	-1.35413	-1.28136	-1.31016	-1.40028	-1.19921	-1.29	-1.31866	-1.37328	-1.27474	-1.283	73070000	5	4	4	0	28.389
P25799;F6Z9G5	Nfkb1	Nuclear factor NF-kappa-B p105 subunit;Nuclear factor NF-kappa-B p50 subunit	ENSMUSG00000028163	+	0.0513985	0.301671	-	0.576285	0.485347	0.594992	0.390823	0.509447	0.419899	0.426538	0.518193	0.394503	0.540769	164280000	7	9	9	0	79.084
Q6PDI5;A2ALV7;A2ALV6;A2ALV8;A2ALW1;A2ALV9	AI314180	Proteasome-associated protein ECM29 homolog	ENSMUSG00000050812	+	-0.00315285	0.867082	-	-0.337974	-0.336158	-0.323975	-0.363564	-0.385441	-0.37278	-0.293673	-0.33656	-0.364433	-0.3639	252140000	8	11	11	0	119.75
Q8R5J9	Arl6ip5	PRA1 family protein 3	ENSMUSG00000035199	+	-0.0387295	0.532312	-	0.66442	0.552917	0.594803	0.535496	0.442482	0.715872	0.517069	0.705754	0.537464	0.507606	710660000	7	5	5	0	33.177
G3UVV4;P17710;D3YYR4;D3Z365;D3Z105;B4YB29;F6QD41	Hk1	Hexokinase;Hexokinase-1	ENSMUSG00000037012	+	-0.0408157	0.141849	-	3.15293	3.07019	3.09808	3.11363	3.07635	3.22065	3.13779	3.11458	3.10864	3.13359	3463300000	48	34	28	0	323.31
P62897;CON__P62894;P00015	Cycs	Cytochrome c, somatic	ENSMUSG00000063694	+	-0.00125847	0.977931	-	1.20422	1.27792	1.41859	1.37241	1.33773	1.27776	1.28529	1.3007	1.352	1.40142	1649000000	17	10	10	0	111.36
P97770;D3YYB2	Thumpd3	THUMP domain-containing protein 3	ENSMUSG00000030264	+	0.0817711	0.0135423	-	-0.844403	-0.796662	-0.783495	-0.879383	-0.885836	-0.899302	-0.918816	-0.928887	-0.971403	-0.880227	67901000	4	3	3	0	23.679
M0QW74;B1ATD5;B1ATD4;R4GML8;Q8K296;Q91XS1	Mtmr3	Myotubularin-related protein 3;Myotubularin-related protein 4	ENSMUSG00000034354	+	0.119564	0.376427	-	-2.3338	-2.43823	-2.69567	-2.47181	-2.02443	-2.31828	-2.41622	-2.69736	-2.57288	-2.55702	20443000	3	2	2	0	13.996
Q60855;F7D1J2	Ripk1	Receptor-interacting serine/threonine-protein kinase 1	ENSMUSG00000021408	+	-0.00554161	0.885694	-	0.0687094	-0.00392246	-0.0861568	-0.0232944	-0.09062	-0.0888138	0.00441742	-0.0412035	-0.0308628	0.0488863	284830000	7	5	5	0	57.695
E9PUD2;Q8K1M6;A0A2U3TZ67	Dnm1l	Dynamin-1-like protein	ENSMUSG00000022789	+	0.0306561	0.377462	-	2.10647	2.14409	2.09737	2.10292	2.25594	2.08326	2.1425	2.12937	2.12551	2.07286	1318100000	22	18	18	0	207.85
Z4YJU8;E9PUQ5;Q921M4;A2AN45;A2AN48;A2AN46	Golga2	Golgin subfamily A member 2	ENSMUSG00000002546	+	-0.0384056	0.600778	-	-0.82163	-0.806354	-0.582445	-0.684628	-0.498102	-0.614792	-0.727623	-0.704705	-0.589909	-0.564101	83444000	3	3	3	0	28.342
Q80W54	Zmpste24	CAAX prenyl protease 1 homolog	ENSMUSG00000043207	+	-0.0402565	0.0951682	-	1.02164	0.978099	1.0442	0.978638	1.06752	1.03815	1.05104	1.06655	1.03576	1.09988	562620000	7	6	6	0	40.374
Q99KH8;A2AD84;Q99JT2	Stk24	Serine/threonine-protein kinase 24;Serine/threonine-protein kinase 24 35 kDa subunit;Serine/threonine-protein kinase 24 12 kDa subunit	ENSMUSG00000063410	+	0.0111359	0.831148	-	1.26291	1.15063	1.30822	1.06421	1.30217	1.23434	1.18411	1.25322	1.15984	1.20095	433680000	14	9	6	0	68.82
Q8CI94;Q9WUB3;E9PUM3	Pygb	Glycogen phosphorylase, brain form	ENSMUSG00000033059	+	-0.0308167	0.315946	-	2.53191	2.51535	2.43788	2.44442	2.39585	2.50651	2.53648	2.49961	2.48196	2.45494	1888400000	34	24	22	0	211.94
G5E850;P56395;A0A494B9D8;E0CY88	Cyb5a	Cytochrome b5	ENSMUSG00000024646	+	-0.0265869	0.500403	-	1.41122	1.38937	1.39369	1.26916	1.36655	1.4759	1.34185	1.35069	1.35068	1.4438	2130000000	12	7	7	0	76.368
Q9JI99;A0A1W2P6K9	Sgpp1	Sphingosine-1-phosphate phosphatase 1	ENSMUSG00000021054	+	-0.0108076	0.804724	-	-1.21745	-1.15431	-1.0929	-1.22588	-1.33203	-1.19565	-1.18663	-1.15384	-1.19127	-1.24115	76458000	4	4	4	0	26.972
Q3TUE1;A0A0G2JGW9;A0A0G2JFY5;Q3UUU2;Q91WJ8;A0A0G2JG00;A0A0G2JFK2;A0A0G2JE55;A0A0G2JG96;A0A0G2JGT1;A0A0G2JGV9	Fubp1	Far upstream element-binding protein 1	ENSMUSG00000028034	+	0.0336159	0.460383	-	0.692288	0.826602	0.860008	0.839994	0.852253	0.661877	0.800224	0.799253	0.832855	0.808858	769800000	6	14	9	0	165.81
A0A494BAQ2;A0A494B9Y5;Q9WTK5;C0HKD9;C0HKD8	Nfkb2	Nuclear factor NF-kappa-B p100 subunit;Nuclear factor NF-kappa-B p52 subunit	ENSMUSG00000025225	+	0.00842857	0.817451	-	-1.1345	-1.15604	-1.03746	-1.19449	-1.05033	-1.07246	-1.16257	-1.08979	-1.13518	-1.15496	133810000	2	4	4	0	40.753
E9Q2J6;E9Q9N6;E9PYX3;A0A0R4J227;A0A0R4J0B1;Q3T9A3;F6ZS70;E9QMP6;Q05512;A0A0A6YY78;A0A1Y7VNZ6;Q03141;Q8VHJ5;E9Q8H5;Q8CIP4	Mark2	Serine/threonine-protein kinase MARK2;MAP/microtubule affinity-regulating kinase 3;Serine/threonine-protein kinase MARK1	ENSMUSG00000024969	+	-0.0163849	0.776008	-	-0.982867	-1.04149	-1.01492	-1.26915	-1.1084	-1.08375	-0.979368	-1.11175	-1.08123	-1.07879	75339000	2	3	3	0	27.808
Q9DBL1;E9Q5L3;A0A140LHL4	Acadsb	Short/branched chain specific acyl-CoA dehydrogenase, mitochondrial	ENSMUSG00000030861	+	0.0279694	0.679935	-	0.0214624	0.0786886	0.060112	0.187941	-0.153597	0.00101471	0.000736237	-0.0716238	0.138155	-0.0135221	334390000	7	6	6	0	69.331
Q60902;A0A1D5RLS1	Eps15l1	Epidermal growth factor receptor substrate 15-like 1	ENSMUSG00000006276	+	-0.00794487	0.688957	-	1.12211	1.07963	1.03323	1.075	1.06615	1.04814	1.08915	1.12261	1.09193	1.06401	374210000	18	12	12	0	93.107
Q8CHK3	Mboat7	Lysophospholipid acyltransferase 7	ENSMUSG00000035596	+	-0.0406483	0.50963	-	-0.286746	-0.24734	-0.0555935	-0.328415	-0.188078	-0.203995	-0.286119	-0.0814486	-0.200518	-0.130851	124030000	3	2	2	0	20.49
Q9Z1N5;G3UXI6	Ddx39b	Spliceosome RNA helicase Ddx39b	ENSMUSG00000019432	+	-0.000668716	0.977896	-	1.74139	1.78901	1.76369	1.79023	1.67918	1.76664	1.7353	1.72443	1.75213	1.78833	1308400000	17	14	7	0	166.64
Q8C5N9;O88736	Hsd17b7	3-keto-steroid reductase	ENSMUSG00000026675	+	-0.109621	0.207518	-	-1.51552	-1.56419	-1.322	-1.47276	-1.74372	-1.48105	-1.53023	-1.31114	-1.40994	-1.33774	68321000	2	2	2	0	24.316
G5E8J9;Q8CFE4	Scyl2	SCY1-like protein 2	ENSMUSG00000069539	+	0.0194592	0.736771	-	-0.530047	-0.628881	-0.591587	-0.70542	-0.418121	-0.513573	-0.639357	-0.612521	-0.660667	-0.545234	47818000	2	2	2	0	24.382
E9QAI5;B2RQC6;G3UWN2;E9QAT6;F6S3Z3;Q8C196	Cad	CAD protein;Glutamine-dependent carbamoyl-phosphate synthase;Aspartate carbamoyltransferase;Dihydroorotase	ENSMUSG00000013629	+	0.0356377	0.328165	-	1.83257	1.97906	1.98345	1.87467	1.89137	1.86862	1.92407	1.82415	1.86658	1.89951	1115100000	19	31	31	0	323.31
A0A494BAI5;Q544X6;P22315;F6T2S0;Q91W09;A0A494B9Y8;A0A494BBL4;A0A494BA61;A0A494BAR8	Fech	Ferrochelatase;Ferrochelatase, mitochondrial	ENSMUSG00000024588	+	-0.0126102	0.76802	-	0.428226	0.47368	0.408556	0.607674	0.560722	0.567133	0.494997	0.494845	0.50713	0.477803	308460000	10	10	10	0	74.564
P70122;F6TN03;D6REV5	Sbds	Ribosome maturation protein SBDS	ENSMUSG00000025337	+	-0.0130264	0.765359	-	1.229	1.29707	1.12595	1.19695	1.2303	1.25226	1.28892	1.16855	1.29517	1.13952	876520000	10	10	10	0	79.891
E0CZ72;P28740;F8VQ42	Kif2a	Kinesin-like protein;Kinesin-like protein KIF2A	ENSMUSG00000021693	+	0.0413834	0.642957	-	-0.333417	-0.346299	-0.298607	-0.406956	0.0534306	-0.274401	-0.334591	-0.379304	-0.323299	-0.22717	104950000	5	6	6	0	36.844
Q91X78	Erlin1	Erlin-1	ENSMUSG00000025198	+	0.0241299	0.694414	-	-1.29558	-1.23905	-1.16742	-1.41149	-1.32918	-1.28972	-1.25899	-1.23996	-1.47786	-1.29684	97120000	2	8	4	0	32.021
I6L974;Q8BYH7	Tbc1d17	TBC1 domain family member 17	ENSMUSG00000038520	+	0.0993057	0.0848747	-	-0.505746	-0.352002	-0.374979	-0.386673	-0.304573	-0.624956	-0.476952	-0.446401	-0.473978	-0.398215	89390000	3	3	3	0	18.769
A0A0N4SVB8;Q9CQW2	Arl8b	ADP-ribosylation factor-like protein 8B	ENSMUSG00000030105	+	-0.00231514	0.977737	-	-0.0399542	-0.292489	-0.198315	-0.233057	-0.430346	-0.146152	-0.258396	-0.104802	-0.372005	-0.301229	752310000	6	7	4	0	37.84
P61290;A2A4J1;A2A4J3	Psme3	Proteasome activator complex subunit 3	ENSMUSG00000078652	+	0.168445	3.1091e-05	+	-0.376834	-0.42513	-0.401865	-0.460732	-0.412762	-0.530062	-0.595234	-0.579988	-0.614967	-0.599296	141630000	4	6	6	0	125.65
Q6PF96;Q921G7	Etfdh	Electron transfer flavoprotein-ubiquinone oxidoreductase, mitochondrial	ENSMUSG00000027809	+	-0.0591213	0.117692	-	1.62425	1.65195	1.63114	1.77046	1.59503	1.70515	1.68985	1.69762	1.77127	1.70455	647560000	17	14	14	0	144.91
A0A140LI54;A0A140LIJ8;A0A140LHJ7;A0A140LJH3;A0A140LHU9;Q3TRM4	Pnpla6	Neuropathy target esterase	ENSMUSG00000004565	+	-0.0479015	0.511357	-	-1.71299	-1.75523	-1.66516	-1.65791	-1.4278	-1.61411	-1.72787	-1.61309	-1.52976	-1.49475		1	1	1	0.00026831	13
Q99J36	Thumpd1	THUMP domain-containing protein 1	ENSMUSG00000030942	+	0.0304447	0.322813	-	-0.268905	-0.256463	-0.301651	-0.280399	-0.33963	-0.275015	-0.319672	-0.265738	-0.405373	-0.333474	357710000	5	8	8	0	65.932
V9GXY4;P58801;Q8BGR3;P08414	Ripk2	Receptor-interacting serine/threonine-protein kinase 2	ENSMUSG00000041135	+	-0.0225014	0.72566	-	-1.00144	-0.956895	-0.992781	-1.11593	-0.78463	-0.886847	-0.912382	-1.06358	-0.957497	-0.918864	178450000	3	3	3	0	18.44
P70279;A2ALA0	Surf6	Surfeit locus protein 6	ENSMUSG00000036160	+	0.046328	0.32692	-	-0.891406	-0.873151	-0.974373	-0.84482	-0.757986	-1.00097	-0.930367	-0.861608	-0.850632	-0.929797	319470000	3	4	4	0	38.79
Q6P8I4;Q3TM89;F8WI88;D3YWA4	Pcnp	PEST proteolytic signal-containing nuclear protein	ENSMUSG00000071533	+	-0.0207523	0.630371	-	0.102233	0.0936918	-0.0673027	-0.0478344	-0.0584583	0.0198498	0.084074	0.0259447	-0.00863266	0.00485516	297810000	6	5	5	0	52.747
P10833;A0A1B0GRG1	Rras	Ras-related protein R-Ras	ENSMUSG00000038387	+	-0.154962	0.0984106	-	-1.27569	-1.25141	-1.3521	-1.1415	-1.50278	-1.08094	-0.99391	-1.19578	-1.14293	-1.33512	54747000	4	4	3	0	17.708
P55264;A0A286YCD7;A0A286YCN3	Adk	Adenosine kinase	ENSMUSG00000039197	+	-0.083987	0.209802	-	1.08893	1.26218	1.06512	1.17073	1.06017	1.17276	1.30609	1.05695	1.31942	1.21184	1371600000	13	10	10	0	146.8
Q91WG2;D6RGR2;D6RCU7	Rabep2	Rab GTPase-binding effector protein 2	ENSMUSG00000030727	+	-0.0276373	0.713615	-	-1.45151	-1.70051	-1.69263	-1.56786	-1.69445	-1.57148	-1.66535	-1.70451	-1.62886	-1.39856	37717000	1	1	1	0	25.468
A0A2I3BRK6;Q9JIX0	Eny2	Transcription and mRNA export factor ENY2	ENSMUSG00000022338	+	-0.104981	0.32109	-	-3.36328	-3.52361	-3.66833	-3.75245	-3.90524	-3.58229	-3.46619	-3.63133	-3.55418	-3.45402	66395000	1	2	2	0	16.496
Q8C570;A2ASC6	Rae1	mRNA export factor	ENSMUSG00000027509	+	0.0168354	0.611197	-	-1.31291	-1.23653	-1.32729	-1.26406	-1.36367	-1.28502	-1.3104	-1.37046	-1.36612	-1.25663	143510000	3	4	4	0	46.257
Q9R099	Tbl2	Transducin beta-like protein 2	ENSMUSG00000005374	+	-0.0340187	0.639785	-	-0.28136	-0.26896	-0.357086	-0.126898	-0.181784	-0.389162	-0.20577	-0.263835	-0.0525436	-0.134683	104050000	4	3	3	0	29.758
B2KGR2;O89112	Lancl1	LanC-like protein 1	ENSMUSG00000026000	+	-0.0502127	0.372605	-	-2.4058	-2.21507	-2.32145	-2.30936	-2.31076	-2.37652	-2.1806	-2.1732	-2.22347	-2.35759	101100000	2	3	3	0	19.234
Q3UNA4	Nxt2	NTF2-related export protein 2	ENSMUSG00000042271	+	-0.0397266	0.628467	-	-4.24399	-4.08144	-4.27753	-3.9023	-4.17505	-4.01611	-4.00396	-4.1782	-4.07798	-4.20543	12170000	1	2	1	0.0054201	5.6604
Q8QZY9	Sf3b4	Splicing factor 3B subunit 4	ENSMUSG00000068856	+	-0.0248285	0.790939	-	-1.74795	-1.97058	-1.82808	-1.65589	-1.89408	-1.94869	-1.9261	-1.55002	-1.74209	-1.80552	126380000	2	3	3	0	47.34
A0A494B923;A0A494BB18;O88428	Papss2	Bifunctional 3-phosphoadenosine 5-phosphosulfate synthase 2;Sulfate adenylyltransferase;Adenylyl-sulfate kinase	ENSMUSG00000024899	+	-0.0814884	0.566613	-	-1.14966	-1.13318	-1.21045	-0.892433	-0.724413	-1.16266	-1.06572	-1.07513	-0.73889	-0.660304	64717000	2	2	2	0.0032878	10.526
Q3UGC7;Q66JS6	Eif3j1	Eukaryotic translation initiation factor 3 subunit J-A;Eukaryotic translation initiation factor 3 subunit J-B	ENSMUSG00000027236	+	-0.0768589	0.255946	-	1.28871	1.16702	1.13234	1.14628	0.964926	1.25672	1.13303	1.33464	1.17406	1.18513	558600000	7	6	5	0	66.702
Q9JK38;A0A2I3BQY4;A0A2I3BQE3;A0A2I3BQS3;A0A2I3BRH6;A0A2I3BRZ8;A0A2I3BQ33;A0A2I3BS07	Gnpnat1	Glucosamine 6-phosphate N-acetyltransferase	ENSMUSG00000037722	+	-0.115539	0.120559	-	-2.00106	-1.88431	-2.05271	-1.8139	-1.7653	-1.91754	-1.77388	-1.71008	-1.82111	-1.71697	86660000	2	2	2	0	65.606
Q8BTY8	Scfd2	Sec1 family domain-containing protein 2	ENSMUSG00000062110	+	0.0344736	0.727124	-	-1.48596	-1.40559	-1.45549	-1.33203	-1.02057	-1.30569	-1.36809	-1.47634	-1.24832	-1.47359	44858000	3	2	2	0	21.275
Q9QYR9	Acot2	Acyl-coenzyme A thioesterase 2, mitochondrial	ENSMUSG00000021226	+	-0.0440689	0.632678	-	0.0768652	0.108298	0.207228	0.134329	-0.176628	0.106176	0.144793	0.255639	0.168852	-0.105023	348480000	4	7	1	0	80.158
Q8K215	Lyrm4	LYR motif-containing protein 4	ENSMUSG00000046573	+	-0.0864414	0.237777	-	-1.0064	-1.10277	-1.08206	-0.957552	-1.23917	-0.998518	-1.15307	-0.860322	-0.945204	-0.998631	145480000	2	2	2	0	14.15
P62301;Q921R2;A0A0U1RQ71	Rps13	40S ribosomal protein S13	ENSMUSG00000090862	+	0.0653759	0.0661403	-	2.54899	2.59473	2.56914	2.48335	2.51705	2.48867	2.50234	2.41286	2.43659	2.54592	7907200000	31	13	13	0	167.72
Q8C048;A2ALL9;Q0VF55	Atp2b3	Calcium-transporting ATPase	ENSMUSG00000031376	+	-0.0381899	0.492085	-	-2.59885	-2.70261	-2.82447	-2.73598	-2.70376	-2.5932	-2.80957	-2.61019	-2.70367	-2.65808	121690000	2	8	2	0.00078227	11.999
Q5NCU4;A0A1L1SSH9;P07214;Q5NCU3	Sparc	SPARC	ENSMUSG00000018593	+	-0.130972	0.373238	-	0.033597	0.122918	0.057373	0.340775	0.636786	0.204454	0.320305	0.206748	0.52809	0.586709	900860000	10	7	7	0	63.935
P42932;H3BL49;H3BJB6;H3BLL1;H3BKG2;H3BKR8	Cct8	T-complex protein 1 subunit theta	ENSMUSG00000025613	+	-0.000362778	0.977565	-	3.89336	3.90216	3.8811	3.86751	3.85564	3.87163	3.87092	3.90406	3.85554	3.89942	9211300000	70	41	41	0	323.31
E9PVC6;E9Q9E1;Q6NZJ6;E9PVC5;A0A0J9YUS5;A0A0J9YVC1;A0A0J9YUC1;E9Q770;D3YWY7;D3YWM1;D3Z439;A0A0J9YU44;A0A0J9YUL1;A0A0J9YTV0;A0A338P758;D6RCH1;A2AMI4;D3YWC6;Q8BQR8;A2AMI6	Eif4g1	Eukaryotic translation initiation factor 4 gamma 1	ENSMUSG00000045983	+	0.00523834	0.859379	-	2.44353	2.43397	2.44385	2.42998	2.4501	2.35469	2.40986	2.42848	2.4543	2.52791	2110200000	31	31	28	0	301.83
A6PWS5	Gsn		ENSMUSG00000026879	+	0.0550274	0.498296	-	-0.313758	-0.375373	-0.254038	-0.45347	-0.0282726	-0.42658	-0.293221	-0.263947	-0.356283	-0.360017	2405900000	4	7	2	0	16.03
Q6IRU2;A0A571BEU1	Tpm4	Tropomyosin alpha-4 chain	ENSMUSG00000031799	+	-0.192234	0.228364	-	3.83503	3.89014	3.49566	3.99194	3.45407	3.95792	4.12754	3.7646	4.1416	3.63633	21153000000	76	35	26	0	323.31
Q60865;A2BH47;F6YP03;F6YLI0	Caprin1	Caprin-1	ENSMUSG00000027184	+	0.0302746	0.532808	-	2.34912	2.41557	2.47461	2.28078	2.44868	2.27698	2.34905	2.37019	2.35495	2.46621	1817600000	27	11	11	0	158.69
Q3U741;Q501J6;Q3TU25	Ddx17	Probable ATP-dependent RNA helicase DDX17	ENSMUSG00000055065	+	0.0043251	0.860652	-	1.44361	1.45226	1.46617	1.4499	1.35448	1.43649	1.44328	1.42453	1.45844	1.38206	1089700000	16	24	16	0	187.06
P14901	Hmox1	Heme oxygenase 1	ENSMUSG00000005413	+	0.0199055	0.789917	-	1.09886	1.16403	1.12743	0.909178	0.857338	1.08323	1.08037	1.01658	0.998798	0.878324	1567500000	16	11	11	0	101.61
F8VQK5;P59808	Sash1	SAM and SH3 domain-containing protein 1	ENSMUSG00000015305	+	0.0955429	0.308824	-	-0.665818	-0.753356	-0.511053	-0.782532	-0.417048	-0.754213	-0.830994	-0.666125	-0.811369	-0.54482	47984000	2	2	2	0	17.023
E9QKV6;A0A1D5RLD1;E9PWZ6;E9PZW8;Q9QY06;A0A1D5RLW4	Myo9b	Unconventional myosin-IXb	ENSMUSG00000004677	+	0.0748745	0.347918	-	1.7179	1.60257	1.69562	1.55871	1.8835	1.54863	1.59149	1.6439	1.50601	1.7939	574630000	19	15	15	0	103.89
Q6R5N8	Tlr13	Toll-like receptor 13	ENSMUSG00000033777	+	0.0818108	0.3236	-	1.76732	1.53826	1.68238	1.5183	1.45443	1.61114	1.47656	1.6548	1.41665	1.39249	849260000	18	14	14	0	99.255
Q6R891	Ppp1r9b	Neurabin-2	ENSMUSG00000038976	+	-0.0258312	0.418587	-	0.80726	0.773959	0.729712	0.696136	0.827253	0.825617	0.747877	0.838754	0.755096	0.796132	279600000	8	7	7	0	60.89
P58021;E9PZ69	Tm9sf2	Transmembrane 9 superfamily member 2	ENSMUSG00000025544	+	0.0519276	0.449893	-	-0.718904	-0.749486	-0.621309	-0.647388	-0.582642	-0.82497	-0.823191	-0.630584	-0.766781	-0.533841	274430000	6	3	3	0	21.467
Q8BMS9;A2APB1;A2AVI0	Rassf2	Ras association domain-containing protein 2	ENSMUSG00000027339	+	0.0473175	0.450946	-	0.151345	0.0635309	0.170437	-0.0405617	0.173111	0.143028	0.00854874	0.0327005	-0.0673809	0.164378	222610000	5	5	4	0	35.432
Q8BMK4	Ckap4	Cytoskeleton-associated protein 4	ENSMUSG00000046841	+	-0.173304	0.0713589	-	3.84493	3.86075	3.78483	4.02012	4.071	4.02483	4.06794	3.90437	4.26454	4.18647	15658000000	91	41	41	0	323.31
Q8K1R7	Nek9	Serine/threonine-protein kinase Nek9	ENSMUSG00000034290	+	0.0290043	0.159933	-	0.531018	0.472625	0.482088	0.503189	0.480743	0.489841	0.412683	0.498807	0.473099	0.450212	218840000	7	8	8	0	65.111
Q08857;A0A0G2JFB7	Cd36	Platelet glycoprotein 4	ENSMUSG00000002944	+	0.14847	0.478035	-	0.651259	0.869308	1.1525	0.795507	0.289186	0.587397	0.683317	0.942988	0.71036	0.0913496	788990000	14	5	5	0	65.27
Q99LJ0;A0A0G2JFS0	Cttnbp2nl	CTTNBP2 N-terminal-like protein	ENSMUSG00000062127	+	0.0834518	0.30624	-	-1.00687	-0.997857	-0.84569	-1.08307	-0.74498	-1.06642	-1.13486	-0.990621	-1.04138	-0.862451	190470000	2	4	4	0	28.566
P61963	Dcaf7	DDB1- and CUL4-associated factor 7	ENSMUSG00000049354	+	0.0271732	0.677725	-	-1.9272	-1.80063	-1.75215	-1.72934	-1.65254	-1.90063	-1.86209	-1.76807	-1.81771	-1.64923	61759000	3	3	3	0	25.97
Q04750;Q8R4U6	Top1	DNA topoisomerase 1	ENSMUSG00000070544	+	0.0953194	0.222691	-	0.691897	0.592504	0.695827	0.552364	0.322704	0.539059	0.49552	0.486159	0.463783	0.394179	840740000	7	15	15	0	174.1
A2AI52;Q80U87	Usp8	Ubiquitin carboxyl-terminal hydrolase;Ubiquitin carboxyl-terminal hydrolase 8	ENSMUSG00000027363	+	0.0564816	0.168067	-	0.294173	0.214643	0.371109	0.259459	0.324774	0.215944	0.181921	0.268382	0.194208	0.321294	110380000	8	8	7	0	51.212
E9Q4Q2;D3YZC9;D3YZD0;Q64213;D3YVH4;F8WHF9;D6RDB7	Sf1	Splicing factor 1	ENSMUSG00000024949	+	0.0333359	0.356396	-	0.687699	0.657252	0.747831	0.640728	0.814564	0.664631	0.681076	0.714355	0.642424	0.67891	547360000	7	6	6	0	88.425
Q91Z40	Gbp7		ENSMUSG00000040253	+	0.166769	0.0379639	+	-2.11654	-2.00537	-2.20806	-2.13696	-1.94519	-2.27806	-2.26875	-2.36323	-2.26322	-2.0727	40758000	2	2	1	0.00077002	11.289
E9Q9M5;A0A0A6YWX1;J3KMM1;Q3UJD6;A0A0A6YWN9;A0A0A6YX42;A0A0A6YXT9	Usp19	Ubiquitin carboxyl-terminal hydrolase;Ubiquitin carboxyl-terminal hydrolase 19	ENSMUSG00000006676	+	0.115584	0.334021	-	-5.04489	-4.90958	-4.94033	-5.33292	-5.26657	-5.09957	-5.38537	-5.02501	-5.37823	-5.18403	64513000	1	4	4	0	33.615
Q9JHU9;A0A1B0GS86	Isyna1	Inositol-3-phosphate synthase 1	ENSMUSG00000019139	+	0.164942	0.0153678	+	-1.35429	-1.21447	-1.08486	-1.28747	-1.13897	-1.42356	-1.35777	-1.39487	-1.42468	-1.30388	349030000	4	6	6	0	83.688
B7ZCU2;B7ZCU5;B7ZCU4;B7ZCU3;B7ZCU0;J3QNK8;Q8CBW3;A0A087WP64;A0A087WPE6;A0A087WNU9	Abi1	Abl interactor 1	ENSMUSG00000058835	+	-0.0842289	0.329225	-	1.16135	1.17089	1.17933	1.06811	0.759869	1.11908	1.13676	1.20437	1.13075	1.16972	585340000	11	7	5	0	66.97
Q9DC51	Gnai3	Guanine nucleotide-binding protein G(k) subunit alpha	ENSMUSG00000000001	+	-0.0620476	0.507578	-	-0.468045	-0.509006	-0.439798	-0.583849	-0.871239	-0.404657	-0.416267	-0.532048	-0.603552	-0.605174	161550000	3	9	3	0	27.395
A0A2C9F2D2;Q07076;A0A286YCW4	Anxa7	Annexin A7	ENSMUSG00000021814	+	-0.0634659	0.527616	-	2.74403	2.77871	2.79054	2.76809	2.37627	2.80217	2.76531	2.84434	2.81989	2.54325	4284600000	37	18	18	0	208.95
Q7TPV4	Mybbp1a	Myb-binding protein 1A	ENSMUSG00000040463	+	0.160088	0.0444724	+	1.7202	1.70427	1.76573	1.62838	2.00548	1.53241	1.61525	1.65086	1.59485	1.63025	1185800000	18	26	26	0	323.31
P47811;A0A3B2WB60;B2KF34;A0A3B2WAZ7	Mapk14	Mitogen-activated protein kinase 14	ENSMUSG00000053436	+	0.00718079	0.875587	-	1.1774	1.00335	0.957932	1.0026	1.00486	1.03592	0.963539	1.02572	0.987831	1.09723	295200000	9	7	7	0	59.238
Q8R050	Gspt1	Eukaryotic peptide chain release factor GTP-binding subunit ERF3A	ENSMUSG00000062203	+	0.0180595	0.460143	-	2.26071	2.24877	2.29497	2.22535	2.30212	2.17708	2.27304	2.26305	2.27661	2.25185	2194700000	20	18	8	0	210.3
P49586;Q811Q9;D3Z3T5	Pcyt1a	Choline-phosphate cytidylyltransferase A;Choline-phosphate cytidylyltransferase B	ENSMUSG00000005615	+	0.00826836	0.826002	-	0.295646	0.32018	0.33869	0.301254	0.214108	0.228209	0.252422	0.386909	0.317024	0.243972	339750000	5	5	5	0	54.268
A0A494BBL9;Q3TBT3	Tmem173	Stimulator of interferon genes protein	ENSMUSG00000024349	+	0.159896	0.0275463	+	-3.22889	-3.38883	-3.47418	-3.28482	-3.39225	-3.46259	-3.47262	-3.48448	-3.676	-3.47277	53031000	3	2	2	0	27.978
P50396;D6RI86;B7FAU8	Gdi1	Rab GDP dissociation inhibitor alpha	ENSMUSG00000015291	+	-0.148077	0.157449	-	0.0932913	0.161988	-0.125137	0.283216	-0.111887	0.210167	0.320156	0.135343	0.323111	0.0530806	214220000	7	14	7	0	81.03
D3YU17;Q8VCM8	Ncln	Nicalin	ENSMUSG00000020238	+	-0.00383224	0.977087	-	-0.155864	-0.276864	-0.0818214	-0.248518	0.415216	-0.00365639	-0.169649	-0.0682993	-0.0686932	-0.0183916	319870000	3	6	6	0	44.695
Q9JLV5;E9Q4T8;F6ZZK0;F6UY44	Cul3	Cullin-3	ENSMUSG00000004364	+	-0.0284515	0.332806	-	0.469888	0.466033	0.333492	0.453632	0.43206	0.490997	0.48007	0.440755	0.451458	0.434083	281590000	7	12	12	0	145.79
A0A087WRU0;A0A087WQ94;A0A087WQM0;A0A087WQS0;A0A1D5RM59;E9Q0S6;Q9DBT6;A0A2R8VHQ0;Q8CGB6;A0A087WR29;A0A087WP40	Tns1		ENSMUSG00000055322	+	0.0402477	0.598791	-	-3.5745	-3.41165	-3.41081	-3.41666	-3.27722	-3.26162	-3.61255	-3.47336	-3.48762	-3.45692	34760000	1	5	2	0	16.04
Q62465	Vat1	Synaptic vesicle membrane protein VAT-1 homolog	ENSMUSG00000034993	+	-0.00190926	0.976871	-	3.45848	3.41626	3.59988	3.53242	3.29666	3.45444	3.43434	3.606	3.43113	3.38734	6834900000	59	14	14	0	250.17
Q80VP0	Tecpr1	Tectonin beta-propeller repeat-containing protein 1	ENSMUSG00000066621	+	-0.0163092	0.720298	-	-1.59527	-1.75622	-1.6402	-1.66613	-1.60896	-1.63195	-1.55282	-1.67395	-1.74244	-1.58407		2	2	2	0	32.881
Q6KAR6;A0A1Y7VP30;A0A1Y7VKY4	Exoc3	Exocyst complex component 3	ENSMUSG00000034152	+	0.0351738	0.532476	-	0.0112867	-0.0633039	-0.0691967	-0.0942345	-0.165968	0.0498562	-0.216764	-0.0952158	-0.116688	-0.178473	274040000	6	6	6	0	44.466
Q3UHD6;A0A0G2JF85;A0A0G2JGD5;Q91VY6	Snx27	Sorting nexin-27	ENSMUSG00000028136	+	-0.0177849	0.794389	-	-0.0319948	-0.129375	0.0487576	-0.114689	0.0908909	0.00496292	-0.12956	0.033885	-0.102575	0.145802	273620000	5	6	6	0	54.312
Q5UE59;E9Q7C9;Q7TNF4;Q8CD76;A0A5F8MPZ2;O88447;F6UYN4;D3Z710;Q91W40	Klc1	Kinesin light chain 1	ENSMUSG00000021288	+	-0.0470844	0.381111	-	2.01021	2.01132	1.92285	1.98744	1.83376	2.04748	2.08035	1.94408	2.04902	1.88007	1032300000	18	18	11	0	192.57
A2AIR2;Q5DTM8;A2AIR1;A2AIR0	Rnf20	E3 ubiquitin-protein ligase BRE1A	ENSMUSG00000028309	+	0.0915789	0.366649	-	-5.89885	-5.96236	-6.07908	-5.79194	-5.85222	-5.95567	-6.23811	-6.05712	-6.05599	-5.73543		1	1	1	0	28.164
Q9D031;Q01730;A2AUR7;B1AYQ0;E0CXG5;A0A0A6YWZ2	Rsu1	Ras suppressor protein 1	ENSMUSG00000026727	+	-0.0471333	0.351642	-	2.11856	2.17739	2.00311	2.15968	2.00054	2.10394	2.20398	2.08395	2.21393	2.08915	1280500000	25	13	13	0	103.23
A0A338P7L9;Q9CQ49	Ncbp2	Nuclear cap-binding protein subunit 2	ENSMUSG00000022774	+	0.0764755	0.0151497	-	-1.1239	-1.07711	-1.07029	-1.114	-1.02776	-1.18643	-1.16476	-1.199	-1.14936	-1.09589	129860000	2	4	4	0	35.178
A0A571BEG4;A2A839;A2A838;A2A841;P48193;A2AD32;A2A842;A0A1D5RLV1	Epb41	Protein 4.1	ENSMUSG00000028906	+	0.069899	0.349355	-	-0.353	-0.498267	-0.299074	-0.506929	-0.5919	-0.40184	-0.480421	-0.467114	-0.604765	-0.644525	151020000	5	6	4	0	38.022
A0A0A6YWU2;E9Q589;A0A0A6YY47;E9QB01;P13595;A0A0A6YY91	Ncam1	Neural cell adhesion molecule 1	ENSMUSG00000039542	+	-0.0271147	0.648485	-	-1.51055	-1.59869	-1.5919	-1.63984	-1.54458	-1.58384	-1.42218	-1.6653	-1.64993	-1.42873	75651000	3	3	3	0	27.467
Q6P5D8;A0A3B2WD81;A0A3B2W494	Smchd1	Structural maintenance of chromosomes flexible hinge domain-containing protein 1	ENSMUSG00000024054	+	0.158555	0.0365873	+	-0.845506	-0.783637	-0.593594	-0.865097	-0.922689	-1.00889	-0.95273	-0.864116	-1.02447	-0.953086	220430000	2	9	9	0	125.43
Q8R1Q8	Dync1li1	Cytoplasmic dynein 1 light intermediate chain 1	ENSMUSG00000032435	+	0.0138973	0.774076	-	1.36644	1.22988	1.21794	1.20386	1.08917	1.2543	1.20514	1.2138	1.20864	1.15593	1018000000	10	12	12	0	111.35
A0A0R4J008;P70288;Q8BQ10	Hdac2	Histone deacetylase 2	ENSMUSG00000019777	+	0.13185	0.157435	-	-1.68488	-1.62553	-1.67685	-1.64531	-1.97283	-1.66764	-2.00044	-1.90352	-1.88301	-1.81005	188580000	1	10	6	0	65.543
A0A087WP14;A0A087WPX0;F8VQC7;A0A087WS29;A0A087WQG4;A0A087WQI3;A0A087WPW5;A0A087WS23;A0A087WRS1;A0A087WQQ5;A0A087WP85;Q61595;A0A087WQF8;A0A087WP48;A0A087WS04;A0A087WQD0;A0A087WNW3;A0A087WQ25;A0A087WR91;A0A087WPY8	Ktn1	Kinectin	ENSMUSG00000021843	+	-0.0354504	0.306738	-	0.912061	0.908908	0.922649	0.901995	1.03933	0.998072	0.994596	0.899798	1.00767	0.962058	568800000	7	16	16	0	209.94
Q8C3X8	Lmf2	Lipase maturation factor 2	ENSMUSG00000022614	+	-0.0809368	0.169754	-	-2.27652	-2.25281	-2.27787	-2.4415	-2.45775	-2.35487	-2.27387	-2.23774	-2.26567	-2.16961	96644000	2	2	2	0	42.837
B2RXC1	Trappc11	Trafficking protein particle complex subunit 11	ENSMUSG00000038102	+	-0.0410065	0.485939	-	-2.9811	-3.08769	-2.95067	-3.16895	-3.16803	-3.0524	-2.94529	-2.9633	-3.11175	-3.07867	29876000	3	3	3	0	19.807
D3YU60;E9QJW0;Q91VS7	Mgst1	Microsomal glutathione S-transferase 1	ENSMUSG00000008540	+	-0.0453182	0.451936	-	0.0874395	-0.0442724	-0.0252762	-0.117605	-0.251516	0.0124264	-0.04039	-0.00588131	-0.0352917	-0.0555029	693860000	5	2	2	0	26.688
Q99MJ9	Ddx50	ATP-dependent RNA helicase DDX50	ENSMUSG00000020076	+	-0.09897	0.381134	-	-4.70836	-4.95126	-4.69117	-4.70064	-4.45446	-4.56583	-4.63882	-4.48173	-4.86245	-4.46222		1	1	1	0	15.72
Q80UU9	Pgrmc2	Membrane-associated progesterone receptor component 2	ENSMUSG00000049940	+	-0.173984	0.091233	-	-2.67262	-2.69412	-2.76793	-2.62619	-3.07531	-2.51643	-2.49734	-2.66226	-2.57432	-2.71592		1	2	1	0	26.949
Q8CC88	Vwa8	von Willebrand factor A domain-containing protein 8	ENSMUSG00000058997	+	0.0316765	0.415097	-	0.629542	0.640895	0.719236	0.69149	0.528952	0.621363	0.64031	0.618999	0.62731	0.543752	137430000	7	6	6	0	46
H3BKN2;A2AL50;Q8C0I1;A2AL49;H3BJ14;H3BIY5	Agps	Alkyldihydroxyacetonephosphate synthase, peroxisomal	ENSMUSG00000042410	+	0.00250816	0.976559	-	-0.675591	-0.779878	-0.655426	-0.99898	-0.57877	-0.713766	-0.764549	-0.676721	-0.881466	-0.664683	262740000	6	7	7	0	64.07
Q5SX75;Q60716;B0QZH1;Q5SX76;B0QZH2;B0QZH3;F6ULE1	P4ha2	Prolyl 4-hydroxylase subunit alpha-2	ENSMUSG00000018906	+	-0.117826	0.305996	-	-0.800374	-0.871686	-0.569687	-0.527651	-0.567476	-0.651453	-0.794538	-0.523585	-0.46373	-0.314439	141150000	4	5	5	0	44.678
G5E897	Kdelc2		ENSMUSG00000034487	+	-0.0133476	0.586987	-	-0.229951	-0.15397	-0.116453	-0.161873	-0.155287	-0.163433	-0.103275	-0.193856	-0.146185	-0.144046	134450000	7	5	5	0	36.954
Q99KR3	Lactb2	Beta-lactamase-like protein 2	ENSMUSG00000025937	+	-0.0303616	0.241798	-	-1.05201	-1.01759	-1.00477	-0.954924	-1.02178	-1.02361	-0.979876	-0.995109	-0.914097	-0.986587	244390000	4	6	6	0	73.661
Q8BQ47;D3Z0T5	Cnpy4	Protein canopy homolog 4	ENSMUSG00000036968	+	-0.109208	0.0729043	-	-0.862329	-0.907147	-1.02563	-0.907534	-0.837191	-0.777399	-0.782547	-0.947095	-0.799032	-0.687713	196490000	2	3	3	0	28.532
E9QL65;Q8CI04	Cog3	Conserved oligomeric Golgi complex subunit 3	ENSMUSG00000034893	+	-0.0226084	0.833779	-	-3.81529	-3.48194	-3.60263	-3.63228	-3.41645	-3.66506	-3.36973	-3.72678	-3.69045	-3.38353	9554200	1	1	1	0	15.206
A4QPD3;P15307	Rel	Proto-oncogene c-Rel	ENSMUSG00000020275	+	0.0889038	0.280371	-	-1.22458	-1.33206	-1.06641	-1.24019	-1.10672	-1.28363	-1.43974	-1.1378	-1.39107	-1.16223	56438000	2	2	2	0	17.411
Q8K2D3;D3YYS4	Edc3	Enhancer of mRNA-decapping protein 3	ENSMUSG00000038957	+	0.157454	0.0285074	+	-2.64899	-2.54842	-2.49606	-2.56786	-2.65451	-2.67106	-2.83711	-2.86113	-2.7435	-2.59031	101090000	1	2	2	0	25.894
A0A0A0MQF5;Q8K2H2;F6VDQ9	Otud6b	OTU domain-containing protein 6B	ENSMUSG00000040550	+	0.0256794	0.487592	-	-0.63605	-0.51847	-0.662785	-0.568766	-0.669035	-0.566214	-0.62322	-0.652368	-0.679798	-0.661902	68356000	3	3	3	0	19.394
Q9Z0E0	Ncdn	Neurochondrin	ENSMUSG00000028833	+	0.0773993	0.515764	-	-5.84068	-5.74544	-6.03552	-5.54887	-5.68374	-5.5311	-5.94126	-5.90233	-5.94169	-5.92486	40452000	1	2	2	0	28.09
Q9CY34;Q3UWQ3;A0A087WQR9	Ube2f	NEDD8-conjugating enzyme UBE2F;NEDD8-conjugating enzyme UBE2F-B	ENSMUSG00000034343	+	0.0747889	0.482387	-	-3.71645	-3.4581	-3.84209	-3.63205	-3.88004	-3.86459	-3.7167	-3.96152	-3.56552	-3.79433	21066000	1	2	2	0.00076707	11.134
G3X8U3	2210016F16Rik		ENSMUSG00000021550	+	0.0384556	0.253929	-	-0.873002	-0.770009	-0.749094	-0.77705	-0.746643	-0.841164	-0.819248	-0.747125	-0.874979	-0.825561	213530000	6	6	6	0	41.954
E9QND8;Q6PA06	Atl2	Atlastin-2	ENSMUSG00000059811	+	0.071472	0.495459	-	-2.49606	-2.38947	-2.37579	-2.49145	-1.96629	-2.43654	-2.36835	-2.43074	-2.47863	-2.36215	34910000	1	2	1	0.00026717	12.87
Q6PGF7	Exoc8	Exocyst complex component 8	ENSMUSG00000074030	+	0.0170898	0.797776	-	-1.31711	-1.25832	-1.26421	-1.41673	-1.08398	-1.33047	-1.25595	-1.3556	-1.32287	-1.1609	134520000	2	4	4	0	30.912
Q9CR16;A0A0A6YW70	Ppid	Peptidyl-prolyl cis-trans isomerase D	ENSMUSG00000027804	+	-0.0556358	0.133979	-	1.90238	1.93233	1.79762	1.87232	1.78338	1.92619	1.90954	1.85564	1.95591	1.91893	1234600000	12	15	14	0	220.02
A0A494BA39;A0A494B9F0;A0A494B953;A0A494BAG2;A0A494BAX0;Q8CFI0;A0A286YCR1	Nedd4l	E3 ubiquitin-protein ligase NEDD4-like	ENSMUSG00000024589	+	-0.180263	0.341201	-	-3.08996	-3.22929	-3.57121	-2.79504	-3.50321	-2.91246	-2.74251	-3.30756	-3.03936	-3.28551	544880000	2	3	2	0	20.434
Q99M51;A0A087WQD1;A0A087WSB1;Q8BH99	Nck1	Cytoplasmic protein NCK1	ENSMUSG00000032475	+	0.0233273	0.553402	-	-0.215726	-0.243463	-0.177946	-0.152662	-0.0950966	-0.162979	-0.120913	-0.262382	-0.26066	-0.194596	199820000	5	7	7	0	54.11
A0A2I3BQE0;Q9JI10;D6RHQ9	Stk3	Serine/threonine-protein kinase 3;Serine/threonine-protein kinase 3 36kDa subunit;Serine/threonine-protein kinase 3 20kDa subunit	ENSMUSG00000022329	+	-0.037093	0.294208	-	-0.569562	-0.5939	-0.642706	-0.646866	-0.703262	-0.579918	-0.576963	-0.661107	-0.524132	-0.628711	155370000	4	7	4	0	51.246
A2AL12;Q8BG05;A2AL13;V9GX38	Hnrnpa3	Heterogeneous nuclear ribonucleoprotein A3	ENSMUSG00000059005	+	0.0168797	0.615459	-	2.77747	2.69345	2.67133	2.67074	2.5944	2.66633	2.68501	2.68062	2.61155	2.67948	4659100000	31	12	11	0	320.65
Q5SWU9;E9Q4Z2;V9GXY1;V9GWS0;D3Z0B3;A0A0R4J1S9;V9GWR9;V9GWS1	Acaca	Acetyl-CoA carboxylase 1;Biotin carboxylase	ENSMUSG00000020532	+	-0.0187847	0.752076	-	-0.498458	-0.318875	-0.434521	-0.291828	-0.379969	-0.504606	-0.297066	-0.415504	-0.261236	-0.351315	325360000	5	13	13	0	245.33
P25444;D3YVC1;D3YWJ3	Rps2	40S ribosomal protein S2	ENSMUSG00000044533	+	0.15656	0.00276879	+	2.82347	2.86985	2.92771	2.80534	2.79065	2.66016	2.64792	2.63389	2.71046	2.78179	10494000000	39	15	15	0	207.55
Q9Z2W1;D3Z359;A0A087WQY6	Stk25	Serine/threonine-protein kinase 25	ENSMUSG00000026277	+	0.00169945	0.975948	-	-1.38344	-1.34926	-1.49512	-1.38202	-1.47151	-1.53046	-1.3436	-1.3874	-1.30341	-1.52498	50855000	2	5	2	0	16.626
Q8R127;J3QNN5;F6S0R8	Sccpdh	Saccharopine dehydrogenase-like oxidoreductase	ENSMUSG00000038936	+	-0.0597248	0.134804	-	-0.432765	-0.422704	-0.483536	-0.427526	-0.373707	-0.391823	-0.350491	-0.469176	-0.353701	-0.276423	165830000	2	4	4	0	39.539
Q9EQ80;D3Z0G0;E9PWJ6;D3YYF0	Nif3l1	NIF3-like protein 1	ENSMUSG00000026036	+	-0.0757206	0.21692	-	-0.159289	-0.121486	-0.0854492	-0.282993	-0.0257244	-0.0217724	0.0265827	-0.161193	-0.130623	-0.00933361	208650000	4	5	5	0	81.417
Q91VF2	Hnmt	Histamine N-methyltransferase	ENSMUSG00000026986	+	0.0104685	0.828687	-	-2.27827	-2.25072	-2.17324	-2.1463	-2.32658	-2.30158	-2.27986	-2.30539	-2.13539	-2.20523	40853000	2	2	2	0.00052882	12.475
A0A1L1SQA2;Q9CQV1	Pam16	Mitochondrial import inner membrane translocase subunit TIM16	ENSMUSG00000014301	+	0.0241131	0.673412	-	-2.24986	-2.11898	-2.12628	-2.12178	-2.24456	-2.08358	-2.32567	-2.12673	-2.27928	-2.16677	57509000	3	2	2	0	24.701
P43276	Hist1h1b	Histone H1.5	ENSMUSG00000058773	+	0.192862	0.305342	-	2.11727	2.6345	2.59441	2.7555	2.86963	2.04959	2.37548	2.35281	2.42527	2.80386	5678100000	29	19	13	0	223.1
P37804;A0A1L1STN8	Tagln	Transgelin	ENSMUSG00000032085	+	-0.301021	0.0582908	-	3.96165	4.23395	3.88387	4.29887	3.91059	4.23834	4.57667	4.28632	4.62382	4.06888	20792000000	90	22	21	0	248.5
Z4YKV1;P63094;Q6R0H7;A0A571BEI3;A0A571BEM2;A0A571BE25;A0A571BEG2;A2A610;A0A571BDL4	Gnas	Guanine nucleotide-binding protein G(s) subunit alpha isoforms short;Guanine nucleotide-binding protein G(s) subunit alpha isoforms XLas	ENSMUSG00000027523	+	-0.0601456	0.366643	-	0.780547	0.923005	0.852022	1.01904	0.874928	0.86948	1.02346	0.891435	1.10572	0.860175	777690000	10	9	8	0	99.963
Q8VDJ3;A0A087WP83;A0A087WS92;A0A087WPC5;A0A087WQY9;A0A087WPH2	Hdlbp	Vigilin	ENSMUSG00000034088	+	-0.0277931	0.527126	-	3.79741	3.79399	3.7989	3.83744	3.9236	3.84328	3.78932	3.78739	3.90889	3.96143	6909900000	77	50	50	0	323.31
P23116;A0A494B9I0	Eif3a	Eukaryotic translation initiation factor 3 subunit A	ENSMUSG00000024991	+	0.0596191	0.091074	-	2.94016	2.93838	3.04249	2.91682	3.06028	2.90892	2.91106	2.90854	2.91592	2.9556	4435100000	48	47	47	0	323.31
O35682;A0A0N4SW94	Myadm	Myeloid-associated differentiation marker	ENSMUSG00000068566	+	-0.138883	0.282596	-	-0.157676	-0.0255766	-0.174402	0.10891	-0.412762	-0.00915909	0.11998	0.0611982	0.167482	-0.306592	482410000	7	3	3	0	118.82
B1ASP2;P52332	Jak1	Tyrosine-protein kinase;Tyrosine-protein kinase JAK1	ENSMUSG00000028530	+	-0.0152885	0.780125	-	-1.19479	-1.00636	-1.10346	-1.12473	-1.23624	-1.13921	-1.08567	-1.05724	-1.06155	-1.24546	87425000	3	3	3	0	20.511
H7BXB1;E9Q4G7;E9Q2U6;E9Q3W1;E9PWB2;Q8BK63;F6YBC9	Csnk1a1	Casein kinase I isoform alpha	ENSMUSG00000024576	+	-0.0177158	0.646286	-	-0.820291	-0.816112	-0.772537	-0.886211	-0.691792	-0.751837	-0.767088	-0.741647	-0.790375	-0.847417	112330000	3	3	3	0	26.072
A0A571BG95;E9PUE7;Q5SSL4;H3BJY3;H3BKV6	Abr	Active breakpoint cluster region-related protein	ENSMUSG00000017631	+	0.0368584	0.728805	-	1.43812	1.24169	1.58916	1.13187	1.40557	1.35907	1.17618	1.48253	1.17026	1.43408	797230000	15	11	10	0	81.454
Q9JIZ9;Q5F284	Plscr3	Phospholipid scramblase 3	ENSMUSG00000019461	+	0.155393	0.0128224	+	-0.507285	-0.413617	-0.511324	-0.350491	-0.52368	-0.710278	-0.57559	-0.651753	-0.506126	-0.639615	426560000	4	4	4	0	51.899
E9Q3B1;Q99LJ7;E9Q213;E9PY30;E9Q5U1;E9PZR2;E9QAL7;E9QA48;E9Q7J4;F6X7I4;F6ZTZ2	Rcbtb2	RCC1 and BTB domain-containing protein 2	ENSMUSG00000022106	+	-0.0863655	0.482635	-	-3.98132	-3.71924	-3.51241	-4.14437	-3.73981	-3.79747	-3.77143	-3.5734	-3.76786	-3.75517		1	1	1	0	17.351
O35295;Q8R4E6	Purb	Transcriptional activator protein Pur-beta	ENSMUSG00000094483	+	0.00105438	0.975695	-	1.59783	1.52585	1.6098	1.49833	1.48582	1.57403	1.532	1.5872	1.55544	1.4637	1126800000	16	10	9	0	109.5
Q3UL36;A0A140LIS5;Q8CIS0	Arglu1	Arginine and glutamate-rich protein 1	ENSMUSG00000040459	+	-0.00163879	0.975594	-	-0.862247	-0.711467	-0.652254	-0.816908	-0.872644	-0.848946	-0.787807	-0.75805	-0.686159	-0.826364	343930000	3	5	5	0	54.257
Q80WJ7;F6QHD1;F6QFT1;F6ZQL0;F6ZSG0;E9PUX0	Mtdh	Protein LYRIC	ENSMUSG00000022255	+	-0.0214222	0.523069	-	1.23135	1.22882	1.20244	1.28226	1.19356	1.17105	1.20858	1.27471	1.2564	1.3348	843990000	12	11	11	0	177.82
D3Z5B1;B2RPU8;Q9D1L0	Zbed5	Coiled-coil-helix-coiled-coil-helix domain-containing protein 2	ENSMUSG00000034173	+	0.154276	0.0308903	+	-2.07768	-2.08809	-1.83261	-1.918	-1.8575	-2.09993	-2.1244	-2.15479	-2.02293	-2.14321		1	1	1	0	17.867
Q9CQF9;A0A0N4SWD3;F7CIP8;D3Z275	Pcyox1	Prenylcysteine oxidase	ENSMUSG00000029998	+	0.0650631	0.405866	-	1.29167	1.20347	1.20566	1.20079	1.58283	1.22604	1.21447	1.27004	1.22568	1.22288	600580000	11	8	8	0	86.144
Q9DC23	Dnajc10	DnaJ homolog subfamily C member 10	ENSMUSG00000027006	+	0.00601501	0.881234	-	0.565589	0.545093	0.601963	0.613811	0.740061	0.596483	0.646097	0.537963	0.626438	0.62946	372860000	9	9	9	0	99.243
P35486	Pdha1	Pyruvate dehydrogenase E1 component subunit alpha, somatic form, mitochondrial	ENSMUSG00000031299	+	-0.0178913	0.40209	-	1.41589	1.45872	1.48681	1.49073	1.49539	1.48973	1.50689	1.48529	1.51745	1.43764	1321500000	20	14	14	0	127.17
Q5SUH7;Q5SUH6;Q99KN9	Clint1	Clathrin interactor 1	ENSMUSG00000006169	+	-0.0642906	0.232044	-	1.778	1.60376	1.5091	1.55707	1.60346	1.73596	1.62533	1.70613	1.65161	1.65383	766640000	14	10	10	0	99.503
Q6WKZ8;A0A286YCB2	Ubr2	E3 ubiquitin-protein ligase UBR2	ENSMUSG00000023977	+	0.109696	0.0943774	-	0.516955	0.527701	0.641636	0.450037	0.665785	0.460281	0.39077	0.348861	0.462179	0.591542	238390000	6	5	5	0	43.404
F8VPX1;E9PXY8;Q6A4J8;G3UWR8	Usp7	Ubiquitin carboxyl-terminal hydrolase;Ubiquitin carboxyl-terminal hydrolase 7	ENSMUSG00000022710	+	0.109306	0.295703	-	-2.02669	-2.14646	-1.87883	-2.10125	-1.74714	-2.2227	-1.85344	-2.07545	-2.17445	-2.12086	114380000	2	6	6	0	85.92
Q3TN15;Q9ES74	Nek7	Serine/threonine-protein kinase Nek7	ENSMUSG00000026393	+	-0.00871506	0.809489	-	-0.165957	-0.139199	-0.087368	-0.181841	-0.271103	-0.135748	-0.103275	-0.191621	-0.195444	-0.175805	216310000	4	4	4	0	45.333
E9QMA2;Q3TNH5	Fam172a	Protein FAM172A	ENSMUSG00000064138	+	-0.00144215	0.975138	-	-2.11564	-2.1551	-1.97394	-2.01639	-2.10555	-2.1789	-2.09173	-2.03506	-2.01377	-2.03994	33918000	1	2	2	0.00026889	13.073
Q3TPX4;E9PZ92;E0CYX2	Exoc5	Exocyst complex component 5	ENSMUSG00000061244	+	-0.0521048	0.672851	-	-5.27472	-5.5517	-5.45424	-5.69222	-5.43461	-5.51723	-5.65116	-5.15156	-5.57659	-5.25043	11941000	1	2	2	0	20.948
A0A0R4J0T4;Q5D0E0;O88351;Q3U141	Ikbkb	Inhibitor of nuclear factor kappa-B kinase subunit beta	ENSMUSG00000031537	+	0.0285221	0.534827	-	-0.223401	-0.264609	-0.094965	-0.313692	-0.209087	-0.211964	-0.257402	-0.19567	-0.33769	-0.245639	76152000	4	3	3	0	19.303
A0A494BA44;Q04207;Q4U113	Rela	Transcription factor p65	ENSMUSG00000024927	+	0.0321762	0.43503	-	-1.00008	-0.859546	-1.00239	-0.994978	-0.895372	-0.952694	-1.05288	-0.987679	-1.01167	-0.908315	80963000	4	4	4	0	32.659
Z4YL78;A0A0R4J0K2;K3W4R5;A2AGT5	Ckap5	Cytoskeleton-associated protein 5	ENSMUSG00000040549	+	0.0501862	0.405088	-	0.252873	0.405517	0.553673	0.312132	0.34404	0.263542	0.273094	0.32191	0.388271	0.370486	436590000	12	18	18	0	214.13
A0A140T8R7;Q8CFE3;A0A0A6YXI3;A0A0A6YWY4;Q6PGA0	Rcor1	REST corepressor 1	ENSMUSG00000037896	+	0.136063	0.219082	-	-4.97727	-4.9993	-5.13152	-4.93273	-5.2165	-5.30122	-5.18352	-5.44516	-4.95157	-5.05617	56145000	2	3	2	0	34.737
P18181;F8WHM0	Cd48	CD48 antigen	ENSMUSG00000015355	+	-0.0412376	0.680338	-	0.687867	0.719846	0.688234	0.723429	0.342842	0.745403	0.693787	0.774358	0.729048	0.425811	493870000	7	5	5	0	37.348
P30412	Ppic	Peptidyl-prolyl cis-trans isomerase C	ENSMUSG00000024538	+	-0.203681	0.0641751	-	1.06042	1.06908	1.03875	1.35894	1.05253	1.12811	1.30344	1.20631	1.52786	1.4324	1425200000	22	8	8	0	82.224
B5B2N4;Q6P7T9;B5B2N7;B5B2N2	Nfatc1		ENSMUSG00000033016	+	-0.0460241	0.475618	-	-3.68988	-3.83388	-3.96435	-3.74385	-3.72238	-3.78189	-3.62763	-3.72088	-3.7446	-3.84922	10567000	1	2	1	0.0054469	6.2822
G3X928;Q6NZC7	Sec23ip	SEC23-interacting protein	ENSMUSG00000055319	+	-0.0532089	0.0673798	-	1.25495	1.28175	1.19698	1.27442	1.28388	1.26198	1.31602	1.32225	1.28289	1.3749	740210000	15	14	14	0	144.35
P28271	Aco1	Cytoplasmic aconitate hydratase	ENSMUSG00000028405	+	0.0462048	0.467943	-	2.20235	2.15143	2.30975	2.12148	2.36109	2.16126	2.08939	2.21566	2.13069	2.31808	1382100000	21	21	20	0	178.2
D3Z5B1;B2RPU8;Q9D1L0	Chchd2	Coiled-coil-helix-coiled-coil-helix domain-containing protein 2	ENSMUSG00000070493	+	0.154276	0.0308903	+	-2.07768	-2.08809	-1.83261	-1.918	-1.8575	-2.09993	-2.1244	-2.15479	-2.02293	-2.14321		1	1	1	0	17.867
E9QQ10;Q70FJ1;H3BLL7	Akap9	A-kinase anchor protein 9	ENSMUSG00000040407	+	0.00251465	0.975074	-	-4.48633	-4.4805	-4.15237	-4.4721	-4.29934	-4.47872	-4.30913	-4.38164	-4.46278	-4.27094	121850000	1	3	3	0	16.606
Q9CXF4	Tbc1d15	TBC1 domain family member 15	ENSMUSG00000020130	+	0.07425	0.205286	-	0.547729	0.548804	0.636139	0.63769	0.830421	0.515831	0.565657	0.553155	0.58671	0.60818	376310000	9	10	10	0	142.73
P07901;B7ZC50;A2A6A2;B7ZC49;REV__Q8BL66	Hsp90aa1	Heat shock protein HSP 90-alpha	ENSMUSG00000021270	+	-0.0560787	0.660157	-	3.42601	3.21674	3.23153	3.12357	3.09005	3.69332	3.22261	3.21482	3.15678	3.08076	8684100000	49	50	31	0	323.31
A0A286YDB3;Q80XQ2	Tbc1d5	TBC1 domain family member 5	ENSMUSG00000023923	+	0.0143242	0.721987	-	0.192138	0.187839	0.347088	0.217133	0.275232	0.188963	0.192287	0.29338	0.187468	0.28571	129770000	6	5	5	0	29.353
Q9CPX6	Atg3	Ubiquitin-like-conjugating enzyme ATG3	ENSMUSG00000022663	+	-0.0378876	0.427473	-	0.476714	0.36485	0.42494	0.406731	0.526224	0.581984	0.366661	0.490609	0.443701	0.505942	187350000	6	6	6	0	52.426
Q9JLN9	Mtor	Serine/threonine-protein kinase mTOR	ENSMUSG00000028991	+	0.0821028	0.300223	-	-2.64639	-2.72623	-2.50235	-2.59194	-2.307	-2.63054	-2.69147	-2.57912	-2.63205	-2.65124	13609000	2	2	2	0	13.922
Q9ER67;A2AG49;A2AG48;A2AG47;A2AG46;E9Q1Q4;E9Q160;E9Q098;E9Q886;Q6DIC6	Maged2		ENSMUSG00000025268	+	-0.113799	0.208818	-	-0.124328	0.0180922	-0.353436	-0.0261269	-0.229151	0.0440636	0.0264912	-0.0875731	0.063179	-0.192113	146450000	3	4	4	0	35.057
P97363	Sptlc2	Serine palmitoyltransferase 2	ENSMUSG00000021036	+	0.153927	0.0347198	+	-1.72353	-1.77359	-1.7008	-1.84807	-1.76588	-2.0633	-1.84024	-1.9749	-1.95513	-1.74795	40028000	2	2	2	0	22.776
Q3TE40;Q62193;F6V8R7	Rpa2	Replication protein A 32 kDa subunit	ENSMUSG00000028884	+	-0.00334034	0.973839	-	-2.99521	-2.90083	-2.9593	-3.30385	-2.84586	-2.88747	-2.90613	-3.00689	-2.97518	-3.21269	155610000	1	4	4	0	56.95
Q80ZV0;F6WF94	Rnaseh2b	Ribonuclease H2 subunit B	ENSMUSG00000021932	+	0.153544	0.0141923	+	-1.64128	-1.5151	-1.53723	-1.46908	-1.5161	-1.73514	-1.75848	-1.57634	-1.60972	-1.76682	230330000	2	2	2	0	19.313
P16332;A0A3B2WCT0	Mut	Methylmalonyl-CoA mutase, mitochondrial	ENSMUSG00000023921	+	-0.0543205	0.438943	-	-0.579915	-0.394029	-0.646006	-0.341526	-0.572647	-0.510433	-0.421938	-0.483825	-0.342926	-0.503398	116150000	4	6	6	0	47.028
A2AB59	Arhgap27	Rho GTPase-activating protein 27	ENSMUSG00000034255	+	0.0601118	0.518489	-	-1.12969	-1.29017	-0.93668	-1.29738	-0.983246	-1.28297	-1.21497	-1.10982	-1.28537	-1.04461	48026000	2	2	2	0	16.64
Q8CFV9	Rfk	Riboflavin kinase	ENSMUSG00000024712	+	0.0255363	0.484879	-	-0.649016	-0.60682	-0.503483	-0.635677	-0.567608	-0.679468	-0.603334	-0.659253	-0.596088	-0.552142	110010000	2	2	2	0.00052812	12.437
Q8BJY1;F7BA91;G3UYX5	Psmd5	26S proteasome non-ATPase regulatory subunit 5	ENSMUSG00000026869	+	-0.0486813	0.0684848	-	0.967175	0.902429	0.944654	0.913668	0.865744	1.00015	0.962547	0.971538	0.912933	0.989905	731820000	13	13	13	0	132.2
Q8CGF7;A0A494B9W7;A0A494BAT6;A0A494BA28	Tcerg1	Transcription elongation regulator 1	ENSMUSG00000024498	+	0.153516	0.0156559	+	-1.39405	-1.35086	-1.26184	-1.36228	-1.2457	-1.54756	-1.48506	-1.57135	-1.4338	-1.34454	213270000	1	4	4	0	92.505
Q9CR86	Carhsp1	Calcium-regulated heat stable protein 1	ENSMUSG00000008393	+	-0.0580326	0.388152	-	-0.746703	-0.561143	-0.781172	-0.764242	-0.553907	-0.655714	-0.510445	-0.736392	-0.575663	-0.638791	289390000	4	3	3	0	24.06
B1ASZ3;Q64516;Q9WU65;Q8C635	Gk2	Glycerol kinase;Glycerol kinase 2	ENSMUSG00000050553	+	0.0978775	0.0166094	-	0.205667	0.182311	0.283195	0.170813	0.137589	0.102306	0.0656929	0.131351	0.0366077	0.154229	111540000	6	4	4	0	30.238
Q8C0E3	Trim47	Tripartite motif-containing protein 47	ENSMUSG00000020773	+	0.173451	0.19571	-	-3.91377	-4.21074	-3.91724	-4.40619	-3.84522	-4.45953	-4.22113	-4.18316	-4.10856	-4.18804	91037000	1	3	3	0	49.181
Q60770;A0A0G2JEI5;A2AEC9;A0A0G2JEQ3	Stxbp3	Syntaxin-binding protein 3	ENSMUSG00000027882	+	-0.117264	0.311154	-	0.663053	0.590219	0.672092	0.503647	0.667191	0.676804	0.571686	0.6804	1.14217	0.611461	363860000	8	8	8	0	58.621
Q8K0V4;A0A0U1RNN8;F6YBV1	Cnot3	CCR4-NOT transcription complex subunit 3	ENSMUSG00000035632	+	-0.0859762	0.347524	-	-2.46987	-2.52247	-2.62071	-2.34357	-2.52453	-2.27546	-2.34582	-2.42718	-2.68611	-2.3167	45453000	2	3	3	0	27.171
D3Z4V1;Q922V4	Plrg1	Pleiotropic regulator 1	ENSMUSG00000027998	+			-												1	2	2	0	48.521
A0A0R4J0U8;A2RSY6;A0A087WQ23	Trmt1l	TRMT1-like protein	ENSMUSG00000053286	+	-0.0885305	0.283278	-	-4.28119	-4.3347	-4.42737	-4.27344	-4.60151	-4.45061	-4.20674	-4.19453	-4.33836	-4.28531	36727000	1	3	3	0	24.836
Q9QYC7;A0A0U1RPT2	Ggcx	Vitamin K-dependent gamma-carboxylase	ENSMUSG00000053460	+	-0.0921181	0.3442	-	-2.21491	-2.25227	-2.24599	-2.00696	-1.97574	-2.14606	-2.10207	-2.15181	-2.05282	-1.78252	49539000	2	3	3	0	19.171
Q8K327	Champ1	Chromosome alignment-maintaining phosphoprotein 1	ENSMUSG00000047710	+	0.745258	0.385633	-	-4.25174	-3.73302	-3.90323	-3.66263	0.121014	-3.78133	-3.65095	-4.10202	-3.71235	-3.90925	155130000	1	2	2	0	14.056
Q02257	Jup	Junction plakoglobin	ENSMUSG00000001552	+	-0.0856873	0.551297	-	-1.42504	-1.36622	-1.48796	-1.28238	-0.89217	-1.11253	-1.11803	-1.40938	-0.969198	-1.4162	161450000	4	5	4	0	25.902
B1ASZ3;Q64516;Q9WU65;Q8C635	Gk	Glycerol kinase;Glycerol kinase 2	ENSMUSG00000025059	+	0.0978775	0.0166094	-	0.205667	0.182311	0.283195	0.170813	0.137589	0.102306	0.0656929	0.131351	0.0366077	0.154229	111540000	6	4	4	0	30.238
Q9R0A0;D6RH82	Pex14	Peroxisomal membrane protein PEX14	ENSMUSG00000028975	+	-0.01868	0.766035	-	-2.95616	-2.8964	-2.838	-3.00942	-2.81411	-3.02307	-2.88663	-2.93167	-2.85244	-2.72688	129300000	1	2	2	0	15.056
A0A5F8MPB5;Q61739	Itga6	Integrin alpha-6;Integrin alpha-6 heavy chain;Integrin alpha-6 light chain	ENSMUSG00000027111	+	0.153202	0.00956266	+	1.65591	1.54119	1.59634	1.48802	1.49307	1.44754	1.37404	1.44223	1.28774	1.45697	680310000	17	19	6	0	207.86
Q91XH5;G3UXX3;Q64105;G3UZ79	Spr	Sepiapterin reductase	ENSMUSG00000033735	+	-0.0220818	0.39295	-	1.98838	2.01818	1.96626	2.00976	1.91396	1.96729	2.03918	1.96143	2.02838	2.01066	1537500000	30	14	14	0	201.53
P39429	Traf2	TNF receptor-associated factor 2	ENSMUSG00000026942	+	0.0329065	0.793752	-	-4.15315	-3.98284	-3.92933	-3.98139	-4.20669	-4.27549	-4.05983	-3.94231	-4.36989	-3.77042	25220000	2	2	2	0	15.748
Q02105	C1qc	Complement C1q subcomponent subunit C	ENSMUSG00000036896	+	0.151904	0.00610352	+	-0.220031	-0.258109	-0.10046	-0.273428	-0.145178	-0.377518	-0.405237	-0.270452	-0.380243	-0.323276	196390000	4	3	3	0	39.104
A0A0R4J233;A0A1W2P6J7;Q8C650;A0A1W2P866;S4R2P6;Q9DA97	Sept10	Septin-10	ENSMUSG00000019917	+	0.0266407	0.754188	-	-2.77612	-2.72805	-2.37259	-2.73635	-2.66739	-2.67074	-2.61945	-2.78307	-2.75417	-2.58628	34068000	1	3	2	0	23.982
Q8BZ36	Rint1	RAD50-interacting protein 1	ENSMUSG00000028999	+			-												1	1	1	0.0040384	10.34
Q99JY0;D3YXU1	Hadhb	Trifunctional enzyme subunit beta, mitochondrial;3-ketoacyl-CoA thiolase	ENSMUSG00000059447	+	-0.0390553	0.470469	-	2.40535	2.41103	2.44116	2.5251	2.263	2.50793	2.41778	2.43789	2.51783	2.35949	2143100000	28	16	16	0	156.61
Q8CCK0	H2afy2	Core histone macro-H2A.2	ENSMUSG00000020086	+	-0.119468	0.500019	-	-3.68175	-3.07966	-3.58495	-3.1173	-3.72061	-3.42931	-3.13627	-3.56213	-3.05734	-3.40188	196920000	1	5	5	0	58.608
E9PWC8;E9PZR3;Q61183;A0A0R4J244;E9QAN2;E9QAY4;A1L349;Q9WVP6;E9PVN7;E9Q5Z1;F6VTN8;Q8BY05;Q6PCL9	Papolb	Poly(A) polymerase alpha;Poly(A) polymerase beta	ENSMUSG00000074817	+	-0.111455	0.224054	-	-3.46937	-3.06575	-3.20757	-3.30394	-3.24096	-3.06576	-3.1733	-3.06387	-3.08449	-3.34291	48649000	2	3	3	0	40.502
Q3UMA3;Q99LI8;F6VV02;B1ATY9	Hgs	Hepatocyte growth factor-regulated tyrosine kinase substrate	ENSMUSG00000025793	+	-0.0151031	0.662735	-	1.617	1.62959	1.6381	1.61986	1.76663	1.64569	1.69382	1.66729	1.72006	1.61984	883010000	14	10	9	0	81.895
P20152;A0A0A6YWC8;A2AKJ2;G5E846;A0A2R8W6R6;G3X981;P15331;P31001;P03995;P46660;P08551	Vim	Vimentin	ENSMUSG00000026728	+	-0.112577	0.294337	-	6.07362	5.85373	5.84274	5.70774	5.74426	6.2353	6.00206	5.89155	5.78986	5.86621	218050000000	314	64	59	0	323.31
Q9D1P0;G5E909;F7CXG9	Mrpl13	39S ribosomal protein L13, mitochondrial	ENSMUSG00000022370	+	0.151547	0.00303306	+	-1.5682	-1.42999	-1.47112	-1.51266	-1.51602	-1.57118	-1.73307	-1.61717	-1.6841	-1.6502	17045000	1	1	1	0.00052604	12.309
Q9JJU8	Sh3bgrl	SH3 domain-binding glutamic acid-rich-like protein	ENSMUSG00000031246	+	-0.0857662	0.22485	-	2.20621	2.31669	2.05307	2.31627	2.18139	2.25723	2.36786	2.2008	2.43264	2.24393	4232500000	31	9	9	0	135.76
P70168	Kpnb1	Importin subunit beta-1	ENSMUSG00000001440	+	-0.04524	0.198745	-	2.95024	2.96045	2.91541	2.92588	2.82698	2.93369	3.00191	2.93619	3.02404	2.90933	6499300000	35	25	25	0	323.31
K3W4T3;Q9Z1G4	Atp6v0a1	V-type proton ATPase subunit a;V-type proton ATPase 116 kDa subunit a isoform 1	ENSMUSG00000019302	+	0.0339348	0.327128	-	1.41444	1.30284	1.39495	1.3259	1.30246	1.3412	1.3305	1.37233	1.2775	1.24938	485620000	16	12	12	0	113.97
P70699;F6VEG4;A2AFL5;A2AFL3;F6R5R5	Gaa	Lysosomal alpha-glucosidase	ENSMUSG00000025579	+	-0.152633	0.0576545	-	1.70372	1.76446	1.62499	1.95808	1.62809	1.83429	1.88836	1.92212	1.9871	1.81064	1389100000	23	12	12	0	138.58
O35598;E9PYF2;D3Z1E6	Adam10	Disintegrin and metalloproteinase domain-containing protein 10	ENSMUSG00000054693	+	0.0264853	0.720754	-	-2.86487	-3.1225	-2.97372	-2.83408	-3.10736	-2.88739	-3.02402	-2.94797	-3.08246	-3.09311	134800000	1	3	3	0	47.175
P26443;F7CFA5	Glud1	Glutamate dehydrogenase 1, mitochondrial	ENSMUSG00000021794	+	-0.0234562	0.363334	-	3.6634	3.54949	3.63183	3.61624	3.61491	3.65783	3.61893	3.69019	3.60292	3.62328	9496900000	62	25	25	0	318.88
Q8VH51;E9Q8F0;F7AA45;B7ZD61;B7ZD63;B7ZD64;E9PZF9;D6RCZ8;E9Q999;D6RJ85	Rbm39	RNA-binding protein 39	ENSMUSG00000027620	+	0.0435249	0.241385	-	-0.672421	-0.550387	-0.622627	-0.659872	-0.644258	-0.731379	-0.58884	-0.633412	-0.71126	-0.7023	425830000	8	10	10	0	140.26
P62141;A0A0J9YUG2;A0A0J9YUU8	Ppp1cb	Serine/threonine-protein phosphatase PP1-beta catalytic subunit	ENSMUSG00000014956	+	0.0467834	0.537739	-	-0.765733	-0.695069	-0.752117	-0.668947	-0.973726	-0.851707	-0.63434	-0.928905	-0.832314	-0.842244	275960000	3	11	3	0	60.429
G3X922;D4AFX7;A0A1L1STR9	Dnajc13		ENSMUSG00000032560	+	0.00965958	0.742625	-	2.45385	2.38842	2.44635	2.3702	2.3513	2.40195	2.3695	2.35863	2.36654	2.4652	1128000000	28	27	27	0	288.79
Q80SW1;F7ATQ6;D3Z2Q0	Ahcyl1	Putative adenosylhomocysteinase 2	ENSMUSG00000027893	+	-0.0839474	0.354569	-	-0.631148	-0.664321	-0.803173	-0.704845	-0.797533	-0.660244	-0.520063	-0.736577	-0.411243	-0.853156	188710000	4	10	3	0	22.296
Q9QZE5;Q7TNQ1	Copg1	Coatomer subunit gamma-1	ENSMUSG00000030058	+	-0.0612293	0.106079	-	2.20979	2.23591	2.22574	2.27907	2.30346	2.24275	2.28669	2.27136	2.36822	2.3911	2385700000	32	23	20	0	292.96
Q3UF95;Q9Z1R2;G3UYQ2;A0A1B0GX81;G3UZT6;G3UXT8;G3UYZ0;G3V013;S4R183	Bag6	Large proline-rich protein BAG6	ENSMUSG00000024392	+	0.0194141	0.567308	-	0.179837	0.201154	0.267086	0.168007	0.130753	0.139624	0.129704	0.241603	0.12851	0.210326	377710000	10	12	12	0	123.91
Q5SUT0;Q5SUS9;Q61545	Ewsr1	RNA-binding protein EWS	ENSMUSG00000009079	+	-0.0127911	0.776489	-	1.09232	1.04933	1.0055	0.891228	0.996065	0.973068	1.06459	0.987742	0.967318	1.10568	902170000	9	4	4	0	47.15
O88967	Yme1l1	ATP-dependent zinc metalloprotease YME1L1	ENSMUSG00000026775	+	-0.0690268	0.407181	-	-1.78901	-1.64586	-1.4187	-1.60848	-1.45847	-1.62862	-1.60126	-1.42133	-1.4735	-1.45066	87636000	3	4	4	0	43.621
Q8K310;A0A494BAZ7;A0A494BAD4;A0A494BAZ2;A0A494B9X1;A0A494BAC5;A0A494B9B1;A0A494BAL7;A0A494BB50;A0A494B968;A0A494B9C9;A0A494B8Y5	Matr3	Matrin-3	ENSMUSG00000037236	+	0.0116905	0.626017	-	1.93816	1.93246	1.91122	1.84077	1.88221	1.85797	1.86617	1.90152	1.88175	1.93897	1547300000	22	18	18	0	204.89
Q8BHG9	Cggbp1	CGG triplet repeat-binding protein 1	ENSMUSG00000054604	+	0.0796818	0.0663606	-	-1.00324	-0.961312	-0.933481	-1.12079	-1.00618	-1.04273	-1.11997	-1.03112	-1.11254	-1.11706	71798000	3	2	2	0.00027152	13.502
A0A0R4J034;Q99K01;D3YZA7	Pdxdc1	Pyridoxal-dependent decarboxylase domain-containing protein 1	ENSMUSG00000022680	+	-0.0518562	0.109947	-	1.11763	1.14247	1.17445	1.16821	1.21091	1.14789	1.19104	1.20727	1.23261	1.29413	487950000	20	12	12	0	101.22
E0CXB5;Q8R143;F6TFF2	Pttg1ip	Pituitary tumor-transforming gene 1 protein-interacting protein	ENSMUSG00000009291	+	0.0348635	0.844722	-	-0.751771	-0.913297	-0.659176	-0.989901	-1.31451	-0.78163	-1.04003	-0.573733	-1.07952	-1.32806	244760000	2	2	2	0.00053163	12.637
Q8BMS1	Hadha	Trifunctional enzyme subunit alpha, mitochondrial;Long-chain enoyl-CoA hydratase;Long chain 3-hydroxyacyl-CoA dehydrogenase	ENSMUSG00000025745	+	-0.0127419	0.704956	-	3.51082	3.49717	3.54635	3.54034	3.40719	3.53586	3.51349	3.5192	3.5601	3.43693	7311700000	60	30	30	0	323.31
Q8BZZ3;Q3TXI7;A0A1D5RM92;Q9DBH0	Wwp2	NEDD4-like E3 ubiquitin-protein ligase WWP1;NEDD4-like E3 ubiquitin-protein ligase WWP2	ENSMUSG00000031930	+	0.0328423	0.386657	-	-3.91023	-3.76637	-3.85676	-3.93529	-3.89126	-3.92042	-3.93299	-3.89594	-3.82915	-3.94562	37655000	1	3	1	0.0054523	6.4426
Q9QXE7	Tbl1x	F-box-like/WD repeat-containing protein TBL1X	ENSMUSG00000025246	+	0.0282701	0.556758	-	-1.52196	-1.49992	-1.50338	-1.64554	-1.60043	-1.67906	-1.50212	-1.65555	-1.52449	-1.55137	87674000	1	3	1	0	76.555
Q9JI11;F7BYZ4;A2A5M9;Q8CDG4	Stk4	Serine/threonine-protein kinase 4;Serine/threonine-protein kinase 4 37kDa subunit;Serine/threonine-protein kinase 4 18kDa subunit	ENSMUSG00000018209	+	-0.0154224	0.655578	-	0.964587	0.941634	0.851337	0.947266	0.989153	0.963839	0.886139	0.981246	0.918491	1.02137	586320000	9	9	6	0	69.516
Q8C788;Q91ZR2	Snx18	Sorting nexin;Sorting nexin-18	ENSMUSG00000042364	+	-0.0819832	0.208066	-	0.0472898	0.0976381	-0.0419216	0.127804	0.0592709	0.125092	0.265982	-0.0167742	0.244759	0.0809393	361380000	8	8	8	0	60.704
Q9R118	Htra1	Serine protease HTRA1	ENSMUSG00000006205	+	0.158054	0.185588	-	0.29189	0.220418	0.254467	0.146536	-0.125656	0.10693	0.0227757	0.175082	-0.0183411	-0.289062	729410000	6	13	13	0	310.07
P52480;A0A1L1SU37;A0A1L1SQV8;A0A1L1SSN6;A0A1L1SUV0;A0A1L1ST52;A0A1L1SVH2;E9Q509;G3X925;P53657	Pkm	Pyruvate kinase PKM	ENSMUSG00000032294	+	0.00316277	0.972942	-	5.26106	5.0287	5.24588	4.94089	4.98574	5.16742	5.0317	5.20823	4.87868	5.16043	81198000000	215	45	32	0	323.31
A0A1W2P7Q6;Q9CRT8;A0A1W2P7V1	Xpot	Exportin-T	ENSMUSG00000034667	+	-0.0599268	0.0638369	-	-1.6736	-1.70082	-1.81263	-1.76032	-1.78865	-1.65487	-1.67825	-1.70496	-1.69278	-1.70553	141400000	3	5	5	0	108.29
Q3UPN1;P29533;A0A0G2JFP9	Vcam1	Vascular cell adhesion protein 1	ENSMUSG00000027962	+	0.0566576	0.333905	-	-1.58744	-1.70657	-1.76699	-1.74121	-1.71093	-1.69576	-1.7225	-1.88279	-1.64565	-1.84973	54050000	3	3	3	0	22.387
Q9DBG7;A0A1L1SSI7;F6VF36	Srpr	Signal recognition particle receptor subunit alpha	ENSMUSG00000032042	+	-0.00392532	0.887322	-	0.757182	0.804839	0.846691	0.861759	0.818468	0.816486	0.751112	0.82562	0.848217	0.867131	262620000	8	7	7	0	75.133
Q9EPK2	Rp2	Protein XRP2	ENSMUSG00000060090	+	-0.0283947	0.534647	-	0.456134	0.35135	0.350597	0.379454	0.224388	0.35792	0.365517	0.35674	0.352034	0.471686	197850000	5	4	4	0	26.764
Q60960;G3UXT6;G3UZK5;G3UWJ8;G3UXW7	Kpna1	Importin subunit alpha-5;Importin subunit alpha-5, N-terminally processed	ENSMUSG00000022905	+	0.0697021	0.15211	-	0.0813932	0.0896521	0.206486	-0.0271664	0.150038	0.0151386	0.00918961	0.0213633	-0.0039959	0.110196	224530000	4	5	4	0	59.889
Q9JLQ0;A0A3B2W812	Cd2ap	CD2-associated protein	ENSMUSG00000061665	+	-0.0405632	0.228927	-	0.474767	0.47832	0.515533	0.465778	0.465237	0.519445	0.438902	0.526755	0.495171	0.622178	341180000	10	10	10	0	81.576
K3W4P2;A0A0G2JH17;Q6P4S8	Ints1	Integrator complex subunit 1	ENSMUSG00000029547	+	0.0417324	0.742772	-	-3.47538	-3.43222	-3.31581	-3.69375	-3.66643	-3.39358	-3.75105	-3.70621	-3.6912	-3.25022	12390000	1	2	2	0	28.741
Q3TJD7;B8JJB2;B8JJB3;Q8BVJ7;B8JJB1	Pdlim7	PDZ and LIM domain protein 7	ENSMUSG00000021493	+	-0.1488	0.180947	-	1.7425	1.86888	1.59672	1.8904	1.77982	1.89341	2.08564	1.7196	2.1612	1.76248	1428700000	18	11	11	0	106.58
P70372;B1AXZ0;Q80UJ0;Q3UR02;Q80Y51;B1AXZ6;B1AXZ4;B1AXZ5;Q60899;Q61701	Elavl1	ELAV-like protein 1	ENSMUSG00000040028	+	0.010844	0.668767	-	1.51082	1.51303	1.52349	1.41173	1.54309	1.45648	1.50123	1.49084	1.49844	1.50095	1703400000	18	12	12	0	156.41
Q9DBE9	Ftsj3	pre-rRNA processing protein FTSJ3	ENSMUSG00000020706	+	0.075032	0.0938259	-	-0.979482	-0.93216	-0.83144	-0.973335	-0.790596	-0.949438	-0.970325	-0.983769	-1.00687	-0.971766	77919000	2	5	5	0	40.976
Q80U93	Nup214	Nuclear pore complex protein Nup214	ENSMUSG00000001855	+	0.026899	0.353458	-	-0.805747	-0.770949	-0.762388	-0.779501	-0.687757	-0.794085	-0.853956	-0.787322	-0.763464	-0.742011	250890000	3	5	5	0	51.824
Q63829	Commd3	COMM domain-containing protein 3	ENSMUSG00000051154	+	-0.0297169	0.539281	-	0.825305	0.750819	0.715187	0.688614	0.853439	0.904318	0.704802	0.83458	0.767466	0.770783	506970000	9	7	7	0	65.815
Q3U487	Hectd3	E3 ubiquitin-protein ligase HECTD3	ENSMUSG00000046861	+	-0.246953	0.514771	-	-4.51057	-4.62052	-4.86835	-4.60003	-4.55035	-4.11066	-3.14196	-5.21361	-4.7954	-4.65343	12169000	2	2	2	0.00077439	11.495
Q5F258;Q68FF6;D3Z409	Git1	ARF GTPase-activating protein GIT1	ENSMUSG00000011877	+	-0.0165377	0.82548	-	-3.04643	-2.93255	-2.74933	-2.93259	-2.97747	-2.94264	-2.83021	-3.10609	-2.81846	-2.8583	35019000	2	3	1	0.0045397	10.286
Q91VH2	Snx9	Sorting nexin-9	ENSMUSG00000002365	+	-0.00179672	0.972737	-	1.32668	1.21167	1.19124	1.23068	1.06867	1.25021	1.1116	1.26552	1.16495	1.24565	625830000	12	9	9	0	83.233
A2AEJ8;A2AEK1;Q8BIQ5;Q8C7E9;F6ZKC7	Cstf2t	Cleavage stimulation factor subunit 2;Cleavage stimulation factor subunit 2 tau variant	ENSMUSG00000053536	+	-0.0156834	0.582296	-	-0.131036	-0.0999231	-0.125242	-0.0376053	-0.0953827	-0.141333	-0.116507	-0.0533342	-0.0804405	-0.0191584	160750000	4	4	4	0	37.491
Q9EPU0	Upf1	Regulator of nonsense transcripts 1	ENSMUSG00000058301	+	0.000922775	0.972549	-	2.26583	2.28465	2.24487	2.21051	2.28235	2.1975	2.26792	2.2154	2.31536	2.28741	1203200000	19	17	17	0	172.78
E0CYJ0;E0CXA9;Q6PEB6;G8JL35	Mob4	MOB-like protein phocein	ENSMUSG00000025979	+	0.00115089	0.971436	-	-1.00732	-0.954539	-1.06531	-1.08293	-1.0679	-0.967398	-1.08867	-1.04477	-1.03004	-1.05287	254310000	2	4	4	0	35.941
Q5SV02;P70388;E9PUJ2;A8Y5I3	Rad50	DNA repair protein RAD50	ENSMUSG00000020380	+	0.13913	0.0827584	-	-3.25244	-3.27139	-3.32321	-3.52338	-3.11546	-3.42505	-3.36459	-3.45363	-3.50957	-3.42868	46130000	1	2	2	0	30.955
Q0PD20;Q64008;B1AQD3;B1AQD4;F7BE32	Rab34	Ras-related protein Rab-34	ENSMUSG00000002059	+	-0.114975	0.100981	-	-0.8359	-0.743249	-1.068	-0.872334	-0.85745	-0.861002	-0.680035	-0.759265	-0.707455	-0.794301	169500000	4	6	6	0	57.973
G3X8X0	Dhx16		ENSMUSG00000024422	+			-												1	1	1	0.0054321	5.9386
F8WI90;P05480	Src	Neuronal proto-oncogene tyrosine-protein kinase Src	ENSMUSG00000027646	+	0.30995	0.248024	-	-1.93188	-2.14437	-1.8949	-0.808821	-1.92386	-1.85312	-2.15213	-2.02127	-2.27835	-1.9487	77808000	1	3	1	0	23.821
Q8BHS3	Rbm22	Pre-mRNA-splicing factor RBM22	ENSMUSG00000024604	+	0.0438295	0.427051	-	-1.79335	-1.84918	-1.81517	-1.8014	-1.72459	-1.80411	-2.00573	-1.70782	-1.85518	-1.82999		1	2	2	0	37.125
E9PX91;F6TVX7;Q8BSF4;D3YY63;F7C386	Pisd	Phosphatidylserine decarboxylase proenzyme;Phosphatidylserine decarboxylase alpha chain;Phosphatidylserine decarboxylase beta chain	ENSMUSG00000023452	+	0.13022	0.0735262	-	-1.30169	-1.41658	-1.09576	-1.39756	-1.37456	-1.41501	-1.52807	-1.38815	-1.45303	-1.45299	27742000	1	2	2	0	21.711
Q9CZX7	Tmem55a	Type 2 phosphatidylinositol 4,5-bisphosphate 4-phosphatase	ENSMUSG00000028221	+	-0.035844	0.357654	-	-0.359124	-0.416028	-0.33857	-0.394459	-0.489925	-0.286352	-0.378023	-0.363996	-0.345367	-0.445148	277710000	6	4	3	0	60.192
A0A0R4J169;E9QN52;A0A0G2JEP4;A0A0G2JFV5;Q91WK0;A0A0G2JGZ1;A0A0G2JDR6;A0A1L1SVG1;A0A1L1SQW1;A0A1L1SSC0	Lrrfip2	Leucine-rich repeat flightless-interacting protein 2	ENSMUSG00000032497	+	-0.00665855	0.86594	-	-0.846835	-0.80021	-0.810759	-0.725042	-0.750664	-0.819677	-0.873417	-0.75887	-0.760935	-0.687318	57934000	2	2	2	0	20.114
A2BE28	Las1l	Ribosomal biogenesis protein LAS1L	ENSMUSG00000057421	+	-0.0446737	0.691684	-	-4.00697	-3.79321	-4.09612	-3.66628	-4.14041	-3.84873	-3.9958	-4.00175	-3.68525	-3.9481		1	1	1	0	24.804
P63037;B1AXY1;B1AXY0;B1AXX9	Dnaja1	DnaJ homolog subfamily A member 1	ENSMUSG00000028410	+	0.0537872	0.340933	-	-0.147441	-0.0180597	-0.192869	-0.317387	-0.165066	-0.283386	-0.157669	-0.213492	-0.263313	-0.191897	543160000	5	9	9	0	109.13
Q99NF7;P36993	Ppm1b	Protein phosphatase 1B	ENSMUSG00000061130	+	0.0756527	0.510583	-	-3.26706	-3.46293	-3.60206	-3.41815	-3.18426	-3.60223	-3.23308	-3.44478	-3.35093	-3.6817	31838000	1	3	2	0	15.918
Q9D4I9;P35288	Rab23	Ras-related protein Rab-23	ENSMUSG00000004768	+	-0.061278	0.410959	-	-1.82118	-1.73325	-1.93074	-1.77791	-1.99541	-1.75644	-1.6684	-1.93082	-1.70706	-1.88938	59796000	2	2	2	0	20.759
Q91ZA3;H3BK61	Pcca	Propionyl-CoA carboxylase alpha chain, mitochondrial	ENSMUSG00000041650	+	-0.0329941	0.452239	-	-0.467669	-0.489539	-0.456795	-0.322601	-0.537743	-0.467939	-0.477978	-0.398334	-0.371881	-0.393245	216880000	8	6	6	0	43.857
Q91YJ3;Q8BJZ7	Thyn1	Thymocyte nuclear protein 1	ENSMUSG00000035443	+	-0.10444	0.135329	-	-0.179185	-0.0546064	-0.321119	-0.293306	-0.278776	-0.118244	0.0243187	-0.205304	-0.131466	-0.174098	227300000	3	5	5	0	39.356
D3Z7M5;Q9CPT5	Nop16	Nucleolar protein 16	ENSMUSG00000025869	+	-0.0523655	0.387069	-	-3.09705	-3.24316	-3.11075	-3.22356	-3.20248	-3.06448	-3.13968	-3.1662	-3.26734	-2.97746	95778000	1	3	3	0	31.729
D3YWT1;D3Z3N4	Hnrnph3		ENSMUSG00000020069	+	0.0195547	0.798446	-	-1.73424	-1.97129	-1.77176	-1.71941	-2.00778	-1.77271	-1.76395	-1.88768	-1.98299	-1.89492	53296000	1	3	2	0	19.942
P42230	Stat5a	Signal transducer and activator of transcription 5A	ENSMUSG00000004043	+	0.0334404	0.449966	-	1.0086	1.11368	0.987823	1.01789	0.994989	0.943356	1.12168	0.955966	1.00801	0.926772	281200000	8	8	1	0	63.512
A0A1B0GRX6;A0A1B0GR18;Q8VI63;A0A1B0GT55	Mob2	MOB kinase activator 2	ENSMUSG00000025147	+	-0.0207968	0.55855	-	-1.84408	-1.85789	-1.77608	-1.83428	-1.72126	-1.74882	-1.73092	-1.85017	-1.77449	-1.82519	47421000	2	2	2	0.00052425	12.168
P59016;S4R227;S4R1H4	Vps33b	Vacuolar protein sorting-associated protein 33B	ENSMUSG00000030534	+	-0.0300835	0.392582	-	-0.283336	-0.303601	-0.246572	-0.267048	-0.172897	-0.311062	-0.196655	-0.221725	-0.230219	-0.163377	70205000	2	3	3	0	23.559
A0A0G2JFY0;A0A0A0MQ80;Q3UMC0;D3Z0U5;D6RGM7;D3Z4J2;Q9D3R6	Spata5	Spermatogenesis-associated protein 5	ENSMUSG00000027722	+	-0.0440865	0.208625	-	-1.19779	-1.06469	-1.10567	-1.13562	-1.17078	-1.08268	-1.09571	-1.14079	-1.01233	-1.1226	1398100000	2	3	3	0	57.589
F6ZFT1;F8WJ64;Q9CR21	Ndufab1	Acyl carrier protein;Acyl carrier protein, mitochondrial	ENSMUSG00000030869	+	0.0254795	0.603067	-	-0.720271	-0.709073	-0.526995	-0.699966	-0.677296	-0.755104	-0.751125	-0.71594	-0.606581	-0.632249	245760000	3	2	2	0	22.274
Q99JP4	Cdc26	Anaphase-promoting complex subunit CDC26	ENSMUSG00000066149	+	-0.117314	0.34726	-	-3.91977	-4.14253	-3.71465	-3.65128	-3.6871	-3.57006	-3.86317	-3.86276	-3.71904	-3.51372	26783000	2	2	2	0.0007766	11.628
P48774;E9PVM7;E9Q024;E9PV63;E9Q5L9	Gstm5	Glutathione S-transferase Mu 5	ENSMUSG00000004032	+	-0.108341	0.184799	-	0.0346537	0.150479	-0.169794	0.257519	0.0818062	0.17024	0.234041	0.153464	0.228514	0.110108	186180000	5	6	4	0	29.175
A2RSX9;E9Q3G5;G5E8V9;E9QAY5	Arfip1		ENSMUSG00000074513	+	0.206585	0.511598	-	0.999866	0.950881	0.929457	1.01431	2.47076	1.04007	1.10574	0.984921	1.09225	1.10936	724020000	13	10	10	0	93.685
P19157;A0A494B908;A0A494BAW2;P46425;A0A494BAS3;A0A494BAU3;A0A494BAM8;Q8VC73;F6RWR5	Gstp1	Glutathione S-transferase P 1;Glutathione S-transferase P 2	ENSMUSG00000060803	+	-0.0896641	0.233807	-	0.8887	0.915357	0.807131	0.893978	0.65062	0.855642	0.950003	0.983085	1.0493	0.76607	2590700000	14	7	7	0	189.64
Q8BKT8	Haus7	HAUS augmin-like complex subunit 7	ENSMUSG00000031371	+	-0.125629	0.432153	-	-4.52166	-4.41207	-4.80735	-4.27302	-4.8893	-4.52976	-4.19589	-4.25659	-4.68374	-4.60928		1	1	1	0.0020367	10.874
G3UVU8;D6RHM5;Q9Z199;P63271	Supt4a	Transcription elongation factor SPT4-B;Transcription elongation factor SPT4-A	ENSMUSG00000020485	+	0.0291613	0.688865	-	-1.21688	-1.39736	-1.18669	-1.47214	-1.47674	-1.48111	-1.28322	-1.34728	-1.38619	-1.39782		1	1	1	0	14.809
Q9D1J3;A0A1W2P7G2;A0A1W2P6N2	Sarnp	SAP domain-containing ribonucleoprotein	ENSMUSG00000078427	+	-0.0451721	0.329445	-	1.40148	1.32826	1.38334	1.294	1.18341	1.32934	1.36255	1.39253	1.31215	1.41979	511150000	12	7	7	0	83.579
P84102;A2ARQ2;B2KF73;D6RCY2;D6RIP7;A2ARQ4;O88892	Serf1	Small EDRK-rich factor 2;Small EDRK-rich factor 1	ENSMUSG00000021643	+	0.0597763	0.493922	-	-1.08287	-0.847909	-1.08398	-0.922531	-0.902082	-1.19025	-1.143	-1.04499	-0.816795	-0.943229	155460000	2	2	2	0.00052938	12.491
Q3UDC3;O88746;A0A1D5RM84	Tom1	Target of Myb protein 1	ENSMUSG00000042870	+	-0.0688105	0.520487	-	-2.17947	-2.05968	-2.11174	-2.20345	-2.54486	-2.20654	-2.0312	-2.12612	-2.04943	-2.34185	21903000	4	2	2	0	16.048
P61971	Nutf2	Nuclear transport factor 2	ENSMUSG00000008450	+	-0.0576706	0.120811	-	0.0392294	0.0916719	0.00678253	0.14015	-0.0381432	0.0945358	0.147459	0.0942144	0.107952	0.0838823	576290000	7	4	4	0	36.912
P68372;Q9D6F9;CON__ENSEMBL:ENSBTAP00000025008;A2AQ07;G3UZR1	Tubb4a	Tubulin beta-4B chain;Tubulin beta-4A chain	ENSMUSG00000062591	+	-0.0536907	0.34362	-	4.68068	4.73587	4.65851	4.73658	4.50514	4.71492	4.8167	4.64451	4.75662	4.65249	25986000000	179	31	5	0	323.31
P28301	Lox	Protein-lysine 6-oxidase	ENSMUSG00000024529	+	-0.0301041	0.813465	-	-3.58953	-3.30954	-3.31316	-3.13203	-3.32331	-3.69707	-3.17089	-3.25476	-3.19245	-3.20188	172230000	3	3	3	0	17.955
Q6PE70;G5E8F8;O70309;A0A338P795	Itgb5	Integrin beta;Integrin beta-5	ENSMUSG00000022817	+	-0.099472	0.164653	-	1.34737	1.24917	1.34619	1.19869	1.1551	1.53895	1.34425	1.39359	1.27679	1.2403	997760000	13	9	9	0	84.161
P62774;A0A0J9YV46	Mtpn	Myotrophin	ENSMUSG00000029840	+	-0.108224	0.294538	-	1.52607	1.29504	1.31381	1.33655	0.980988	1.44038	1.40616	1.51959	1.33981	1.28765	2849200000	11	5	5	0	120.42
P35550;A0A140LIR6	Fbl	rRNA 2-O-methyltransferase fibrillarin	ENSMUSG00000046865	+	-0.00298538	0.970232	-	0.501287	0.469146	0.591146	0.273806	0.470209	0.491285	0.593969	0.402921	0.273767	0.558578	1190200000	9	11	9	0	137.09
Q9WU81	Slc37a2	Sugar phosphate exchanger 2	ENSMUSG00000032122	+	0.0910828	0.654054	-	-0.251176	-0.533467	-0.237576	-0.575665	-0.950413	-0.428219	-0.677217	-0.128133	-0.83329	-0.936851	555730000	5	3	3	0	49.961
G8JL74;G3UXA6;Q8BHD7;G3UZ01;G3UXZ8	Ptbp3	Polypyrimidine tract-binding protein 3	ENSMUSG00000028382	+	0.0512463	0.331569	-	-0.492858	-0.541589	-0.35745	-0.516987	-0.377298	-0.456758	-0.611904	-0.42673	-0.536913	-0.510108	288130000	4	7	3	0	27.973
Q9DAW9;A0A0G2JDV8;A0A0G2JFI6;A0A0G2JFC8;A0A0G2JFG3	Cnn3	Calponin-3	ENSMUSG00000053931	+	-0.185269	0.0672397	-	1.9672	2.15864	1.88985	2.1411	2.04597	2.16328	2.37829	2.03452	2.40349	2.14951	3282800000	28	13	11	0	159.68
E9QP49;Q99MS7;A0A494BBL8;A0A494B9G7;G5E8Y6;A0A494BA91	Ehbp1l1	EH domain-binding protein 1-like protein 1	ENSMUSG00000024937	+	0.0566044	0.410395	-	-0.422565	-0.485797	-0.390102	-0.531939	-0.209707	-0.500296	-0.509787	-0.398334	-0.546434	-0.368281	181080000	5	6	6	0	39.864
G3X8Y3;Q80UM3;A0A0A6YW80;A0A0A6YX86;A0A0A6YXF4	Naa15	N-alpha-acetyltransferase 15, NatA auxiliary subunit	ENSMUSG00000063273	+	0.0756378	0.0182668	-	2.40991	2.41957	2.46576	2.36519	2.45389	2.31898	2.31589	2.38216	2.3178	2.4013	1370100000	22	25	22	0	275.16
P62746	Rhob	Rho-related GTP-binding protein RhoB	ENSMUSG00000054364	+	-0.00668335	0.824793	-	-1.02818	-1.03645	-1.02062	-1.08281	-1.02362	-1.04767	-1.07462	-0.994922	-0.947187	-1.09385	59845000	2	4	2	0	16.716
Q8CIN4;Q61036;A3KGC3;A3KGC4;A3KGC5;O88643;A0A0U1RQ87;S4R2K7	Pak2	Serine/threonine-protein kinase PAK 2;PAK-2p27;PAK-2p34	ENSMUSG00000022781	+	0.0147392	0.619284	-	2.3414	2.32173	2.33079	2.30218	2.30521	2.26306	2.30165	2.30013	2.25402	2.40875	1946900000	33	16	13	0	165.11
Q5XJY5	Arcn1	Coatomer subunit delta	ENSMUSG00000032096	+	-0.0306839	0.496038	-	2.43691	2.45854	2.49842	2.47529	2.65899	2.50895	2.54718	2.4892	2.55253	2.5837	2918600000	35	23	23	0	229.8
Q07113	Igf2r	Cation-independent mannose-6-phosphate receptor	ENSMUSG00000023830	+	0.112443	0.314626	-	0.663281	0.731507	0.878849	0.806108	0.439785	0.491936	0.565407	0.762105	0.750244	0.387626	821120000	9	22	22	0	323.31
Q6P5E4;G3UYG7;G3UY73;G3UZU8;G3UY35;E9Q4X2;G3UXP5	Uggt1	UDP-glucose:glycoprotein glucosyltransferase 1	ENSMUSG00000037470	+	0.00793724	0.628514	-	2.71022	2.67429	2.70679	2.70914	2.67753	2.70903	2.69956	2.66085	2.65023	2.71862	2864600000	42	34	34	0	323.31
B2RY56;S4R2B0;S4R2A4;S4R2J1	Rbm25	RNA-binding protein 25	ENSMUSG00000010608	+	0.0225967	0.593548	-	-0.198531	-0.237971	-0.285217	-0.414974	-0.261543	-0.31838	-0.269243	-0.285476	-0.363071	-0.27505	366710000	5	12	12	0	124.25
Q6PAR5;F7ADQ2;F7ADT6;F6X819;E9Q0D1;F7ADS7	Gapvd1	GTPase-activating protein and VPS9 domain-containing protein 1	ENSMUSG00000026867	+	0.0501831	0.473094	-	0.632398	0.521237	0.521641	0.513691	0.799301	0.638279	0.512423	0.532176	0.432911	0.621564	293720000	7	9	9	0	94.522
H7BXB9;F8WIU1;Q9D1K7	1700037H04Rik	UPF0687 protein C20orf27 homolog	ENSMUSG00000027327	+	-0.00216103	0.970176	-	-0.573586	-0.40801	-0.583443	-0.463799	-0.598375	-0.572945	-0.397686	-0.571517	-0.455793	-0.618466	194330000	5	2	2	0	28.637
P63085;A0A338P736;A0A338P781	Mapk1	Mitogen-activated protein kinase 1	ENSMUSG00000063358	+	-0.018446	0.764448	-	1.59723	1.55737	1.441	1.56609	1.3034	1.5044	1.52292	1.54924	1.55855	1.42222	1321600000	14	11	9	0	81.194
Q91YW3	Dnajc3	DnaJ homolog subfamily C member 3	ENSMUSG00000022136	+	0.0132877	0.768128	-	0.964725	0.980151	1.05984	1.01821	1.14992	0.921293	1.02767	1.01095	1.0866	1.05989	449030000	9	8	8	0	65.955
A0A1D5RLV4;Q91VW5	Golga4	Golgin subfamily A member 4	ENSMUSG00000038708	+	0.132014	0.0513859	-	-2.48849	-2.54239	-2.45341	-2.54255	-2.6898	-2.64563	-2.79638	-2.55516	-2.64727	-2.73227	46772000	1	2	2	0.00053191	12.682
A0A1B0GRU8;Q9R1C7;E9QMI6;D3Z4N6;E9QP07;A0A0R4J1S2;Q80W14	Prpf40a	Pre-mRNA-processing factor 40 homolog A	ENSMUSG00000061136	+	0.0842548	0.103296	-	-0.890368	-0.923251	-0.724876	-0.9737	-0.854639	-0.919212	-0.988832	-0.949035	-1.01088	-0.92015	555240000	6	14	14	0	199.43
Q9R190	Mta2	Metastasis-associated protein MTA2	ENSMUSG00000071646	+	0.0743507	0.0859943	-	-0.42438	-0.481944	-0.3981	-0.475494	-0.438553	-0.56728	-0.447359	-0.457999	-0.627913	-0.489675	470070000	4	10	8	0	85.588
Q921M3	Sf3b3	Splicing factor 3B subunit 3	ENSMUSG00000033732	+	0.00463104	0.872876	-	1.75881	1.7727	1.72736	1.74839	1.66488	1.74289	1.78784	1.74903	1.66756	1.70168	1622200000	19	23	23	0	323.31
E9Q7S0;F7BQW7;D3Z656;Q8CHC4;F6VSS8;A0A338P6C7;D3Z1M7;A0A338P6V7;F7CD11	Synj1	Synaptojanin-1	ENSMUSG00000022973	+	0.0416626	0.641239	-	0.53526	0.314654	0.540266	0.29718	0.549721	0.403885	0.22263	0.491933	0.322418	0.587903	212800000	6	5	5	0	53.003
Q64514;A0A087WRC0;Q05DJ9;A0A087WQR6;A0A087WP19	Tpp2	Tripeptidyl-peptidase 2	ENSMUSG00000041763	+	0.0289124	0.180924	-	2.74579	2.75557	2.76978	2.7339	2.73808	2.65524	2.70904	2.72598	2.74253	2.76577	2173500000	42	44	44	0	323.31
Q76MZ3;G3UWL2	Ppp2r1a	Serine/threonine-protein phosphatase 2A 65 kDa regulatory subunit A alpha isoform	ENSMUSG00000007564	+	-0.000832748	0.970086	-	2.7478	2.76472	2.7752	2.73223	2.78483	2.73236	2.73475	2.78028	2.73169	2.82987	3979100000	45	23	19	0	281.35
Q99JX7;V9GXF3;V9GXW3;V9GXM5	Nxf1	Nuclear RNA export factor 1	ENSMUSG00000010097	+	0.0637745	0.136874	-	-0.338088	-0.354091	-0.251884	-0.411884	-0.25024	-0.392754	-0.371449	-0.455443	-0.39168	-0.313735	266990000	3	8	8	0	101.84
Q9Z204	Hnrnpc	Heterogeneous nuclear ribonucleoproteins C1/C2	ENSMUSG00000060373	+	0.00948982	0.875243	-	3.01979	2.89402	2.87437	2.76249	2.69791	2.87142	2.87971	2.85481	2.79973	2.79545	5234800000	39	17	8	0	238.45
Q9EQ06;A8Y5N4;Q8VCR2	Hsd17b11	Estradiol 17-beta-dehydrogenase 11	ENSMUSG00000029311	+	-0.0383362	0.544051	-	1.88291	1.77157	1.78354	1.68547	1.76794	1.81019	1.80271	1.93265	1.63609	1.90146	1316300000	16	13	13	0	108.61
A0A5F8MPK9;Q9EP69;A0A1L1SR59	Sacm1l	Phosphatidylinositide phosphatase SAC1	ENSMUSG00000025240	+	-0.0442974	0.166831	-	2.20598	2.11314	2.10962	2.07605	2.06854	2.19418	2.16239	2.18638	2.10592	2.14595	961790000	18	15	15	0	113.21
A0A1B0GSK8;O35566	Cd151	CD151 antigen	ENSMUSG00000025510	+	0.0711624	0.322508	-	-1.05804	-0.999681	-1.02048	-1.24003	-1.09934	-1.03062	-1.14673	-1.26243	-1.04987	-1.28374	88480000	2	2	2	0.0005248	12.207
A0A0U1RPD7;A0A0U1RNW0;A0A0U1RPM8;Q6P2B2;Q99K78;A0A494BAP2;A0A0U1RP94;Q8BVP5;Q8C4X2;Q8BTH8;A0A140LIJ6;A0A140LHR2;A0A0U1RPL1	Csnk1g2	Casein kinase I isoform gamma-2;Casein kinase I isoform gamma-3;Casein kinase I isoform gamma-1	ENSMUSG00000003345	+	0.0281719	0.485863	-	-0.480334	-0.441285	-0.324926	-0.404987	-0.292164	-0.462198	-0.417006	-0.434768	-0.401937	-0.368648	33801000	2	2	2	0.00078247	12.026
Q60749;Q9WU01;A0A2R8VHM1;Q9R226	Khdrbs1	KH domain-containing, RNA-binding, signal transduction-associated protein 1	ENSMUSG00000028790	+	0.0504211	0.415047	-	0.459092	0.498324	0.455982	0.277868	0.37756	0.219782	0.466055	0.390395	0.31517	0.425319	1307900000	10	10	10	0	91.088
Q3TIV9;Q9DB50	Ap1s2	AP-1 complex subunit sigma-2	ENSMUSG00000031367	+	0.0620634	0.331241	-	-2.40312	-2.67767	-2.55073	-2.53103	-2.42789	-2.6817	-2.56633	-2.59728	-2.58963	-2.46582	93144000	2	2	2	0	16.209
Q9DBR1	Xrn2	5-3 exoribonuclease 2	ENSMUSG00000027433	+	0.0614159	0.476126	-	-1.06014	-1.28353	-0.871607	-1.14429	-0.935852	-1.0996	-1.21814	-1.03523	-1.19456	-1.05497	231450000	4	8	8	0	129.03
P63213	Gng2	Guanine nucleotide-binding protein G(I)/G(S)/G(O) subunit gamma-2	ENSMUSG00000043004	+	-0.0944334	0.363151	-	-2.28503	-2.43743	-2.59061	-2.65788	-2.53112	-2.28878	-2.48166	-2.19343	-2.60605	-2.45998	245530000	2	2	2	0	14.461
Q8BP27	Sfr1	Swi5-dependent recombination DNA repair protein 1 homolog	ENSMUSG00000025066	+	-0.035693	0.505034	-	-2.60526	-2.68424	-2.56782	-2.67088	-2.68262	-2.61361	-2.56934	-2.51158	-2.77607	-2.56176	53133000	1	2	2	0	24.593
Q62351;Q8C872	Tfrc	Transferrin receptor protein 1	ENSMUSG00000022797	+	0.166941	0.0785531	-	-0.556491	-0.484712	-0.436449	-0.578434	-0.845736	-0.671108	-0.695524	-0.70671	-0.754284	-0.9089	185780000	5	6	6	0	109.06
F6RPJ9;Q9JHR7	Ide	Insulin-degrading enzyme	ENSMUSG00000056999	+	0.0246067	0.396218	-	1.36195	1.3262	1.3356	1.29306	1.31256	1.26633	1.28605	1.32675	1.24285	1.38437	607430000	14	13	13	0	175.28
A2A5R8;Q9DBE7;A2A5S3;Q9Z108;V9GX87	Stau1	Double-stranded RNA-binding protein Staufen homolog 1	ENSMUSG00000039536	+	0.047929	0.33014	-	-0.329555	-0.311912	-0.355017	-0.294216	-0.203421	-0.349325	-0.360399	-0.474992	-0.308216	-0.240832	131000000	4	3	3	0	29.832
Q6P5B5;Q9WVR4	Fxr2	Fragile X mental retardation syndrome-related protein 2	ENSMUSG00000018765	+	-0.0432011	0.366129	-	-1.13404	-1.07744	-1.04667	-1.24036	-1.04078	-1.07963	-1.11142	-1.07909	-1.0888	-0.964356	167000000	2	7	5	0	69.295
Q9Z1A1;B8JJG9;B8JJG7;B8JJG8;F6QJV5	Tfg		ENSMUSG00000022757	+	-0.0909546	0.0853178	-	1.12791	1.0575	0.983166	1.10947	1.12393	1.03741	1.19269	1.14927	1.24244	1.23493	719420000	7	4	4	0	33.726
Q8BFQ4;A0A087WQ38;A0A1L1SRB6	Wdr82	WD repeat-containing protein 82	ENSMUSG00000020257	+	0.0529552	0.22859	-	-0.154256	-0.161555	-0.183767	-0.151838	-0.173401	-0.246931	-0.229679	-0.196202	-0.0846157	-0.332166	246180000	3	5	5	0	70.48
Q8CH25;A0A1L1STF9	Sltm	SAFB-like transcription modulator	ENSMUSG00000032212	+	0.0601603	0.243815	-	-2.07065	-2.1441	-1.9208	-2.08194	-2.00047	-2.1267	-2.10706	-2.04961	-2.19716	-2.03823	81621000	2	2	2	0	38.838
Q8JZZ5;P53811	Pitpnb	Phosphatidylinositol transfer protein beta isoform	ENSMUSG00000050017	+	-0.0733955	0.27609	-	-0.09443	-0.11085	-0.350403	-0.115191	-0.282898	-0.0680313	-0.105158	-0.0416842	-0.132204	-0.239717	470410000	7	11	9	0	86.745
Q80UJ7;A0A1D5RLG3	Rab3gap1	Rab3 GTPase-activating protein catalytic subunit	ENSMUSG00000036104	+	-0.0195023	0.617152	-	-0.175918	-0.126927	-0.178377	-0.177845	-0.141134	-0.174612	-0.121414	-0.126201	-0.24987	-0.0305929	164760000	6	5	5	0	60.933
Q6P1F6;Q9CWU3;A0A494B8Z0;Q8BG02;A0A494B941;G3UXS9;A0A286YDJ9	Ppp2r2a	Serine/threonine-protein phosphatase 2A 55 kDa regulatory subunit B alpha isoform;Serine/threonine-protein phosphatase 2A 55 kDa regulatory subunit B	ENSMUSG00000022052	+	-0.0368824	0.456636	-	1.01491	0.984292	0.970409	0.991577	1.05773	0.949095	0.970427	1.14072	0.986229	1.15686	1196900000	10	10	5	0	143.2
Q80YE7	Dapk1	Death-associated protein kinase 1	ENSMUSG00000021559	+	0.00510445	0.969835	-	-1.87335	-2.13647	-1.79282	-2.10651	-2.41612	-1.85312	-2.02162	-2.02104	-2.22261	-2.2324	27798000	1	2	2	0.0020382	10.911
P62702;V9GWY0	Gm15013	40S ribosomal protein S4, X isoform;40S ribosomal protein S4	ENSMUSG00000098559	+	0.150671	0.000220095	+	2.73674	2.738	2.78875	2.69574	2.6732	2.59464	2.56767	2.55637	2.54473	2.61566	11796000000	45	24	24	0	323.31
Q9QZE7;A0A1D5RLR0	Tsnax	Translin-associated protein X	ENSMUSG00000056820	+	-0.0564156	0.105036	-	0.426145	0.394753	0.400005	0.372875	0.446878	0.391951	0.515909	0.40264	0.522678	0.489556	340380000	6	6	6	0	53.317
A0A286YDN1;Q8VC03	Eml3	Echinoderm microtubule-associated protein-like 3	ENSMUSG00000071647	+	0.0270355	0.510708	-	-0.876546	-0.852689	-0.897785	-0.811768	-0.749582	-0.844294	-0.928347	-0.920575	-0.862999	-0.767333	50476000	4	3	3	0	28.323
P62702;V9GWY0	Rps4x	40S ribosomal protein S4, X isoform;40S ribosomal protein S4	ENSMUSG00000031320	+	0.150671	0.000220095	+	2.73674	2.738	2.78875	2.69574	2.6732	2.59464	2.56767	2.55637	2.54473	2.61566	11796000000	45	24	24	0	323.31
A0A0N4SVC2;E9QP00;Q6PFR5	Tra2a	Transformer-2 protein homolog alpha	ENSMUSG00000029817	+	0.147245	0.0153337	+	-1.81076	-1.90051	-1.97948	-1.88582	-2.00473	-2.09649	-1.99308	-2.12612	-1.97484	-2.12699	219130000	3	3	3	0	56.04
E9QKI5;E9QKI4;Q9D1F4;A0A140LHA0;F6R8S6	Akt1s1	Proline-rich AKT1 substrate 1	ENSMUSG00000011096	+	0.154026	0.0871952	-	-0.410636	-0.49426	-0.245558	-0.338001	-0.663366	-0.587063	-0.658628	-0.459792	-0.582272	-0.634196	94703000	3	2	2	0.00027078	13.416
O70551	Srpk1	SRSF protein kinase 1	ENSMUSG00000004865	+	0.028389	0.785388	-	-2.80573	-2.64855	-2.64103	-2.82892	-2.51756	-2.99287	-2.63431	-2.53294	-2.61222	-2.8114	24863000	1	2	1	0.0052474	8.2178
Q9Z266;V9GXI0;V9GXT7	Snapin	SNARE-associated protein Snapin	ENSMUSG00000001018	+	-0.0923622	0.173088	-	-2.11114	-2.25428	-2.31917	-2.22603	-2.36816	-2.07989	-2.07408	-2.17526	-2.17402	-2.31374	62918000	3	3	3	0	48.134
F7D432;E9PWE0;E0CYV0;P23506;F6V9F1;F6TXE3	Pcmt1	Protein-L-isoaspartate O-methyltransferase;Protein-L-isoaspartate(D-aspartate) O-methyltransferase	ENSMUSG00000019795	+	-0.0105339	0.852269	-	-0.868661	-0.877494	-0.92005	-0.889421	-1.13722	-0.897316	-0.982515	-0.880111	-0.976522	-0.903712	348320000	7	6	6	0	104.86
E9QMH7;Q9DBZ1	Ikbip	Inhibitor of nuclear factor kappa-B kinase-interacting protein	ENSMUSG00000019975	+	-0.139377	0.140631	-	0.582026	0.696134	0.600771	0.798712	0.859703	0.681492	0.813034	0.74052	0.993059	1.00613	531430000	9	8	8	0	81.262
P70227	Itpr3	Inositol 1,4,5-trisphosphate receptor type 3	ENSMUSG00000042644	+	-0.0701635	0.0849347	-	-1.85655	-1.84791	-1.86723	-1.91639	-1.80108	-1.74527	-1.71722	-1.86737	-1.7543	-1.85416	49993000	4	4	3	0	48.904
Q6NZM8;Q60967;A0A0G2JFM1;A0A0G2JFK8	Papss1	Bifunctional 3-phosphoadenosine 5-phosphosulfate synthase 1;Sulfate adenylyltransferase;Adenylyl-sulfate kinase	ENSMUSG00000028032	+	0.0251301	0.619359	-	0.0604219	0.062377	0.0228767	0.127974	0.270058	0.00859833	0.0751762	0.110444	0.0890884	0.134749	204700000	5	6	6	0	66.901
P62309	Snrpg	Small nuclear ribonucleoprotein G	ENSMUSG00000057278	+	0.147111	0.00209968	+	-1.03416	-0.977595	-0.901901	-1.00217	-0.974234	-1.13664	-1.09396	-1.09506	-1.21681	-1.08315	534730000	7	4	4	0	35.624
Q3TH34;Q9D8N2;D3YUG1	Fam45a	Protein FAM45A	ENSMUSG00000024993	+	0.0195618	0.733851	-	-1.44039	-1.37196	-1.39327	-1.55373	-1.27259	-1.37802	-1.35047	-1.47974	-1.51685	-1.40468	51931000	2	2	2	0	23.765
Q91W53	Golga7	Golgin subfamily A member 7	ENSMUSG00000015341	+			-												1	1	1	0	14.096
A0A286YDB8;Q9CZX0	Elp3	Elongator complex protein 3	ENSMUSG00000022031	+	0.198808	0.233335	-	-4.61884	-4.69115	-5.02186	-4.65827	-4.67033	-4.58061	-5.1505	-4.62484	-5.21201	-5.08653	29066000	1	2	2	0	15.569
Q91V89;Q7TNL5	Ppp2r5d		ENSMUSG00000059409	+	0.00987129	0.882736	-	-0.167073	-0.0582762	-0.125553	0.0325737	-0.22257	-0.264374	-0.0352783	-0.0864859	-0.015131	-0.188987	222800000	7	6	3	0	65.75
Q61425	Hadh	Hydroxyacyl-coenzyme A dehydrogenase, mitochondrial	ENSMUSG00000027984	+	-0.0326313	0.267024	-	1.75657	1.74608	1.74809	1.80905	1.73379	1.74152	1.79322	1.78348	1.88018	1.75833	1352500000	19	10	10	0	79.983
G3UVU2;D3YW09;Q62203;D3Z5A6	Sf3a2	Splicing factor 3A subunit 2	ENSMUSG00000020211	+	0.0788298	0.311194	-	-1.82205	-1.89237	-1.964	-1.80266	-1.70868	-2.12555	-1.89265	-1.88313	-1.92064	-1.76194	310450000	2	5	5	0	137.74
Q8JZX4;A2AP40	Rbm17	Splicing factor 45	ENSMUSG00000037197	+	-0.119589	0.0932448	-	-2.46159	-2.55064	-2.33482	-2.48739	-2.54471	-2.38725	-2.2766	-2.23235	-2.36929	-2.51571	116300000	3	7	6	0	60.888
O54824	Il16	Pro-interleukin-16;Interleukin-16	ENSMUSG00000001741	+	-0.0271648	0.737674	-	0.893567	0.828979	0.809792	0.774612	1.08451	0.805614	0.811354	0.956973	0.853283	1.10005	291530000	8	7	7	0	51.622
O70378;M0QWY0;M0QWS0;M0QWI7;M0QWP2;M0QWE2;M0QWC9	Emc8	ER membrane protein complex subunit 8	ENSMUSG00000031819	+	0.027944	0.610897	-	-1.51733	-1.45618	-1.47183	-1.52191	-1.65114	-1.58402	-1.66702	-1.49652	-1.5777	-1.43286	235150000	2	3	3	0	29.559
Q8K1J6;A0A0N4SUW4;A0A0N4SV41	Trnt1	CCA tRNA nucleotidyltransferase 1, mitochondrial	ENSMUSG00000013736	+	-0.0552467	0.404764	-	0.249232	0.247718	0.1679	0.417959	0.0614109	0.358631	0.315645	0.261636	0.248405	0.236136	400130000	5	8	8	0	77.952
A0A0A6YX50;P51175	Ppox	Protoporphyrinogen oxidase	ENSMUSG00000062729	+	0.123074	0.0882055	-	-0.819558	-0.820104	-0.821877	-0.742807	-0.508608	-0.910929	-0.907808	-0.853049	-0.846424	-0.810111	70105000	2	3	3	0	42.17
Q91YJ5;Q5M6W7	Mtif2	Translation initiation factor IF-2, mitochondrial	ENSMUSG00000020459	+	0.147614	0.244394	-	-5.23682	-5.60844	-5.58124	-5.3632	-5.23334	-5.81236	-5.66676	-5.34218	-5.41682	-5.52298	12381000	1	1	1	0.00026976	13.273
Q6NVF4;D6RGT6	Helb	DNA helicase B	ENSMUSG00000020228	+	0.0582312	0.518531	-	-4.04528	-4.08037	-4.01211	-4.25468	-4.22028	-4.18175	-4.29368	-4.07506	-4.37393	-3.97946	49967000	1	4	4	0	24.946
P59708;A0A1W2P7L7	Sf3b6	Splicing factor 3B subunit 6	ENSMUSG00000037361	+	0.048254	0.184272	-	-1.02755	-1.03781	-0.978209	-1.14038	-1.09567	-1.11446	-1.11481	-1.12669	-1.12991	-1.03502	233940000	5	5	5	0	47.016
P29758	Oat	Ornithine aminotransferase, mitochondrial	ENSMUSG00000030934	+	0.00263062	0.969217	-	1.5679	1.67156	1.5592	1.79495	1.54388	1.61707	1.71019	1.5362	1.74632	1.51456	1229300000	19	17	17	0	213.93
A0A0R4J195;Q9CSU0;F6YB25;F7DAY5	Rprd1b	Regulation of nuclear pre-mRNA domain-containing protein 1B	ENSMUSG00000027651	+	0.040484	0.610373	-	-2.15772	-2.15322	-1.87129	-2.1948	-1.96409	-2.11791	-2.1699	-2.13272	-2.17741	-1.94561	111400000	4	4	4	0	43.624
Q8C6B0;H3BJI7;A0A2R8VI07;Q9D7S5;Q76I24;Q5I0W6;Q76I26;A0A2R8VK72;G3X9G9;A0A2R8VHN2	Mettl7a1		ENSMUSG00000054619	+	0.0199722	0.72418	-	0.648845	0.715659	0.74193	0.741302	0.519823	0.603378	0.726082	0.67941	0.715466	0.543363	252990000	7	4	4	0	29.914
Q99LB2;A0A2I3BRG8;A0A2I3BPY3;Q9D2U3;A0A2I3BRQ8;A0A2I3BQ25	Dhrs4	Dehydrogenase/reductase SDR family member 4	ENSMUSG00000022210	+	0.0160679	0.683664	-	0.96939	1.00108	1.09209	1.06687	1.15806	1.01639	1.02445	1.03879	1.11192	1.01559	356290000	9	7	7	0	53.806
O08738	Casp6	Caspase-6;Caspase-6 subunit p18;Caspase-6 subunit p11	ENSMUSG00000027997	+	-0.00689125	0.708758	-	-0.165046	-0.231791	-0.175905	-0.17732	-0.236076	-0.20645	-0.20269	-0.20423	-0.180216	-0.158097	73256000	4	3	3	0	24.293
A0A087WRJ2;A0A087WPF8;A0A087WSR2;E9QN99;A0A087WP24;Q8VCR7;A0A1L1SRH5;A0A1L1SUX1	Abhd14b	Alpha/beta hydrolase domain-containing protein 14B	ENSMUSG00000042073	+	-0.0578583	0.37917	-	0.475352	0.46647	0.216995	0.484938	0.357346	0.534094	0.509317	0.371795	0.500687	0.374499	430610000	9	6	6	0	52.942
Q8CGP5;C0HKE9;C0HKE8;C0HKE7;C0HKE6;C0HKE5;C0HKE4;C0HKE3;C0HKE2;C0HKE1;Q8CGP6;Q8BFU2;Q8CGP4	Hist3h2a	Histone H2A type 1-F;Histone H2A type 1-H;Histone H2A type 3;Histone H2A	ENSMUSG00000078851	+	0.179358	0.0860479	-	2.94028	2.91609	2.83999	2.80188	2.50708	2.76759	2.6997	2.58115	2.5584	2.50168	66686000000	41	11	2	0	146.88
Q9ESW4	Agk	Acylglycerol kinase, mitochondrial	ENSMUSG00000029916	+	0.0143192	0.694316	-	0.0749807	0.152726	0.159836	0.187695	0.0633793	0.081171	0.0954227	0.201898	0.130268	0.0582609	188020000	6	5	5	0	36.006
Q8R574	Prpsap2	Phosphoribosyl pyrophosphate synthase-associated protein 2	ENSMUSG00000020528	+	0.14698	0.0348501	+	-1.09847	-1.06739	-1.05721	-1.15456	-1.01111	-1.35482	-1.0855	-1.16169	-1.3412	-1.18044	86960000	5	6	5	0	55.526
Q62448;G3XA17;F7CBP1;F6TW20;F7DAB1;F7CHS2	Eif4g2	Eukaryotic translation initiation factor 4 gamma 2	ENSMUSG00000005610	+	0.0355915	0.194891	-	1.42295	1.402	1.47163	1.38781	1.49171	1.40228	1.36523	1.36476	1.43572	1.43016	843920000	16	15	15	0	165.48
P19324;A0A140LHR4;A0A140LHK0	Serpinh1	Serpin H1	ENSMUSG00000070436	+	-0.176674	0.0747942	-	3.11706	3.17006	3.11979	3.38067	3.32963	3.26111	3.37648	3.26879	3.609	3.48521	24359000000	84	22	21	0	323.31
P62889;A0A2I3BQF4	Rpl30	60S ribosomal protein L30	ENSMUSG00000058600	+	0.00175552	0.969156	-	2.05964	2.09442	2.14845	1.984	1.976	2.05792	2.07325	1.95428	2.03374	2.13453	3275900000	27	9	9	0	146.99
P68033;P62737;P68134;P63268;D3YZY0;A0A494B9T3;D3Z2K3;A0A1D5RM20;A0A0U1RQ96	Actg2	Actin, alpha cardiac muscle 1;Actin, aortic smooth muscle;Actin, alpha skeletal muscle;Actin, gamma-enteric smooth muscle	ENSMUSG00000059430	+	-0.182698	0.11039	-	3.43964	3.43692	3.178	3.49183	3.08932	3.48322	3.64518	3.47414	3.63702	3.30965	30918000000	79	31	12	0	222.06
Q61792;A2A6H0;A2A6G9;A2A6G7;A2A6G8;A2A6G6;A2A6G5;E9Q0N6;A2A6H1;A2A6G4;A2A6G0;A2A6G3;Q9DC07	Lasp1	LIM and SH3 domain protein 1	ENSMUSG00000038366	+	-0.0603825	0.219246	-	3.02701	3.07877	3.10969	3.11256	3.03957	3.08567	3.14271	3.13858	3.27744	3.02512	14662000000	46	18	18	0	212.19
B7ZNR9;B2RUE8;A0A0A6YWR8;A0A0A6YWM8;E9PVG7;A0A0A6YW53;P97820;F8VPL5;A0A0A6YVZ8;E0CZF8;E0CZD7;E0CXD6;E0CY98;E9PUL9;Q5SXG1;Q5SXG3;G3X9G2;B9EKN8;B2RQ80;Q9JM52;P83510;E0CYV5;A0A0A6YWJ2;A0A0A6YXE5;REV__Q8BPM0;REV__F6XP90;F7AMS7;REV__B7ZNR9;REV__B2RUE8;REV__P97820;REV__A0A0A6YWR8;REV__F8VPL5;REV__A0A0A6YWM8;REV__E9PVG7;REV__A0A0A6YW53;REV__Q7TMY8;REV__A2AFQ0	Map4k4	Mitogen-activated protein kinase kinase kinase kinase 4	ENSMUSG00000026074	+	-0.0239113	0.588346	-	-1.29496	-1.33866	-1.26707	-1.26587	-1.46513	-1.23872	-1.35529	-1.31417	-1.32856	-1.27539	132280000	2	5	4	0	32.674
P14069	S100a6	Protein S100-A6	ENSMUSG00000001025	+	-0.129147	0.282943	-	2.68461	2.60891	2.50049	2.34701	2.46522	2.92584	2.80358	2.43436	2.63028	2.45792	32318000000	28	11	10	0	85.749
Q61768;E9QAK5;A2ARD4	Kif5b	Kinesin-1 heavy chain;Kinesin-like protein	ENSMUSG00000006740	+	-0.0334171	0.101177	-	2.40279	2.35438	2.42899	2.36387	2.42614	2.45285	2.40011	2.42701	2.44363	2.41966	2142600000	27	25	17	0	254.36
P84078;P61205	Arf3	ADP-ribosylation factor 1;ADP-ribosylation factor 3	ENSMUSG00000051853	+	-0.0712669	0.185422	-	2.70981	2.69956	2.63262	2.58063	2.58547	2.78648	2.77733	2.76584	2.57986	2.65491	1356800000	42	8	1	0	117.44
P09581;P05532	Csf1r	Macrophage colony-stimulating factor 1 receptor	ENSMUSG00000024621	+	0.00346832	0.96884	-	2.15983	2.25958	2.00057	2.0779	1.76729	2.0491	2.12568	2.05024	1.99858	2.02423	1279300000	23	12	12	0	139.19
Q8BHN3	Ganab	Neutral alpha-glucosidase AB	ENSMUSG00000071650	+	-0.0273441	0.273218	-	2.79005	2.78247	2.73991	2.80547	2.83175	2.85132	2.79643	2.77594	2.79558	2.8671	3222600000	40	29	29	0	300.38
P52633;D3YU28	Stat6	Signal transducer and transcription activator 6	ENSMUSG00000002147	+	0.0239014	0.247491	-	0.925622	0.910602	0.9324	0.837711	0.906763	0.857212	0.875374	0.904683	0.893703	0.862618	239540000	9	9	9	0	78.521
O54774;A0A1W2P6Q6	Ap3d1	AP-3 complex subunit delta-1	ENSMUSG00000020198	+	0.000976562	0.967828	-	1.29921	1.26236	1.33368	1.26514	1.30456	1.23822	1.28404	1.30937	1.27404	1.3544	759530000	16	15	15	0	139.46
Q3TPJ8;O88487;A2BFF8;A2BFF9;A2BFF5;D3Z258;A0A0N4SVS1;Q3TYJ3;D3Z0M6;O88485	Dync1i2	Cytoplasmic dynein 1 intermediate chain 2	ENSMUSG00000027012	+	-0.076712	0.401638	-	-0.35843	-0.507905	-0.59087	-0.458561	-0.770851	-0.414902	-0.278719	-0.52949	-0.562962	-0.516984	558260000	8	10	10	0	211.22
Q8BU14	Sec62	Translocation protein SEC62	ENSMUSG00000027706	+	-0.0311981	0.299862	-	0.585399	0.653537	0.551727	0.598877	0.557327	0.566927	0.631708	0.574521	0.672966	0.656735	542130000	7	7	7	0	49.648
Q3UVG3	Fam91a1	Protein FAM91A1	ENSMUSG00000037119	+	0.0352268	0.379997	-	-2.00779	-2.01801	-1.89716	-2.00994	-2.11558	-2.05315	-2.06294	-2.07176	-2.05215	-1.98462		2	2	2	0	22.691
P54728	Rad23b	UV excision repair protein RAD23 homolog B	ENSMUSG00000028426	+	-0.0688217	0.102723	-	1.90279	1.85674	1.81047	1.83644	1.99008	1.90613	1.92837	1.91904	1.9725	2.01459	2513400000	19	10	8	0	79.815
A6PWC3;A2A9Q2;Q8BHG1;Q3V3G9	Nrd1	Nardilysin	ENSMUSG00000053510	+	0.0428547	0.0751439	-	1.18286	1.10246	1.1055	1.08758	1.06973	1.08275	1.08681	1.06597	1.0493	1.04902	363360000	12	12	12	0	126.43
A0A0B4J1E7;O35343;D3YTN1	Kpna4	Importin subunit alpha-3	ENSMUSG00000027782	+	-0.0239185	0.463012	-	0.541724	0.525311	0.561556	0.499386	0.484003	0.580832	0.554462	0.626018	0.496193	0.474069	482640000	9	8	3	0	118.56
H7BX95;Q6PDM2;F7AI47;F6QXN3	Srsf1	Serine/arginine-rich splicing factor 1	ENSMUSG00000018379	+	0.0381393	0.67597	-	2.14023	2.06038	2.06394	2.04852	1.73083	1.97946	2.0218	2.06376	2.01609	1.77208	2921400000	24	16	15	0	267.62
F8VQE9;Q8VHH5;A0A1D5RMG4;A0A0G2JDW1;A0A0G2JER6;A0A087WRF2;Q8BXK8;E9Q3K3	Agap3	Arf-GAP with GTPase, ANK repeat and PH domain-containing protein 3	ENSMUSG00000023353	+	0.00267887	0.967664	-	-1.57722	-1.56684	-1.41337	-1.68072	-1.62733	-1.59925	-1.45565	-1.5706	-1.52236	-1.73101	50853000	1	3	3	0	81.773
P62849;A0A286YEB7	Rps24	40S ribosomal protein S24	ENSMUSG00000025290	+	0.146032	0.00369938	+	1.57937	1.60402	1.63993	1.67946	1.69914	1.4105	1.46589	1.56863	1.54447	1.48227	2855400000	19	9	9	0	91.939
Q9CRA5;Q05BZ0	Golph3	Golgi phosphoprotein 3	ENSMUSG00000022200	+	0.0686131	0.417064	-	-2.99298	-3.03784	-3.01617	-2.97713	-2.81719	-3.15738	-3.23143	-2.98578	-2.84116	-2.96864	207780000	1	3	3	0	17.271
Q5KU39	Vps41	Vacuolar protein sorting-associated protein 41 homolog	ENSMUSG00000041236	+	0.0234737	0.650531	-	-1.70358	-1.74538	-1.53172	-1.66813	-1.81732	-1.70857	-1.75254	-1.73296	-1.66117	-1.72826	85375000	4	4	4	0	32.756
Q9CQC8;A0A1L1SST5;A0A1L1SSV6	Spg21	Maspardin	ENSMUSG00000032388	+	0.00209694	0.967034	-	-0.825576	-0.830321	-0.771221	-0.920738	-0.935152	-0.930693	-0.851242	-0.718068	-0.921583	-0.871907	81739000	5	5	5	0	46.957
Q921C5;D3Z390	Bicd2	Protein bicaudal D homolog 2	ENSMUSG00000037933	+	-0.0361092	0.373532	-	-0.305367	-0.316943	-0.19363	-0.303463	-0.256842	-0.337355	-0.24555	-0.213923	-0.251587	-0.147285	93015000	5	4	4	0	29.003
Q99JZ4;P36536	Sar1a	GTP-binding protein SAR1a	ENSMUSG00000020088	+	-0.0823299	0.0193691	-	0.829528	0.866384	0.790184	0.848368	0.758497	0.895893	0.951672	0.863494	0.942511	0.851041	1219000000	10	6	4	0	61.085
Q91V55;P97461;D3YYM6;D3Z1S8	Rps5	40S ribosomal protein S5;40S ribosomal protein S5, N-terminally processed	ENSMUSG00000012848	+	0.0808186	0.0198892	-	1.66741	1.72876	1.75464	1.68959	1.73425	1.59866	1.6173	1.59955	1.63287	1.72217	6927200000	23	12	12	0	154.45
Q8BI84;J3KMG3;J3KMH5;A0A0R4J2D3;A0A0A6YX61	Mia3	Melanoma inhibitory activity protein 3	ENSMUSG00000056050	+	0.0463863	0.561927	-	0.692679	0.736373	0.710779	0.9862	0.987307	0.849913	0.841148	0.647887	0.789722	0.752736	273040000	6	9	9	0	75.566
Q9CXE7;D3Z615;Q8C5H9;Q3V440;E9Q2J2;E9PXY3	Tmed5	Transmembrane emp24 domain-containing protein 5	ENSMUSG00000063406	+	0.0913837	0.0199856	-	-1.2032	-1.3215	-1.21568	-1.19168	-1.26236	-1.3833	-1.33378	-1.29903	-1.36433	-1.2709	124090000	3	2	2	0.00027056	13.375
A0A0R4J0M9;Q8CDG3	Vcpip1	Deubiquitinating protein VCIP135	ENSMUSG00000045210	+	0.0514015	0.391584	-	-3.38858	-3.59785	-3.37111	-3.46759	-3.38813	-3.40891	-3.4716	-3.42944	-3.54899	-3.61134	14941000	1	2	2	0	15.812
Q9CRD0;A0A0J9YUK7;A0A0J9YUB6;A0A0J9YTV6	Ociad1	OCIA domain-containing protein 1	ENSMUSG00000029152	+	0.028545	0.480106	-	-0.803634	-0.895604	-0.816507	-0.885473	-0.804333	-0.815386	-0.823975	-0.8411	-0.873463	-0.994353	88173000	2	3	3	0	31.483
Q4FJZ2;O35345	Kpna6	Importin subunit alpha;Importin subunit alpha-7	ENSMUSG00000003731	+	-0.0375179	0.494536	-	-1.10325	-1.00313	-1.22982	-1.2044	-1.03287	-1.08862	-1.03432	-1.1642	-1.08999	-1.00874	129790000	2	3	2	0.00026853	13.031
P61202;A2AQE4	Cops2	COP9 signalosome complex subunit 2	ENSMUSG00000027206	+	-0.0435036	0.205287	-	1.10021	1.14562	1.01009	1.05892	1.11694	1.07541	1.19051	1.12585	1.1607	1.09684	1210400000	13	14	14	0	182.98
Q9Z1M8;A0A494BAW7	Ik	Protein Red	ENSMUSG00000024474	+	0.00287132	0.966765	-	-0.242391	-0.164832	-0.372515	-0.471886	-0.414427	-0.37541	-0.271914	-0.242076	-0.438486	-0.352521	188430000	4	7	7	0	63.286
B0R091;P61022;B0R092	Chp1	Calcineurin B homologous protein 1	ENSMUSG00000014077	+	-0.124975	0.121568	-	-2.3927	-2.47026	-2.69611	-2.34019	-2.58438	-2.30428	-2.38097	-2.45083	-2.43061	-2.29206	70676000	2	3	3	0	47.481
Q3TF41;Q8BSH9;P28656	Nap1l1	Nucleosome assembly protein 1-like 1	ENSMUSG00000058799	+	0.0648048	0.242914	-	0.967221	0.869308	0.915812	0.874672	0.778002	0.901226	0.82177	0.888721	0.796217	0.673057	682700000	16	7	5	0	63.004
Q8CBY8;Q3TRR2	Dctn4	Dynactin subunit 4	ENSMUSG00000024603	+	0.0215729	0.670132	-	-0.0510416	-0.171508	-0.0270195	-0.263035	-0.205582	-0.127081	-0.19581	-0.14462	-0.220325	-0.138213	172100000	5	4	4	0	56.102
Q99J45;D3YUV1;A0A0J9YUQ4	Nrbp1	Nuclear receptor-binding protein	ENSMUSG00000029148	+	0.0107491	0.825785	-	-0.656682	-0.577235	-0.648329	-0.666779	-0.437826	-0.585159	-0.55323	-0.648667	-0.658388	-0.595151	104340000	3	2	2	0	36.438
Q62348	Tsn	Translin	ENSMUSG00000026374	+	-0.0474892	0.0916217	-	1.67662	1.69233	1.59726	1.64349	1.57946	1.68475	1.67554	1.66285	1.6736	1.72986	635830000	13	10	10	0	141.87
E9PX53;E9QPR5;Q8K2V1;E0CYV2;F6TLH3;E0CXK8	Ppp4r1	Serine/threonine-protein phosphatase 4 regulatory subunit 1	ENSMUSG00000061950	+	0.0178501	0.716769	-	-1.71916	-1.87235	-1.84636	-1.84231	-1.93785	-1.90514	-1.86824	-1.85812	-1.74618	-1.92958	47753000	1	2	2	0	21.129
B7ZNL2;Q78ZA7;A0A140LJB5;A0A140LJ37;A0A140LI78	Nap1l4	Nucleosome assembly protein 1-like 4	ENSMUSG00000059119	+	0.0282276	0.462065	-	1.44722	1.42466	1.44492	1.36436	1.3103	1.46972	1.35427	1.34318	1.34497	1.33817	1416700000	19	9	7	0	116.08
Q8R5L3	Vps39	Vam6/Vps39-like protein	ENSMUSG00000027291	+	-0.0528255	0.253258	-	-1.11126	-1.1264	-1.10109	-1.12127	-1.21741	-1.09906	-1.12881	-0.966426	-1.18268	-1.03633	88950000	4	3	3	0	29.703
Q99J31	Ophn1	Oligophrenin-1	ENSMUSG00000031214	+	0.0458324	0.597936	-	-0.509597	-0.591174	-0.558159	-0.603596	-0.204245	-0.473564	-0.660975	-0.491925	-0.598635	-0.470834	43097000	2	2	2	0.00077821	11.713
Q8CCH2;D6RE41	Nhlrc3	NHL repeat-containing protein 3	ENSMUSG00000042997	+	-0.0920227	0.324295	-	0.09937	-0.132861	0.0956974	0.0545444	-0.214363	0.163101	-0.0702782	0.24907	0.0444622	-0.0238543	193710000	4	3	3	0	27.241
Q8CAA7;E0CX81	Pgm2l1	Glucose 1,6-bisphosphate synthase	ENSMUSG00000030729	+	0.0371975	0.738706	-	-1.80192	-2.06846	-1.87349	-2.21867	-1.88504	-1.96603	-2.04419	-2.02874	-2.23388	-1.76073	76467000	5	4	3	0	19.352
Q8R5H1;A0A1W2P8B7	Usp15	Ubiquitin carboxyl-terminal hydrolase 15	ENSMUSG00000020124	+	0.0532051	0.351172	-	-0.845473	-0.972316	-0.743973	-0.917036	-0.775291	-0.927736	-1.01159	-0.848279	-0.907352	-0.825158	269980000	4	8	7	0	100.14
G5E8J3;Q8K1X1;A0A0U1RQ40	Wdr11	WD repeat-containing protein 11	ENSMUSG00000042055	+	0.0221561	0.47961	-	-0.298911	-0.275823	-0.281168	-0.363445	-0.341099	-0.333771	-0.385832	-0.382337	-0.316576	-0.252711	180460000	3	6	6	0	48.515
Q8K4Z5	Sf3a1	Splicing factor 3A subunit 1	ENSMUSG00000002129	+	-0.016634	0.45855	-	1.44917	1.41197	1.41381	1.40203	1.39844	1.38789	1.4357	1.49877	1.3994	1.43684	627920000	12	13	13	0	159.37
A2AFI9;A2AFJ1;Q60973;F6ZLC6;F6U539	Rbbp7	Histone-binding protein RBBP7	ENSMUSG00000031353	+	0.0127979	0.817059	-	-1.6613	-1.67275	-1.71824	-1.70321	-1.62116	-1.73494	-1.50324	-1.68445	-1.8096	-1.70843	119820000	2	8	2	0	32.003
A0A1B0GRH2;A0A1B0GRT6;P49446	Ptpre	Receptor-type tyrosine-protein phosphatase epsilon	ENSMUSG00000041836	+	0.222646	0.0806944	-	-1.87418	-1.83038	-1.48396	-1.90606	-1.57898	-1.96813	-2.04495	-1.75107	-2.16454	-1.8581	17663000	2	2	2	0.00026838	13.013
P50580	Pa2g4	Proliferation-associated protein 2G4	ENSMUSG00000025364	+	0.01031	0.833109	-	2.99067	3.08223	2.99724	2.98592	2.81205	2.90011	2.98954	2.99848	2.96022	2.9682	4280100000	41	25	25	0	323.31
A0A338P7L8;Q8BJF9	Chmp2b	Charged multivesicular body protein 2b	ENSMUSG00000004843	+	-0.0441837	0.533172	-	-0.190473	-0.19093	-0.198423	-0.328764	-0.224239	-0.0440884	-0.126335	-0.33974	-0.0772915	-0.324456	217350000	3	5	5	0	42.264
Q91YR7	Prpf6	Pre-mRNA-processing factor 6	ENSMUSG00000002455	+	0.130512	0.146172	-	0.0433531	0.144105	0.202772	0.122017	0.474266	0.000507355	0.0473404	0.155391	-0.00515366	0.135867	270290000	5	8	8	0	82.58
O70475;D3YXP9	Ugdh	UDP-glucose 6-dehydrogenase	ENSMUSG00000029201	+	-0.031641	0.376273	-	1.47594	1.52839	1.43718	1.53697	1.48974	1.46179	1.53411	1.46215	1.60848	1.55989	1463700000	17	14	14	0	223.52
Q8BSL7;A2A6T9	Arf2	ADP-ribosylation factor 2	ENSMUSG00000062421	+	-0.0299837	0.789844	-	-3.43069	-3.39236	-3.38704	-3.46257	-3.15628	-3.68868	-3.12368	-3.25263	-3.30943	-3.30461	128710000	1	7	1	0.0054187	5.6581
P62852;A0A1L1SQA8	Rps25	40S ribosomal protein S25	ENSMUSG00000009927	+	0.144598	0.000806225	+	1.43188	1.51345	1.46259	1.3797	1.42911	1.28689	1.27846	1.27275	1.29053	1.36511	3305900000	14	11	11	0	86.671
E9QAD4;Q7TQK5	Ccdc93	Coiled-coil domain-containing protein 93	ENSMUSG00000026339	+	-0.0549885	0.103948	-	1.90028	1.79147	1.8122	1.71819	1.78996	1.86414	1.83351	1.86684	1.85139	1.87116	641540000	17	11	11	0	104.12
Q3TIR3;A0A1B0GSI8;A0A1B0GS30;Q80XE1	Ric8a	Synembryn-A	ENSMUSG00000025485	+	0.0567055	0.218564	-	-1.58611	-1.67709	-1.71262	-1.79327	-1.61461	-1.65909	-1.7208	-1.74681	-1.78695	-1.75357	35671000	3	3	3	0	28.586
Q791V5;A2AFW6;Q9D050	Mtch2	Mitochondrial carrier homolog 2	ENSMUSG00000027282	+	-0.00316658	0.966622	-	0.116876	0.016818	0.0970325	0.111574	-0.208984	0.0905399	0.029747	0.10283	0.0458603	-0.119828	556330000	5	5	5	0	61.187
Q91XU3	Pip4k2c	Phosphatidylinositol 5-phosphate 4-kinase type-2 gamma	ENSMUSG00000025417	+	0.0157494	0.749633	-	-0.0479593	-0.154832	0.0128269	-0.119116	0.0188541	-0.162184	-0.0381165	-0.0261354	-0.141829	-0.00070858	174880000	8	8	8	0	62.022
Q9DBG5;A0A3B2WCW2	Plin3	Perilipin-3	ENSMUSG00000024197	+	0.00100708	0.966098	-	1.76243	1.74818	1.75681	1.78986	1.71534	1.71708	1.73031	1.79174	1.71895	1.8095	1609400000	20	15	15	0	189.51
Q9EQQ2	Yipf5	Protein YIPF5	ENSMUSG00000024487	+	-0.0651791	0.413775	-	-1.88038	-1.8628	-1.6321	-1.78723	-1.73015	-1.66153	-1.86548	-1.8012	-1.51495	-1.7236	140790000	2	2	2	0	34.944
A0A0G2JGL8;Q99PU8	Dhx30	Putative ATP-dependent RNA helicase DHX30	ENSMUSG00000032480	+	-0.0131931	0.733531	-	-0.29359	-0.280311	-0.23053	-0.276123	-0.142612	-0.204111	-0.296614	-0.247264	-0.259624	-0.149587	228000000	5	8	8	0	72.421
Q6NSR8;F6T2H5	Npepl1	Probable aminopeptidase NPEPL1	ENSMUSG00000039263	+	-0.111919	0.411216	-	1.38024	1.38084	1.34582	1.32937	0.776491	1.42916	1.40334	1.40735	1.39564	1.13686	520910000	9	7	7	0	142.07
Q8K2C9	Hacd3	Very-long-chain (3R)-3-hydroxyacyl-CoA dehydratase 3	ENSMUSG00000033629	+	-0.0582996	0.576125	-	-4.82601	-4.60777	-5.08269	-4.88254	-4.69962	-4.9057	-4.72914	-4.72198	-4.86946	-4.58084	28300000	2	3	3	0	30.436
Q9Z0N2	Eif2s3y	Eukaryotic translation initiation factor 2 subunit 3, Y-linked	ENSMUSG00000069049	+	0.107075	0.505378	-	-3.65296	-3.63202	-3.51382	-3.51561	-2.96312	-3.8553	-3.62569	-3.54648	-3.43945	-3.34597	25146000	1	17	1	0	30.028
O54833;A0A1D5RLE4;A0A1D5RM55;A0A1D5RM74	Csnk2a2	Casein kinase II subunit alpha	ENSMUSG00000046707	+	-0.0398315	0.583157	-	-1.97694	-2.17611	-2.19363	-2.19842	-2.35344	-2.16427	-2.04327	-2.23046	-2.18938	-2.07199	64126000	3	4	4	0	46.04
Q8BLN5	Lss	Lanosterol synthase	ENSMUSG00000033105	+	0.00921955	0.795544	-	-1.57031	-1.6258	-1.53913	-1.46104	-1.51789	-1.59323	-1.49776	-1.55881	-1.51045	-1.60001	73550000	2	4	4	0	46.755
Q9ERA6;A0A0G2JEN8	Tfip11	Tuftelin-interacting protein 11	ENSMUSG00000029345	+	0.0700285	0.149216	-	-1.83329	-1.87895	-1.78101	-1.79459	-1.69902	-1.89055	-1.92313	-1.80892	-1.93892	-1.77549	33966000	1	2	2	0	18.965
Q9Z2X1;J3QM80;J3QMT0;J3QP45;J3QNH2;J3QMV8	Hnrnpf	Heterogeneous nuclear ribonucleoprotein F;Heterogeneous nuclear ribonucleoprotein F, N-terminally processed	ENSMUSG00000042079	+	0.0579933	0.21141	-	2.00509	2.04015	1.91808	1.99403	2.16208	1.91942	1.95968	2.00395	1.95201	1.99439	3843600000	25	14	12	0	286.2
P63168;Q80ZS7	Dynll1	Dynein light chain 1, cytoplasmic	ENSMUSG00000009013	+	-0.017524	0.59952	-	-0.239617	-0.260377	-0.253811	-0.263592	-0.120308	-0.252964	-0.207472	-0.231864	-0.206942	-0.150844	692710000	7	4	2	0	14.892
Q9D9Z5;D3YXY5	Dda1	DET1- and DDB1-associated protein 1	ENSMUSG00000074247	+	0.0255358	0.715885	-	-2.21001	-2.17091	-2.08757	-2.24962	-1.92912	-2.28136	-2.13017	-2.18654	-2.10731	-2.06953	56337000	1	2	2	0	19.671
Q3TFP0;Q9R0U0;A3KG57	Srsf10	Serine/arginine-rich splicing factor 10	ENSMUSG00000028676	+	0.0317736	0.505952	-	-1.12669	-1.05146	-0.932772	-1.0597	-1.20042	-1.14274	-1.10879	-1.07962	-1.1059	-1.09287	132480000	2	4	4	0	44.77
F8WHU5;Q4VA53	Pds5b	Sister chromatid cohesion protein PDS5 homolog B	ENSMUSG00000034021	+	0.141135	0.0084876	+	-0.571036	-0.529611	-0.517572	-0.623617	-0.731173	-0.728014	-0.695719	-0.755044	-0.76593	-0.733979	670470000	2	10	9	0	181.71
Q8K1C0	Angel2	Protein angel homolog 2	ENSMUSG00000026634	+	-0.060239	0.726212	-	-4.05235	-4.35504	-4.41669	-4.34262	-4.70308	-3.98078	-4.60224	-4.19131	-4.63558	-4.15868	6617700	1	2	2	0	17.886
A0A140LJE8;P70671	Irf3	Interferon regulatory factor 3	ENSMUSG00000003184	+	-0.0421425	0.730823	-	-0.567286	-0.78748	-0.890291	-0.6947	-0.777096	-0.28524	-0.840652	-0.843423	-0.769911	-0.766915	166790000	3	3	3	0	25.218
D3Z4B2;Q9CWZ7;A0A494BA20;A0A494BAE3;A0A494BA49;A0A494BAX2;A0A494BBF5	Napg	Gamma-soluble NSF attachment protein	ENSMUSG00000024581	+	0.0479073	0.296085	-	0.946197	0.911929	1.05087	0.893278	0.806877	0.85738	0.853395	0.938863	0.854401	0.865577	1922500000	9	9	9	0	78.05
Q8K1A6;E9PX94	Cc2d1a	Coiled-coil and C2 domain-containing protein 1A	ENSMUSG00000036686	+	-0.0293373	0.469475	-	-1.21707	-1.21469	-1.27349	-1.3233	-1.11002	-1.18796	-1.24936	-1.21075	-1.16118	-1.18263	50781000	4	3	3	0	30.282
Q8CCB4;E9PXG9;E9PYD3;F6Z4G7;E9Q648;E9PWD1;E9Q3C3	Vps53	Vacuolar protein sorting-associated protein 53 homolog	ENSMUSG00000017288	+	0.00779114	0.802216	-	0.615468	0.555554	0.611828	0.484472	0.621077	0.515974	0.583426	0.563342	0.582926	0.603776	192990000	9	8	8	0	54.484
Q8VDP4	Ccar2	Cell cycle and apoptosis regulator protein 2	ENSMUSG00000033712	+	0.030117	0.191839	-	0.591523	0.551038	0.537058	0.511545	0.521379	0.531639	0.491722	0.535716	0.542887	0.459994	421270000	9	11	11	0	168.11
A0A2R8VHH1;Q99P88	Nup155	Nuclear pore complex protein Nup155	ENSMUSG00000022142	+	0.0313377	0.265472	-	0.182305	0.265658	0.162983	0.200512	0.141317	0.19083	0.162531	0.182242	0.102947	0.157537	256100000	7	9	9	0	112.68
P70271;Q5SWV3	Pdlim4	PDZ and LIM domain protein 4	ENSMUSG00000020388	+	-0.0893223	0.457838	-	-0.475682	-0.299993	-0.357208	-0.272642	0.102667	-0.313707	-0.224823	-0.225968	-0.13368	0.0419321	513400000	6	5	5	0	54.624
A0A494BBP6;A0A494B9X3;E9Q9M1;Q3V1L4	Nt5c2	Cytosolic purine 5-nucleotidase	ENSMUSG00000025041	+	0.0823753	0.165881	-	-0.792409	-0.701074	-0.521524	-0.65415	-0.608007	-0.755379	-0.845102	-0.693843	-0.710346	-0.684371	98921000	2	2	2	0	14.251
Q99MN9;E9Q1J7;D3YZC1	Pccb	Propionyl-CoA carboxylase beta chain, mitochondrial	ENSMUSG00000032527	+	0.0373322	0.435866	-	1.01075	0.968585	1.17945	1.10792	0.956575	0.964878	0.982796	1.049	1.02734	1.0126	334710000	16	10	10	0	92.791
Q3UCV8;A0A2I3BRS5	Otulin	Ubiquitin thioesterase otulin	ENSMUSG00000046034	+			-											52678000	1	2	2	0	22.915
E0CZE0;Q8VBW6	Nae1	NEDD8-activating enzyme E1 regulatory subunit	ENSMUSG00000031878	+	-0.0139137	0.879437	-	-1.82364	-1.94036	-1.92225	-1.80405	-2.19685	-1.92986	-1.8077	-2.00017	-2.08087	-1.79899	185490000	4	4	4	0	63.392
A0A3B2WBL1;Q5XJF6;P53026;A0A3B2W824;A0A3B2WDD2;A0A3B2W820;D6RE43;A0A3B2WCA5	Rpl10a	Ribosomal protein;60S ribosomal protein L10a	ENSMUSG00000037805	+	0.0203587	0.530917	-	3.10494	3.10572	3.13297	3.08297	3.0337	3.01061	3.06177	3.0679	3.04923	3.16898	7763500000	54	15	15	0	144.08
Q9R0X4;Q32MW3	Acot9	Acyl-coenzyme A thioesterase 9, mitochondrial;Acyl-coenzyme A thioesterase 10, mitochondrial	ENSMUSG00000025287	+	-0.0264675	0.434626	-	1.47976	1.54821	1.59427	1.65309	1.58355	1.65455	1.56967	1.59995	1.58125	1.5858	1295200000	18	15	15	0	109.1
Q91X51	Gorasp1	Golgi reassembly-stacking protein 1	ENSMUSG00000032513	+	-0.0159893	0.775304	-	-1.54591	-1.55853	-1.50505	-1.44718	-1.37452	-1.51101	-1.57757	-1.4862	-1.45384	-1.32261	110610000	2	3	2	0.00053022	12.52
B1ATP7;Q80Y81;B1ATP9	Elac2	Zinc phosphodiesterase ELAC protein 2	ENSMUSG00000020549	+	0.0467178	0.467237	-	-2.19758	-2.13126	-2.06818	-2.32086	-2.266	-2.35088	-2.3067	-2.1353	-2.26096	-2.16363	127870000	3	6	6	0	68.119
Q8BWW3;Q9CYR6	Pgm3	Phosphoacetylglucosamine mutase	ENSMUSG00000056131	+	-0.0301262	0.245567	-	0.243524	0.282317	0.233913	0.278709	0.257637	0.217253	0.317791	0.314961	0.336655	0.260072	313790000	11	9	9	0	66.933
A0A3Q4EC26;A0A3Q4L2V5;Q9DCJ1;A0A3Q4L2Y8	Mlst8	Target of rapamycin complex subunit LST8	ENSMUSG00000024142	+	0.0527216	0.298159	-	-2.41998	-2.42647	-2.34074	-2.52492	-2.5125	-2.41177	-2.59028	-2.46995	-2.45724	-2.55897	21325000	2	2	2	0	14.932
Q3TIU4	Pde12	2,5-phosphodiesterase 12	ENSMUSG00000043702	+	0.134189	0.0269059	+	-1.18054	-1.06428	-1.0149	-1.19629	-0.97838	-1.2352	-1.22392	-1.17524	-1.3	-1.17097	137860000	2	6	6	0	82.542
A0A0A0MQ90;P97352	S100a13	Protein S100-A13	ENSMUSG00000042312	+	-0.0766972	0.367724	-	1.81531	1.70197	1.49588	1.64824	1.54333	1.92285	1.68839	1.57327	1.70645	1.69726	2254800000	12	7	7	0	72.274
Q9CQ45	Nenf	Neudesin	ENSMUSG00000037499	+	-0.0814789	0.238244	-	-0.708053	-0.628747	-0.796122	-0.6012	-0.61524	-0.688187	-0.529215	-0.722873	-0.437313	-0.56438	228010000	3	2	2	0	62.126
Q8QZS1;E0CX19	Hibch	3-hydroxyisobutyryl-CoA hydrolase, mitochondrial	ENSMUSG00000041426	+	-0.026022	0.451104	-	-0.227201	-0.120269	-0.124723	-0.137577	-0.10294	-0.103018	-0.0966549	-0.148849	-0.0449829	-0.189095	136650000	3	3	3	0	46.358
O70435;E0CX62;E0CZ34;F8WH02;E0CYL6;F7BWF9	Psma3	Proteasome subunit alpha type-3	ENSMUSG00000060073	+	-0.00471344	0.834613	-	2.28387	2.30041	2.31525	2.30685	2.30828	2.2459	2.28523	2.3132	2.31913	2.37477	4208500000	28	17	17	0	154.18
Q8K274	Fn3krp	Ketosamine-3-kinase	ENSMUSG00000039253	+	-0.0842216	0.396712	-	-1.86448	-1.83538	-1.59078	-1.59102	-1.55056	-1.76704	-1.71044	-1.4707	-1.43108	-1.63185	89317000	2	2	2	0.00078329	12.075
Q9CXA2	L3hypdh	Trans-L-3-hydroxyproline dehydratase	ENSMUSG00000019718	+	-0.0619429	0.449563	-	-4.50181	-4.27732	-4.32829	-4.20193	-4.5119	-4.3244	-4.22738	-4.32747	-4.1776	-4.45466	34200000	2	3	3	0	42.741
Q9CPQ8;J3QNM7	Atp5l	ATP synthase subunit g, mitochondrial	ENSMUSG00000038717	+	-0.0125244	0.751508	-	0.372901	0.317143	0.369932	0.363169	0.251722	0.344637	0.4552	0.33991	0.26643	0.331313	678920000	14	6	6	0	59.62
H3BLL3;Q921G6;H3BIX9;H3BK42	Lrch4	Leucine-rich repeat and calponin homology domain-containing protein 4	ENSMUSG00000093445	+	0.0397793	0.482194	-	-0.270646	-0.285232	-0.124929	-0.3276	-0.147352	-0.334921	-0.287582	-0.162131	-0.354193	-0.215829	84867000	4	4	4	0	32.864
Q8VCK3;P83887	Tubg2	Tubulin gamma-2 chain;Tubulin gamma-1 chain	ENSMUSG00000045007	+	0.0732323	0.260725	-	-2.42773	-2.29608	-2.2564	-2.39219	-2.30762	-2.54818	-2.34484	-2.42523	-2.25191	-2.47603	54854000	1	2	2	0	18.004
Q8BP67	Rpl24	60S ribosomal protein L24	ENSMUSG00000098274	+	0.0593689	0.256614	-	2.87914	2.9528	3.0211	2.96027	2.95871	2.73803	2.88671	2.91485	2.99393	2.94165	4811400000	37	15	15	0	118.69
Q9WVA2;Q4FZG7	Timm8a1	Mitochondrial import inner membrane translocase subunit Tim8 A	ENSMUSG00000048007	+	-0.0355423	0.682243	-	-4.5471	-4.40153	-4.41251	-4.17486	-4.65322	-4.39175	-4.47586	-4.4302	-4.34708	-4.36662	124410000	3	6	6	0	61.127
Q3TCD4;Q9WUR2;E9Q7A8;E9PYC6;E9Q858;E9PUY9;E9PYA9;E9PVM6;E9PY42;Q78JN3	Eci3	Enoyl-CoA delta isomerase 2, mitochondrial	ENSMUSG00000021416	+	0.032452	0.345295	-	-0.467046	-0.391091	-0.383512	-0.343409	-0.344383	-0.468222	-0.465704	-0.414386	-0.34256	-0.40083	136140000	5	4	4	0	30.157
A0A0R4J0U7;Q8R395	Commd5	COMM domain-containing protein 5	ENSMUSG00000055041	+	0.0184368	0.786335	-	-1.89253	-1.96083	-1.99593	-2.03784	-1.79459	-1.96694	-2.13138	-1.8374	-1.88457	-1.9536	122210000	4	4	4	0	29.429
P68033;P62737;P68134;P63268;D3YZY0;A0A494B9T3;D3Z2K3;A0A1D5RM20;A0A0U1RQ96	Acta2	Actin, alpha cardiac muscle 1;Actin, aortic smooth muscle;Actin, alpha skeletal muscle;Actin, gamma-enteric smooth muscle	ENSMUSG00000035783	+	-0.182698	0.11039	-	3.43964	3.43692	3.178	3.49183	3.08932	3.48322	3.64518	3.47414	3.63702	3.30965	30918000000	79	31	12	0	222.06
O88207;A3KGE7;A0A5F8MQ70;Q61245	Col5a1	Collagen alpha-1(V) chain	ENSMUSG00000026837	+	-0.0500118	0.539796	-	-2.26519	-2.2452	-2.16362	-2.12866	-1.9769	-2.22806	-2.10861	-2.24461	-1.96189	-1.98634	46849000	1	2	2	0	57.051
E9Q6A9;Q02248;D3YUH4;F6QZ47;F7BAC9	Ctnnb1	Catenin beta-1	ENSMUSG00000006932	+	-0.204882	0.129361	-	0.274232	0.51348	0.178862	0.595135	0.38476	0.565214	0.772264	0.475007	0.835283	0.323108	268800000	7	7	6	0	52.843
P48036;A0A0G2JGQ0	Anxa5	Annexin A5	ENSMUSG00000027712	+	-0.0706394	0.257295	-	4.68749	4.6125	4.703	4.64668	4.41692	4.70651	4.67811	4.7589	4.6799	4.59636	53611000000	110	35	34	0	323.31
Q9DBC7;A2AI69;P12849;D3Z0V6;D3Z068;D3YTM5	Prkar1a	cAMP-dependent protein kinase type I-alpha regulatory subunit;cAMP-dependent protein kinase type I-alpha regulatory subunit, N-terminally processed	ENSMUSG00000020612	+	0.0436676	0.495597	-	2.23037	2.21292	2.21007	2.15744	2.36204	2.10309	2.14571	2.19304	2.12743	2.38522	2113100000	24	17	17	0	160.46
F8WHL2;Q8CIE6;F6XJN3;D6RH55	Copa	Coatomer subunit alpha;Coatomer subunit alpha;Xenin;Proxenin	ENSMUSG00000026553	+	-0.015284	0.598692	-	3.40375	3.42671	3.41807	3.4614	3.49907	3.40463	3.48503	3.40264	3.49181	3.50131	4344200000	66	42	42	0	323.31
Q9D0J8	Ptms	Parathymosin	ENSMUSG00000030122	+	-0.127627	0.129848	-	0.448148	0.208175	0.175161	0.176079	0.145926	0.541988	0.30859	0.287896	0.255594	0.397553	1388500000	6	3	3	0	45.365
P97315	Csrp1	Cysteine and glycine-rich protein 1	ENSMUSG00000026421	+	-0.237717	0.149129	-	2.95199	3.06916	2.78172	3.11749	2.59645	3.10006	3.40922	3.03884	3.3677	2.78959	7221700000	33	12	12	0	209.31
Q99LB6;E0CYU5	Mat2b	Methionine adenosyltransferase 2 subunit beta	ENSMUSG00000042032	+	-0.0015358	0.96608	-	-0.628913	-0.66924	-0.495283	-0.647652	-0.594595	-0.588085	-0.665426	-0.619662	-0.587234	-0.567595	168450000	3	3	3	0	67.819
Q91YS8;D3Z368	Camk1	Calcium/calmodulin-dependent protein kinase type 1	ENSMUSG00000030272	+	-0.00249557	0.965934	-	1.01928	0.994611	0.930853	0.994514	0.918339	0.909027	0.980413	0.972867	0.845329	1.16244	352910000	12	7	5	0	75.163
H3BJU7;H3BJ45;H3BJ40;H3BKH9;H3BJX8;Q60875;H3BJM4;H3BJ48;H3BLJ1;H3BIX8;H3BLF9;H3BJ59;H3BL15	Arhgef2	Rho guanine nucleotide exchange factor 2	ENSMUSG00000028059	+	0.0673786	0.180482	-	1.31337	1.25848	1.38071	1.22985	1.4557	1.26439	1.19736	1.3215	1.24049	1.27747	379280000	12	9	9	0	73.26
Q64010;Q8JZR2;Q5ND50;F7D232;Q3TQV3	Crk	Adapter molecule crk	ENSMUSG00000017776	+	-0.0384819	0.339859	-	-0.488544	-0.462361	-0.551872	-0.511288	-0.49621	-0.569237	-0.415529	-0.494418	-0.364309	-0.474372	466830000	10	7	7	0	62.025
Q8BH61	F13a1	Coagulation factor XIII A chain	ENSMUSG00000039109	+	-0.02183	0.964798	-	0.00130939	0.269734	-0.500116	0.0900269	1.56118	-0.145704	0.29888	-0.400422	0.237434	1.54109	356480000	8	6	6	0	46.089
Q9WUM3;A0A494B9Y4;A0A494BAI1;D3YUG6	Coro1b	Coronin-1B	ENSMUSG00000024835	+	0.00146065	0.964674	-	1.80875	1.77771	1.83666	1.82409	1.92301	1.8119	1.78754	1.91047	1.8281	1.82492	3065500000	19	13	12	0	99.297
Q9R0Q6;A0A0G2JF52	Arpc1a	Actin-related protein 2/3 complex subunit 1A	ENSMUSG00000029621	+	0.00193405	0.964004	-	-0.776069	-0.645078	-0.723242	-0.683836	-0.815275	-0.763002	-0.783072	-0.626262	-0.719805	-0.761029	66583000	2	3	2	0	27.641
P26883;F6X9I3;Q80YE1;Q9Z2I2	Fkbp1a	Peptidyl-prolyl cis-trans isomerase FKBP1A;Peptidyl-prolyl cis-trans isomerase	ENSMUSG00000032966	+	-0.0736496	0.116701	-	0.022706	0.229478	0.0696583	0.117147	0.129856	0.183971	0.21431	0.113547	0.255754	0.169511	1389900000	7	4	4	0	68.955
Q9CQX2	Cyb5b	Cytochrome b5 type B	ENSMUSG00000031924	+	-0.140299	0.206656	-	-0.238658	-0.285966	-0.512407	-0.265821	-0.736044	-0.256596	-0.189804	-0.281167	-0.212616	-0.39722	213770000	2	2	2	0	82.141
Q8CBB7;P22892	Ap1g1	AP-1 complex subunit gamma-1	ENSMUSG00000031731	+	-0.0703907	0.21401	-	0.495727	0.412519	0.396616	0.252073	0.29553	0.48209	0.455469	0.426753	0.337492	0.502614	474610000	8	8	8	0	75.539
Q6PGG2	Gmip	GEM-interacting protein	ENSMUSG00000036246	+	0.095384	0.163535	-	-1.06108	-1.15089	-0.971479	-1.01133	-0.920118	-1.09953	-1.22942	-1.02356	-1.23022	-1.00909	106940000	3	3	3	0	22.428
P61164;A0A494BB86;A0A494BAH0	Actr1a	Alpha-centractin	ENSMUSG00000025228	+	-0.0183994	0.628101	-	1.84652	1.87244	1.86121	1.80257	1.69245	1.84715	1.86698	1.85507	1.82066	1.77733	1281600000	15	9	6	0	153.83
Q9CQ22;A0A0A6YX02	Lamtor1	Ragulator complex protein LAMTOR1	ENSMUSG00000030842	+	-0.00397568	0.963403	-	0.175767	0.105741	0.210436	0.00998878	-0.231455	0.0799236	0.037672	0.101701	0.112497	-0.0414381	866370000	11	6	6	0	78.342
Q6GQT9	Nomo1	Nodal modulator 1	ENSMUSG00000030835	+	-0.0496426	0.107223	-	1.44808	1.3815	1.43137	1.4158	1.48585	1.52538	1.4047	1.47859	1.5154	1.48676	822930000	16	16	16	0	157.8
P68510	Ywhah	14-3-3 protein eta	ENSMUSG00000018965	+	0.00497971	0.963143	-	2.8585	2.62295	2.89689	2.65655	2.4696	2.68582	2.66461	2.95697	2.59045	2.58173	6109500000	35	18	14	0	323.31
O35841	Api5	Apoptosis inhibitor 5	ENSMUSG00000027193	+	0.00872841	0.816538	-	0.841416	0.863168	0.940052	0.775425	0.968765	0.845516	0.847361	0.876594	0.871323	0.904391	700980000	9	13	13	0	135.04
Q8R5A3;S4R2K5;F2Z4B7;G5E867;F2Z3U3	Apbb1ip	Amyloid beta A4 precursor protein-binding family B member 1-interacting protein	ENSMUSG00000026786	+	0.0410343	0.387901	-	0.944463	1.02174	1.06744	0.950006	0.811972	0.914097	0.920788	0.957597	0.914415	0.883554	537010000	8	6	6	0	40.235
Q9CU62;S4R179	Smc1a	Structural maintenance of chromosomes protein 1A	ENSMUSG00000041133	+	0.0243855	0.58471	-	1.11579	1.11069	1.03578	1.01395	0.931042	1.10193	1.02907	1.02773	0.971689	0.954913	738700000	11	21	21	0	289.04
Q3UQ44	Iqgap2	Ras GTPase-activating-like protein IQGAP2	ENSMUSG00000021676	+	-0.0527084	0.255662	-	2.04722	1.96325	1.92127	1.87102	2.00109	2.06916	1.94033	1.98727	1.97108	2.09957	1537100000	20	19	15	0	128.79
O70145;A0A087WPH0	Ncf2	Neutrophil cytosol factor 2	ENSMUSG00000026480	+	0.059433	0.530175	-	2.31352	2.15399	2.37238	2.02046	2.20152	2.24729	2.04904	2.30896	1.95094	2.20847	2661600000	28	16	16	0	121.22
E9PYI8;Q9JMA1	Usp14	Ubiquitin carboxyl-terminal hydrolase;Ubiquitin carboxyl-terminal hydrolase 14	ENSMUSG00000047879	+	-0.0272938	0.262018	-	1.37777	1.30587	1.35425	1.3667	1.30702	1.37664	1.33868	1.43173	1.34463	1.35639	1087100000	12	12	12	0	123.16
A0A1D5RL92;G5E8I8;Q8CGZ0	Cherp	Calcium homeostasis endoplasmic reticulum protein	ENSMUSG00000052488	+	0.0300505	0.69429	-	-0.91958	-0.953122	-0.987436	-0.991413	-1.30594	-1.11972	-0.994148	-1.03686	-1.04621	-1.1108	125450000	2	2	2	0	37.091
Q99KI3	Emc3	ER membrane protein complex subunit 3	ENSMUSG00000030286	+	-0.0611385	0.432295	-	-3.48505	-3.67349	-3.50214	-3.55826	-3.62067	-3.51347	-3.61379	-3.26753	-3.50826	-3.63086		1	1	1	0	20.429
D3Z4U0;Q9R020;E9PUD0;A0A0G2JGE3;V9GX51;A0A0H2UH20	Zranb2	Zinc finger Ran-binding domain-containing protein 2	ENSMUSG00000028180	+	-0.0135799	0.869062	-	-0.451407	-0.418672	-0.464384	-0.510628	-0.812904	-0.535023	-0.439835	-0.471242	-0.502716	-0.64128	160850000	3	3	3	0	35.689
Q8VCS3	Fam20b	Glycosaminoglycan xylosylkinase	ENSMUSG00000033557	+	-0.016041	0.870511	-	-5.31808	-4.89791	-5.06558	-5.12336	-5.08447	-4.98841	-5.05472	-5.34634	-4.98237	-5.03735	5284300	1	1	1	0.00026695	12.808
Q6PHN9;S4R1W7	Rab35	Ras-related protein Rab-35	ENSMUSG00000029518	+	-0.0487835	0.244968	-	0.495856	0.39449	0.369711	0.334089	0.31181	0.394192	0.416557	0.516566	0.404856	0.417703	550800000	7	5	5	0	65.944
Q3TQN1;O88856;A0A0G2JE92	Tpst2	Protein-tyrosine sulfotransferase 2	ENSMUSG00000029344	+	-0.0653858	0.46598	-	-0.278838	-0.256463	-0.17215	-0.235895	-0.017746	-0.361917	-0.164783	-0.0963125	-0.0907478	0.0795984	61729000	2	2	2	0	20.11
Q9DAR7;Q3TBW9;D6RFQ0	Dcps	m7GpppX diphosphatase	ENSMUSG00000032040	+	0.132421	0.0246021	+	-1.00422	-1.01003	-0.882137	-0.95133	-0.811291	-1.09117	-1.03569	-1.05015	-0.98436	-1.15974	156670000	5	5	5	0	53.018
Q99KP6	Prpf19	Pre-mRNA-processing factor 19	ENSMUSG00000024735	+	0.0463123	0.145103	-	2.23743	2.22793	2.23094	2.1769	2.09594	2.15834	2.17455	2.15813	2.12075	2.12582	1508900000	20	15	15	0	254.92
P84102;A2ARQ2;B2KF73;D6RCY2;D6RIP7;A2ARQ4;O88892	Serf2	Small EDRK-rich factor 2;Small EDRK-rich factor 1	ENSMUSG00000074884	+	0.0597763	0.493922	-	-1.08287	-0.847909	-1.08398	-0.922531	-0.902082	-1.19025	-1.143	-1.04499	-0.816795	-0.943229	155460000	2	2	2	0.00052938	12.491
E9Q4B9;E9Q827;P56212;E9PXD7	Arpp19	cAMP-regulated phosphoprotein 19	ENSMUSG00000007656	+			-												1	2	1	0.0061275	5.3404
Q9D1Q6	Erp44	Endoplasmic reticulum resident protein 44	ENSMUSG00000028343	+	-0.0311253	0.304922	-	0.756488	0.770228	0.715593	0.753685	0.778315	0.71377	0.76083	0.829242	0.765034	0.86106	1606600000	13	11	11	0	103.46
Q6P9Q4	Fhod1	FH1/FH2 domain-containing protein 1	ENSMUSG00000014778	+	-0.0286858	0.533657	-	0.62709	0.522138	0.556068	0.472549	0.597307	0.636974	0.574165	0.638162	0.453005	0.616275	195380000	10	8	8	0	77.108
Q8BIJ6;E9PWN2;E9PWN3	Iars2	Isoleucine--tRNA ligase, mitochondrial	ENSMUSG00000026618	+	-0.0334324	0.18494	-	0.634667	0.664548	0.695768	0.69648	0.606487	0.700909	0.65086	0.718381	0.666134	0.728829	509770000	8	15	15	0	166.95
Q8CCP0;A0A1Y7VM23;A0A1Y7VJ12	Nemf	Nuclear export mediator factor Nemf	ENSMUSG00000020982	+	0.0386242	0.356857	-	0.00715923	-0.0282068	0.0865936	0.0152321	0.134418	-0.0278625	-0.0177174	-0.00270367	-0.0367718	0.107131	190390000	5	7	7	0	55.02
Q9Z2I0	Letm1	LETM1 and EF-hand domain-containing protein 1, mitochondrial	ENSMUSG00000005299	+	-0.00928612	0.733412	-	1.20441	1.13958	1.18234	1.17624	1.17323	1.21463	1.13412	1.22488	1.11774	1.23087	569100000	8	8	8	0	92.04
A2AE27;Q9DBT5	Ampd2	AMP deaminase 2	ENSMUSG00000027889	+	-0.091222	0.095827	-	-0.460944	-0.444327	-0.495955	-0.365118	-0.248117	-0.372255	-0.335289	-0.287862	-0.303579	-0.259366	226990000	4	7	7	0	71.611
Q8C878;Q3TL72;A0A0N4SVZ2	Uba3	NEDD8-activating enzyme E1 catalytic subunit	ENSMUSG00000030061	+	-0.0381283	0.217663	-	0.281306	0.230504	0.327822	0.253475	0.360479	0.355145	0.296705	0.290717	0.331467	0.370194	351170000	7	8	7	0	110.8
E9Q137	Tex264		ENSMUSG00000040813	+	-0.0290993	0.39542	-	-0.552779	-0.653176	-0.567852	-0.58357	-0.641748	-0.661335	-0.53829	-0.524388	-0.53817	-0.591447	68768000	3	3	3	0	28.532
H3BLQ0;Q3TTF6;H3BKU1;G3UWS4;Q7TNP2;H3BLE7;H3BIV7;G3UXQ1;H3BJ83	Ppp2r1b	Serine/threonine-protein phosphatase 2A 65 kDa regulatory subunit A beta isoform	ENSMUSG00000032058	+	-0.00176277	0.963124	-	-1.0516	-1.04596	-1.16337	-1.07888	-1.11127	-1.05217	-1.01513	-1.05744	-1.17285	-1.14469	56590000	2	6	2	0	25.84
A2AFI8;B9EI38;Q80XA6	Reps2	RalBP1-associated Eps domain-containing protein 2	ENSMUSG00000040855	+	0.0192518	0.744165	-	-2.46762	-2.4351	-2.57127	-2.49417	-2.42977	-2.57707	-2.54223	-2.53132	-2.54584	-2.29772	61471000	2	2	2	0	18.183
A0A5H1ZRL3;F6SWS9;Q8C4Y3	Nelfb	Negative elongation factor B	ENSMUSG00000013465	+	0.0601618	0.341257	-	-3.24464	-3.3052	-3.5221	-3.34995	-3.51531	-3.3889	-3.50722	-3.45813	-3.45751	-3.42624	24498000	1	2	2	0	35.347
Q9Z2I9	Sucla2	Succinyl-CoA ligase [ADP-forming] subunit beta, mitochondrial	ENSMUSG00000022110	+	-0.00270195	0.877657	-	2.38192	2.36458	2.42964	2.39446	2.37422	2.38882	2.36215	2.3924	2.43793	2.37705	1956900000	30	16	16	0	157.04
Q6P572;Q9Z2D1	Mtmr2	Myotubularin-related protein 2	ENSMUSG00000031918	+	0.0856976	0.197023	-	-2.67308	-2.63598	-2.93735	-2.76975	-2.79937	-2.82733	-2.75161	-2.89677	-2.92589	-2.84243	6341500	2	2	2	0.00076726	11.14
E9PUF4;E9Q640;Q6NZN0;E9PYZ7	Rbm26	RNA-binding protein 26	ENSMUSG00000022119	+	0.0283869	0.808437	-	-3.07118	-2.79244	-2.99479	-2.84771	-3.3654	-3.22853	-2.97456	-3.0377	-2.92633	-3.04632	60599000	1	3	3	0	28.767
J3QNW4;Q3TIR1	Trappc13	Trafficking protein particle complex subunit 13	ENSMUSG00000021711	+	0.0100498	0.880762	-	-1.35713	-1.3428	-1.44228	-1.48289	-1.28747	-1.58289	-1.40529	-1.31507	-1.39704	-1.26253	45488000	2	2	2	0	14.471
A0A5K1VVS7;Q99KD5;D3YZN8;A0A0U1RNI4	Unc45a	Protein unc-45 homolog A	ENSMUSG00000030533	+	0.0422112	0.503243	-	-1.08238	-1.12556	-0.912458	-0.964325	-1.18183	-1.05725	-1.21285	-1.10845	-1.08539	-1.01366	90305000	5	5	5	0	48.526
Q5SWD9	Tsr1	Pre-rRNA-processing protein TSR1 homolog	ENSMUSG00000038335	+	0.0730839	0.177677	-	-0.823977	-0.781163	-0.708002	-0.910549	-0.891771	-0.923246	-0.909382	-0.897586	-0.974726	-0.775943	92714000	2	5	5	0	52.821
E9QN31;Q922K7;A0A0N4SW16	Nop2	Probable 28S rRNA (cytosine-C(5))-methyltransferase	ENSMUSG00000038279	+	0.00990829	0.853851	-	-1.11722	-1.09799	-0.933481	-1.11258	-1.14415	-1.06029	-1.13617	-1.12618	-1.16726	-0.965056	285440000	3	11	11	0	161.15
J3QP56;P97823;D3YUG4;D3Z111;D3Z269	Lypla1	Acyl-protein thioesterase 1	ENSMUSG00000025903	+	0.0248726	0.537721	-	0.48886	0.595071	0.531937	0.56019	0.667698	0.473932	0.585516	0.557466	0.599398	0.503081	473050000	6	3	3	0	77.299
Q9D4H8;E0CYT5;A0A3Q4EBZ1;H7BX52;A0A3Q4EI83	Cul2	Cullin-2	ENSMUSG00000024231	+	0.102794	0.0893417	-	-0.0617437	0.0827589	0.187572	0.0599842	0.143179	-0.10498	-0.0804787	-0.0140429	0.0586605	0.0386248	411680000	5	13	13	0	123.44
Q9Z2M7	Pmm2	Phosphomannomutase 2	ENSMUSG00000022711	+	0.0232773	0.5998	-	0.996701	1.0189	0.903713	0.999582	1.14471	0.938494	0.996862	0.965444	1.046	1.00042	767960000	11	10	10	0	88.104
E9Q411;Q8BL95	Nbas		ENSMUSG00000020576	+	0.0354822	0.451205	-	-2.25188	-2.2694	-2.2174	-2.33953	-2.25659	-2.29524	-2.32253	-2.38482	-2.15406	-2.35556	207370000	3	3	3	0	17.65
P97825	Hn1	Hematological and neurological expressed 1 protein;Hematological and neurological expressed 1 protein, N-terminally processed	ENSMUSG00000020737	+	0.132116	0.0472537	+	-0.830657	-0.738214	-0.652254	-0.841475	-0.885769	-0.982292	-0.899046	-0.789042	-0.936159	-1.00241	334640000	3	3	3	0	20.66
P59017	Bcl2l13	Bcl-2-like protein 13	ENSMUSG00000009112	+	-0.0914707	0.14082	-	-0.195634	-0.271243	-0.308582	-0.0954247	-0.371048	-0.0957355	-0.0983315	-0.192472	-0.250443	-0.147597	182780000	5	5	5	0	51.034
Q6DFW4;A0A0A0MQ76;A0A087WQ46;A0A087WP00;A0A087WSU5;A0A087WSL8;A0A087WNW0	Nop58	Nucleolar protein 58	ENSMUSG00000026020	+	0.0924236	0.0212381	-	0.414542	0.407205	0.402597	0.398659	0.534203	0.404346	0.322296	0.301341	0.305632	0.361472	704760000	7	11	11	0	156.37
Q91XD7	Creld1	Cysteine-rich with EGF-like domain protein 1	ENSMUSG00000030284	+	-0.121296	0.212629	-	-0.354268	-0.444211	-0.431053	-0.204546	-0.0630226	-0.269501	-0.330875	-0.0827303	-0.0691967	-0.138316	101050000	4	3	3	0	18.638
Q8BH58;A0A0A6YY87	Tiprl	TIP41-like protein	ENSMUSG00000040843	+	-0.0622044	0.31969	-	-0.242711	-0.179284	-0.449116	-0.159798	-0.378109	-0.266447	-0.182461	-0.236577	-0.219318	-0.193192	210420000	3	4	4	0	62.94
G3X920;Q9DBR3	Armc8	Armadillo repeat-containing protein 8	ENSMUSG00000032468	+	-0.0073513	0.859476	-	-2.2373	-2.30337	-2.21559	-2.31355	-2.32595	-2.26046	-2.14893	-2.34636	-2.2987	-2.30456		1	2	2	0	20.32
O89086;S4R2M6	Rbm3	RNA-binding protein 3	ENSMUSG00000031167	+	0.0318722	0.467224	-	1.50911	1.65608	1.55523	1.56409	1.65386	1.50518	1.58287	1.50548	1.52388	1.66158	1749400000	16	7	2	0	96.12
A2AEJ8;A2AEK1;Q8BIQ5;Q8C7E9;F6ZKC7	Cstf2	Cleavage stimulation factor subunit 2;Cleavage stimulation factor subunit 2 tau variant	ENSMUSG00000031256	+	-0.0156834	0.582296	-	-0.131036	-0.0999231	-0.125242	-0.0376053	-0.0953827	-0.141333	-0.116507	-0.0533342	-0.0804405	-0.0191584	160750000	4	4	4	0	37.491
A2ADR8;Q8R3G1	Ppp1r8	Nuclear inhibitor of protein phosphatase 1	ENSMUSG00000028882	+	0.0711258	0.25323	-	-2.14644	-2.05763	-2.01671	-2.18692	-2.15417	-2.07492	-2.23316	-2.14643	-2.34529	-2.1177	49024000	2	3	3	0	21.181
E9Q2J6;E9Q9N6;E9PYX3;A0A0R4J227;A0A0R4J0B1;Q3T9A3;F6ZS70;E9QMP6;Q05512;A0A0A6YY78;A0A1Y7VNZ6;Q03141;Q8VHJ5;E9Q8H5;Q8CIP4	Mark1	Serine/threonine-protein kinase MARK2;MAP/microtubule affinity-regulating kinase 3;Serine/threonine-protein kinase MARK1	ENSMUSG00000026620	+	-0.0163849	0.776008	-	-0.982867	-1.04149	-1.01492	-1.26915	-1.1084	-1.08375	-0.979368	-1.11175	-1.08123	-1.07879	75339000	2	3	3	0	27.808
E9Q1I2;E9PV68;E9Q199;Q8R2Y9;Q8BGW5;E9Q2V9;E9PW70	Nabp1	SOSS complex subunit B1;SOSS complex subunit B2	ENSMUSG00000026107	+	0.103809	0.0955278	-	-1.81542	-1.83864	-1.71066	-1.96306	-1.68526	-1.99033	-1.91039	-1.88778	-1.89573	-1.84786		1	1	1	0	17.06
Q3TL44;A0A1L1ST78;A0A1L1SQN7	Nlrx1	NLR family member X1	ENSMUSG00000032109	+	-0.0263092	0.530583	-	-1.0574	-0.934165	-1.02789	-0.996458	-0.901682	-0.975414	-1.0322	-0.864709	-0.979061	-0.934663	73866000	3	3	3	0	34.646
Q8BWT1;A0A494B9J2	Acaa2	3-ketoacyl-CoA thiolase, mitochondrial	ENSMUSG00000036880	+	-0.0262508	0.542016	-	1.22011	1.1241	1.21458	1.21769	1.0995	1.26287	1.15543	1.24566	1.09869	1.24461	1227300000	18	14	14	0	195.52
Q05CL8;A2AMD0	Larp7	La-related protein 7	ENSMUSG00000027968	+	-0.110764	0.285459	-	-3.58855	-3.68164	-3.94865	-3.73036	-3.93881	-3.76221	-3.44414	-3.63376	-3.66889	-3.82519	59228000	2	4	4	0	52.682
F8WHZ9;F8WGR0;Q9QYC0;F6RDR0;E9Q1K3;A0A0J9YVI4	Add1	Alpha-adducin	ENSMUSG00000029106	+	-0.00517941	0.962307	-	-3.26984	-3.54004	-3.2265	-3.06108	-3.06452	-3.06593	-3.20773	-3.39394	-3.13996	-3.32851	44807000	1	2	2	0	28.027
Q61655;Q8R3C7;Q8BZY3;Q9QY15	Ddx19b	ATP-dependent RNA helicase DDX19A	ENSMUSG00000033658	+	-0.0307129	0.553698	-	0.412372	0.388125	0.35989	0.302759	0.24571	0.266918	0.458961	0.468423	0.348034	0.320085	323980000	9	9	9	0	105.87
Q9D1H7;D3Z7S0;D3Z4J5	Get4	Golgi to ER traffic protein 4 homolog	ENSMUSG00000025858	+	-0.115498	0.215352	-	-3.10892	-3.14151	-3.0046	-3.35563	-3.15397	-3.23999	-2.98496	-2.86792	-3.11608	-2.97821	47952000	1	4	4	0	23.564
Q8JZN5;A0A0G2JDY4;A0A0G2JF25	Acad9	Acyl-CoA dehydrogenase family member 9, mitochondrial	ENSMUSG00000027710	+	0.00242157	0.849934	-	0.696919	0.698894	0.699755	0.71101	0.675547	0.727684	0.688761	0.674748	0.669039	0.709785	528610000	10	6	6	0	68.384
Q8BGB7	Enoph1	Enolase-phosphatase E1	ENSMUSG00000029326	+	0.07328	0.404006	-	-2.99694	-2.84924	-3.05168	-2.87298	-3.22276	-3.16874	-2.96747	-3.17788	-2.9491	-3.09682	104880000	2	3	3	0	20.428
D3Z636;Q91VM9;G8JL76	Ppa2	Inorganic pyrophosphatase 2, mitochondrial	ENSMUSG00000028013	+	-0.06612	0.285343	-	-4.34777	-4.24603	-4.13239	-4.22621	-4.37261	-4.17864	-4.34627	-4.18125	-4.15793	-4.13032	199220000	1	4	4	0	42.869
Q91VR5;A0A1Y7VM48	Ddx1	ATP-dependent RNA helicase DDX1	ENSMUSG00000037149	+	-0.0472176	0.0212725	-	2.40772	2.4079	2.35121	2.4187	2.37928	2.44879	2.43236	2.4208	2.41992	2.47904	1822000000	28	22	22	0	284.79
L7N466;Q8R1G5	Mthfsl	5-formyltetrahydrofolate cyclo-ligase	ENSMUSG00000079427	+	0.036908	0.510449	-	0.651376	0.564605	0.777702	0.616175	0.727549	0.545816	0.572803	0.725837	0.593035	0.715375	229400000	5	3	1	0	20.674
A0A338P6B4;A0A338P6I2;Q923G2	Polr2h	DNA-directed RNA polymerases I, II, and III subunit RPABC3	ENSMUSG00000021018	+	-0.101646	0.629087	-	-2.43865	-2.36558	-2.72109	-2.62568	-2.4042	-2.05345	-1.90623	-2.67345	-2.92801	-2.48583	53700000	1	2	2	0	57.917
A0A1Y7VJ48;P48428	Tbca	Tubulin-specific chaperone A	ENSMUSG00000042043	+	-0.063084	0.0214712	-	1.70323	1.71456	1.63895	1.64094	1.64806	1.77027	1.74039	1.74038	1.73116	1.67894	901740000	13	9	9	0	61.356
P43274	Hist1h1e	Histone H1.4	ENSMUSG00000051627	+	0.408617	0.246034	-	1.15763	1.74315	1.49611	1.89003	2.38187	0.569391	1.25401	1.17673	1.4777	2.14787	4585200000	13	23	7	0	115.87
Q9CQX8;Q9D6T9	Mrps36	28S ribosomal protein S36, mitochondrial	ENSMUSG00000061474	+	0.0102575	0.690616	-	-1.74707	-1.75317	-1.76702	-1.75267	-1.77762	-1.86161	-1.77338	-1.72762	-1.73682	-1.74941	170110000	3	3	3	0	50.6
Q9CZY3;B7ZBY7;E9PY39;B7ZBY6;B2KF55	Ube2v1	Ubiquitin-conjugating enzyme E2 variant 1	ENSMUSG00000078923	+	0.024313	0.699106	-	1.56666	1.60144	1.52051	1.56	1.84548	1.55782	1.61928	1.54724	1.63281	1.61538	1726500000	16	10	5	0	73.973
Q9R1Q8	Tagln3	Transgelin-3	ENSMUSG00000022658	+	0.69121	0.299752	-	-5.62703	-6.31303	-6.02007	-5.4402	-2.83257	-5.7958	-5.98766	-5.93183	-5.99155	-5.9821	20413000	1	4	1	0.0052239	7.159
Q8BP71;A0A2I3BRA9;A0A2R8W6K5;A0A2I3BRU6;A0A2K6EDK7;A0A2R8VI79;A0A2R8VK79;Q9JJ43	Rbfox1	RNA binding protein fox-1 homolog 2;RNA binding protein fox-1 homolog 1	ENSMUSG00000008658	+	-0.171759	0.13491	-	-4.59012	-4.45115	-4.62234	-4.27773	-4.63338	-4.45933	-4.41714	-4.10051	-4.51541	-4.22352	20091000	1	2	2	0	31.573
O35286;Q497W9;A0A0G2JG10;A0A0G2JGQ5;Q05BH3	Dhx15	Pre-mRNA-splicing factor ATP-dependent RNA helicase DHX15	ENSMUSG00000029169	+	0.131132	0.00154003	+	1.93932	1.97175	1.9841	1.847	1.91824	1.76863	1.81432	1.81162	1.77023	1.83995	1669600000	14	21	21	0	314.44
E9PVN6;Q9D6K5	Gm20498	Synaptojanin-2-binding protein	ENSMUSG00000021139	+	0.132117	0.521808	-	-1.70184	-1.69716	-1.68588	-1.77222	-0.734987	-1.63378	-1.62854	-1.61195	-1.66757	-1.71084	100790000	2	2	2	0	15.812
P43275	Hist1h1a	Histone H1.1	ENSMUSG00000049539	+	0.203779	0.356715	-	0.952741	1.66229	1.20426	1.55278	1.63391	0.720621	1.3436	1.09041	1.16405	1.6684	1699000000	11	11	8	0	97.528
P47915;A0A1L1SS27;W4VSN7;A0A1L1SUN1;A0A1L1STJ3	Gm3550	60S ribosomal protein L29	ENSMUSG00000078240	+	0.126843	0.169422	-	2.14131	2.26512	2.42869	2.23735	2.40373	1.92587	2.17136	2.18822	2.28776	2.26878	5916500000	20	11	11	0	82.082
Q3V117;Q91V92;Q3TS02	Acly	ATP-citrate synthase	ENSMUSG00000020917	+	0.0618954	0.0217852	-	2.61984	2.64266	2.68179	2.60946	2.61709	2.60486	2.51927	2.57758	2.54793	2.61171	2381300000	33	35	35	0	323.31
Q61233;D3YZ25;D3YVW8;D3Z7D9;D3Z311	Lcp1	Plastin-2	ENSMUSG00000021998	+	0.0248257	0.739309	-	5.14621	4.98509	5.09686	4.93504	4.85551	4.98114	4.96168	5.14181	4.83409	4.97587	63396000000	178	41	36	0	323.31
P40124;B1ARS0	Cap1	Adenylyl cyclase-associated protein 1	ENSMUSG00000028656	+	0.032663	0.4472	-	4.36979	4.26616	4.46201	4.29623	4.37648	4.26428	4.3085	4.40004	4.30548	4.32904	41876000000	119	36	35	0	323.31
Q8R0X7;D6REF7;D3YZT4	Sgpl1	Sphingosine-1-phosphate lyase 1	ENSMUSG00000020097	+	0.0597603	0.434241	-	2.35409	2.26225	2.35896	2.19602	2.43403	2.21704	2.16876	2.31389	2.13885	2.46802	2306000000	25	15	15	0	109.55
E9Q0X7;Q9Z175	Loxl3	Lysyl oxidase homolog 3	ENSMUSG00000000693	+	0.0520956	0.567461	-	-1.31882	-1.21511	-1.20777	-1.22024	-0.869965	-1.27094	-1.26098	-1.22125	-1.2819	-1.05731	153100000	3	3	3	0	24.057
Q9CQV8;A2A5N1	Ywhab	14-3-3 protein beta/alpha;14-3-3 protein beta/alpha, N-terminally processed	ENSMUSG00000018326	+	-0.127462	0.159957	-	1.27307	1.18436	0.983839	1.19448	0.829617	1.23714	1.24186	1.23069	1.21954	1.17345	3294100000	14	13	5	0	141.27
Q6A0A9;Q8C3F2	Fam120a	Constitutive coactivator of PPAR-gamma-like protein 1	ENSMUSG00000038014	+	-0.0185738	0.46452	-	0.904798	0.858712	0.862886	0.831884	0.787916	0.900356	0.875021	0.817449	0.889971	0.856269	796810000	13	11	11	0	144.86
G3UYD0;Q3UHU8;Q9ESZ8;G3UYJ6;G3UWV2;G3UYD7;G3UZU4;G3UX27	Gtf2i	General transcription factor II-I	ENSMUSG00000060261	+	0.0024765	0.961981	-	-0.730195	-0.689227	-0.777924	-0.64447	-0.561796	-0.770771	-0.68391	-0.726445	-0.566946	-0.667922	149210000	5	7	7	0	63.076
Q3TXV4;Q921E2;Q3TM43;D6RFT6	Rab31	Ras-related protein Rab-31	ENSMUSG00000056515	+	0.0665844	0.153975	-	0.966435	0.86061	1.01495	0.883101	0.972319	0.871922	0.83263	0.915641	0.784372	0.959924	543690000	15	7	5	0	93.777
Q06138;D3YV52;D3Z704;Q9DB16	Cab39	Calcium-binding protein 39	ENSMUSG00000036707	+	0.0789177	0.0993932	-	-0.14684	-0.167344	-0.253811	-0.0202789	-0.168877	-0.291807	-0.241621	-0.182181	-0.241318	-0.194812	375950000	5	5	5	0	31.775
Q9EST4	Psmg2	Proteasome assembly chaperone 2	ENSMUSG00000024537	+	0.129213	0.0231676	+	-1.533	-1.53914	-1.56425	-1.54965	-1.41486	-1.77389	-1.53842	-1.63683	-1.63976	-1.65805	38860000	2	2	2	0	21.493
A0A0R4J170;Q3TKT4;G3UX35;E9QAB8;H3BKN5	Smarca4	Transcription activator BRG1	ENSMUSG00000032187	+	0.0253853	0.636967	-	-0.22182	-0.330411	-0.156273	-0.441952	-0.30237	-0.329939	-0.267023	-0.281846	-0.354561	-0.346383	125800000	4	6	1	0	80.327
Q9JIF7	Copb1	Coatomer subunit beta	ENSMUSG00000030754	+	-0.0475101	0.138823	-	2.72341	2.74418	2.65309	2.74792	2.73835	2.69409	2.78645	2.745	2.79003	2.82893	3016600000	41	30	30	0	323.31
Q7TQE2;Q62523;A0A0N4SVD2;A0A0N4SUX7;A0A0N4SVP4	Zyx	Zyxin	ENSMUSG00000029860	+	-0.0306515	0.269824	-	1.46375	1.40769	1.47953	1.35872	1.47279	1.47382	1.45173	1.48745	1.49151	1.43121	2145100000	17	10	10	0	116.11
A0A0R4J0D3;Q3TDQ1	Stt3b	Dolichyl-diphosphooligosaccharide--protein glycosyltransferase subunit STT3B	ENSMUSG00000032437	+	0.025705	0.564699	-	-0.391679	-0.408353	-0.32946	-0.351318	-0.358398	-0.354506	-0.508606	-0.310792	-0.470909	-0.322921	252910000	5	8	6	0	51.218
P40336;A0A1W2P7Z9;A0A1W2P7R7	Vps26a	Vacuolar protein sorting-associated protein 26A	ENSMUSG00000020078	+	-0.030954	0.364144	-	1.24859	1.21768	1.19631	1.17768	1.21226	1.25859	1.19776	1.3038	1.14878	1.29836	1460500000	16	9	9	0	101.55
A0A3Q4EI12;P35293;A0A452J8C1;A0A3Q4EIF7	Rab18	Ras-related protein Rab-18	ENSMUSG00000073639	+	-0.0312691	0.219636	-	2.11848	2.09963	2.19338	2.15164	2.09996	2.15627	2.16826	2.16398	2.11785	2.21308	1218500000	22	11	11	0	122.07
Q99KJ8	Dctn2	Dynactin subunit 2	ENSMUSG00000025410	+	-0.0284077	0.370597	-	1.7976	1.80848	1.79148	1.79708	1.66862	1.77437	1.85362	1.81114	1.78722	1.77895	2082700000	27	14	14	0	236.89
A0A0R4J2B0;V9GX43;S4R2U7;S4R1S7;E9QA47;Q9Z0H4;S4R2L5;S4R2S7;S4R2J2;A3KGT0;S4R2U1	Celf2	CUGBP Elav-like family member 2	ENSMUSG00000002107	+	0.0274097	0.637487	-	1.16224	1.10902	1.27662	1.03963	1.16688	1.09496	1.06851	1.24946	1.02564	1.17876	457780000	11	9	6	0	40.604
Q9CQI3;A0A2I3BR94;A0A2I3BPS1	Gmfb	Glia maturation factor beta	ENSMUSG00000062014	+	-0.0354187	0.232956	-	1.8191	1.75763	1.82981	1.72399	1.70096	1.83716	1.77956	1.79909	1.78412	1.80864	1664200000	15	8	6	0	79.428
Q9D5V6	Syap1	Synapse-associated protein 1	ENSMUSG00000031357	+	0.00148544	0.961027	-	-0.288287	-0.269998	-0.328028	-0.211836	-0.265833	-0.288458	-0.258837	-0.353244	-0.252846	-0.218024	92203000	3	4	4	0	28.075
A2A5R2;F6YCJ0	Arfgef2	Brefeldin A-inhibited guanine nucleotide-exchange protein 2	ENSMUSG00000074582	+	0.0419559	0.509199	-	0.411897	0.445827	0.499748	0.629974	0.697136	0.437836	0.495716	0.439311	0.523682	0.578258	226640000	9	8	5	0	52.769
Q6A0A2	Larp4b	La-related protein 4B	ENSMUSG00000033499	+	0.0568645	0.562139	-	-1.69262	-1.72646	-1.36966	-1.78078	-1.38341	-1.68953	-1.71965	-1.64255	-1.65237	-1.53316	72161000	3	3	3	0	30.243
B0R029;E9Q8A1;B0R030;Q9D3L3;O09044	Snap23	Synaptosomal-associated protein;Synaptosomal-associated protein 23	ENSMUSG00000027287	+	-0.0275635	0.541147	-	-0.671559	-0.727199	-0.765697	-0.791883	-0.881008	-0.802855	-0.749853	-0.658046	-0.777458	-0.711318	247730000	7	3	3	0	33.454
A0A0G2JGP4;Q9D091;P08556;A0A0G2JE25	Nras	GTPase NRas	ENSMUSG00000027852	+	0.11863	0.179201	-	-3.50357	-3.38119	-3.16576	-3.34381	-3.27212	-3.37	-3.6182	-3.34418	-3.36255	-3.56466	198410000	1	4	1	0	16.282
D3YYT1;Q922P9	Glyr1	Putative oxidoreductase GLYR1	ENSMUSG00000022536	+	0.138274	0.0651199	-	-1.88517	-2.025	-1.95053	-2.01631	-1.71667	-2.08001	-2.01181	-2.07419	-1.96703	-2.152	98149000	2	4	4	0	41.439
Q8BMJ3;A0A494BB95;Q60872;Q3UTA4;Q3TQZ4;J3QQ02;J3QPI8;J3QP87;J3QNT6;A0A1Y7VNG9;A0A1Y7VLT7;A0A1Y7VK80;A0A1Y7VJE9;Q8BX20;Q3UT53;J3QMW5;F6YNI8	Eif1a	Eukaryotic translation initiation factor 1A, X-chromosomal;Eukaryotic translation initiation factor 1A	ENSMUSG00000057561	+	-0.0358875	0.72263	-	1.2305	1.07706	1.28538	1.02571	1.23106	1.48129	1.03015	1.09365	1.10969	1.31436	1520300000	9	7	7	0	116.95
Q91YS7;Q63932;M0QWN2	Map2k2	Dual specificity mitogen-activated protein kinase kinase 2	ENSMUSG00000035027	+	-0.00210342	0.960713	-	-0.590615	-0.627284	-0.795179	-0.647854	-0.623884	-0.683683	-0.586624	-0.640351	-0.709608	-0.654033	103550000	3	7	3	0	19.862
A0A0U1RNK7;E9PX48;A2A9M5;A2A9M4;Q8R1A4;A0A0U1RNY4;A0A0U1RP53;A0A0U1RPH6;A2AW79;F6ZJ55	Dock7	Dedicator of cytokinesis protein 7	ENSMUSG00000028556	+	0.127686	0.0121841	+	0.198131	0.282954	0.334774	0.267422	0.349306	0.0482883	0.152695	0.195565	0.206762	0.190848	349660000	7	9	8	0	135.96
A0A0A6YW28;P35123;A0A0A6YVY7;A0A0A6YWM7;A0A0A6YW63	Usp4	Ubiquitin carboxyl-terminal hydrolase;Ubiquitin carboxyl-terminal hydrolase 4	ENSMUSG00000032612	+	0.0587019	0.585985	-	-4.23849	-4.30105	-4.33923	-4.13544	-4.6628	-4.3265	-4.50345	-4.40665	-4.50502	-4.2289	33527000	1	5	4	0	42.331
A2RSJ4;A0A1W2P7N7;Q8C318	Uhrf1bp1l	UHRF1-binding protein 1-like	ENSMUSG00000019951	+	0.0241697	0.726566	-	-1.79592	-1.74198	-1.58358	-1.92112	-1.64784	-1.67666	-1.80418	-1.7145	-1.85605	-1.75989	22229000	2	2	2	0.00077459	11.498
A2AFQ0;Q7TMY8;F6XP90;F6UYC1	Huwe1	E3 ubiquitin-protein ligase HUWE1	ENSMUSG00000025261	+	0.0910797	0.0227486	-	-1.00064	-0.971421	-1.01631	-1.09364	-1.00165	-1.11316	-1.18347	-1.02561	-1.11015	-1.10667	150610000	4	10	10	0	103.19
Q7TSV4;A0A0G2JG04	Pgm2	Phosphoglucomutase-2	ENSMUSG00000025791	+	-0.00290375	0.960109	-	1.42099	1.24663	1.4004	1.24453	1.41065	1.33313	1.29614	1.43291	1.2376	1.43796	1100800000	13	12	11	0	132.71
D3Z5I1;Q3UPF5;G3X9X5	Zc3hav1	Zinc finger CCCH-type antiviral protein 1	ENSMUSG00000029826	+	0.125226	0.01163	+	-0.14844	-0.00219631	-0.015152	-0.0892906	-0.0960503	-0.179773	-0.156025	-0.201764	-0.296593	-0.143106	212660000	5	7	7	0	82.046
Q6NZR5;G3UYT1	Skiv2l		ENSMUSG00000040356	+	-0.0557877	0.202496	-	-0.700505	-0.711326	-0.625206	-0.623331	-0.735241	-0.70088	-0.695808	-0.604142	-0.531065	-0.584775	161990000	4	6	6	0	61.966
Q3TUQ5;O35691;A0A1W2P6S1	Pnn	Pinin	ENSMUSG00000020994	+	0.0166527	0.678576	-	-1.52367	-1.45907	-1.40811	-1.55711	-1.48277	-1.51061	-1.41521	-1.54765	-1.46384	-1.57669	209880000	2	7	7	0	67.278
Q9Z1F9;H3BLR3;H3BLM2;H3BJQ2;A2BH29	Uba2	SUMO-activating enzyme subunit 2	ENSMUSG00000052997	+	-0.033588	0.396181	-	2.17842	2.19481	2.16107	2.12674	1.99853	2.20516	2.14844	2.12909	2.1712	2.17362	1434500000	16	16	16	0	164.7
S4R1M2;D3YXK2	Safb	Scaffold attachment factor B1	ENSMUSG00000071054	+	-0.056176	0.579451	-	-0.817487	-0.649932	-1.0251	-1.01538	-0.893064	-1.02611	-0.661135	-0.682061	-0.878387	-0.872392	228930000	2	4	3	0	55.796
H7BX01;P58281;E0CXD1;F6U775;P58682	Opa1	Dynamin-like 120 kDa protein, mitochondrial;Dynamin-like 120 kDa protein, form S1	ENSMUSG00000038084	+	-0.0162327	0.525766	-	0.593499	0.582709	0.693949	0.634165	0.590622	0.680607	0.602495	0.6309	0.621758	0.640347	245980000	6	6	6	0	67.3
O35344	Kpna3	Importin subunit alpha-4	ENSMUSG00000021929	+	-0.0712379	0.716504	-	-5.0556	-5.54501	-5.58005	-5.29866	-5.4902	-5.9325	-5.15161	-4.97425	-5.2756	-5.27937		2	7	2	0	14.519
A0A0R4J1Z3;Q9CR67;Q9CZM3;E0CXY5	Tmem33	Transmembrane protein 33	ENSMUSG00000037720	+	-0.016494	0.724721	-	-0.0771856	-0.0476503	-0.143192	-0.145357	-0.19665	-0.197115	-0.0247364	-0.018754	-0.11648	-0.17048	110000000	4	4	4	0	34.591
A2AQC8;B5B2R5;Q8C443;Q60591;Q9DBQ6;B5B2N5;A0A2I3BRR0;B5B2U1;B5B2U2;Q3UZ64;O88942;Q8K120;P97305	Nfatc2	Nuclear factor of activated T-cells, cytoplasmic 2	ENSMUSG00000027544	+	0.042918	0.570758	-	-0.42887	-0.513055	-0.438122	-0.556704	-0.397154	-0.568092	-0.640364	-0.44032	-0.616646	-0.283072	152570000	6	5	4	0	40.245
D3YZP9	Ccdc6	Coiled-coil domain-containing protein 6	ENSMUSG00000048701	+	-0.020927	0.278971	-	-0.973353	-1.0003	-0.972431	-1.02647	-0.959015	-1.01372	-0.969603	-0.934949	-0.959591	-0.949069	103830000	3	3	3	0	19.098
P50543	S100a11	Protein S100-A11	ENSMUSG00000027907	+	-0.182879	0.197421	-	3.09441	3.28606	3.21513	3.4235	2.85687	3.32385	3.51131	3.20626	3.6056	3.14335	9292800000	23	6	6	0	87.144
Q04899;A0A1L1SUS7;Q8K0D0	Cdk18	Cyclin-dependent kinase 18	ENSMUSG00000026437	+	0.0311451	0.849303	-	0.0824175	-0.160977	0.383627	-0.183737	-0.314312	0.012125	-0.14875	0.280782	-0.231348	-0.261516	141970000	5	5	4	0	30.47
P60867	Rps20	40S ribosomal protein S20	ENSMUSG00000028234	+	0.124606	0.0173043	+	1.17457	1.22929	1.32899	1.15235	1.28399	1.02928	1.10394	1.08551	1.15907	1.16838	5605000000	15	9	9	0	84.16
Q99LE6;REV__Q9DAC9;REV__A0A0R4J273	Abcf2	ATP-binding cassette sub-family F member 2	ENSMUSG00000028953	+	0.0859718	0.160777	-	-0.0921202	-0.00858974	0.0233459	0.100883	0.102085	-0.0678196	-0.105455	-0.177644	-0.0289974	0.0756617	298860000	3	11	11	0	174.73
Q9D1P4;A0A1L1SU22;A0A1L1STZ1;A0A1L1STQ1;A0A1L1SSG7	Chordc1	Cysteine and histidine-rich domain-containing protein 1	ENSMUSG00000001774	+	0.0114836	0.852655	-	-1.99597	-2.1255	-2.16973	-2.05239	-2.17467	-2.06376	-2.16878	-2.22118	-2.17263	-1.94932	130640000	2	3	3	0	29.97
D3YYK8;E9Q6X0;Q8R001;Q3TG90	Mapre2	Microtubule-associated protein RP/EB family member 2	ENSMUSG00000024277	+	-0.0645809	0.301439	-	-1.43345	-1.3374	-1.45917	-1.39017	-1.6224	-1.3777	-1.31776	-1.40535	-1.32039	-1.49848	63156000	2	3	2	0	15.532
Q8BLR5	Psd4	PH and SEC7 domain-containing protein 4	ENSMUSG00000026979	+	-0.118094	0.273938	-	-0.649301	-0.907067	-0.695721	-0.762951	-0.604202	-0.302654	-0.820339	-0.689134	-0.580688	-0.635957	41853000	3	3	3	0	21.287
E9PZJ8	Ascc3	Activating signal cointegrator 1 complex subunit 3	ENSMUSG00000038774	+	0.0760738	0.268494	-	-1.80851	-1.853	-1.67901	-1.97951	-1.67	-1.91705	-1.89862	-1.92582	-1.8532	-1.77572	45123000	2	3	3	0	25.265
Q91YJ2;A0A338P7D2	Snx4	Sorting nexin-4	ENSMUSG00000022808	+	0.0191616	0.780301	-	-0.01192	-0.00159359	-0.0993385	0.0686836	0.253971	-0.00396156	0.0901508	-0.0261354	0.0981026	-0.0441618	258890000	7	6	6	0	39.247
Q9D4H1	Exoc2	Exocyst complex component 2	ENSMUSG00000021357	+	-0.0866882	0.0632086	-	-0.684894	-0.670199	-0.595604	-0.709057	-0.635769	-0.581663	-0.44648	-0.653584	-0.615835	-0.564519	120050000	6	6	6	0	73.777
Q61035;A0A494BAV2;A0A494B9A1	Hars	Histidine--tRNA ligase, cytoplasmic	ENSMUSG00000001380	+	-0.045784	0.130521	-	2.14638	2.16464	2.16659	2.16515	2.25836	2.17447	2.24145	2.22586	2.20345	2.28482	1666600000	24	22	19	0	216.1
Q8K2Q7;A0A0A6YWP0;A0A0A6YVS9;A0A0A6YWK4	Brox	BRO1 domain-containing protein BROX	ENSMUSG00000046836	+	-0.0251137	0.632801	-	0.7324	0.728911	0.682262	0.576586	0.580206	0.710363	0.697145	0.801553	0.583632	0.633241	601370000	8	7	7	0	67.83
Q61686;D3Z0U2	Cbx5	Chromobox protein homolog 5	ENSMUSG00000009575	+	0.0633646	0.56401	-	-4.83856	-4.65401	-4.51048	-5.02904	-4.83777	-4.8649	-4.66613	-4.77466	-4.87205	-5.00894	328040000	2	6	5	0	81.411
Q8CEB6;Q9DCT1	Akr1e1	1,5-anhydro-D-fructose reductase	ENSMUSG00000045410	+	0.00247612	0.959887	-	-1.88374	-1.90512	-1.94436	-1.88616	-1.99381	-2.02861	-1.8832	-2.02115	-1.88329	-1.80932	115250000	3	3	3	0	27.956
A0A1L1STE6;Q9D6R2	Idh3a	Isocitrate dehydrogenase [NAD] subunit alpha, mitochondrial	ENSMUSG00000032279	+	-0.0237461	0.344799	-	2.68644	2.71262	2.75365	2.75371	2.63042	2.72104	2.71887	2.7365	2.74627	2.7329	2382300000	26	14	14	0	158.76
Q9CPW7	Zmat2	Zinc finger matrin-type protein 2	ENSMUSG00000001383	+	-0.0021883	0.958374	-	-2.00797	-2.04603	-2.17029	-2.12578	-2.16247	-2.06652	-2.15693	-2.11232	-2.14238	-2.02345	250640000	1	2	2	0.0020377	10.888
M0QW74;B1ATD5;B1ATD4;R4GML8;Q8K296;Q91XS1	Mtmr4	Myotubularin-related protein 3;Myotubularin-related protein 4	ENSMUSG00000018401	+	0.119564	0.376427	-	-2.3338	-2.43823	-2.69567	-2.47181	-2.02443	-2.31828	-2.41622	-2.69736	-2.57288	-2.55702	20443000	3	2	2	0	13.996
A2ABY3;Q922E4	Pcyt2	Ethanolamine-phosphate cytidylyltransferase	ENSMUSG00000025137	+	0.0650436	0.361436	-	-2.33085	-2.23228	-2.01095	-2.28347	-2.15875	-2.3863	-2.25175	-2.20627	-2.31559	-2.1816	159730000	2	3	3	0	36.323
Q8BIJ7	Rufy1	RUN and FYVE domain-containing protein 1	ENSMUSG00000020375	+	0.0203812	0.569932	-	1.19597	1.08799	1.14894	1.12517	1.22813	1.14885	1.08238	1.16173	1.08497	1.20636	357080000	12	10	9	0	79.489
Q6PD03;A0A0A6YVV9	Ppp2r5a	Serine/threonine-protein phosphatase 2A 56 kDa regulatory subunit alpha isoform	ENSMUSG00000026626	+	0.0583181	0.175496	-	-2.39403	-2.47935	-2.48804	-2.38791	-2.42823	-2.5285	-2.5488	-2.36423	-2.50258	-2.52503	113960000	2	4	4	0	42.976
Q64735;A0A0A6YY75;A0A0A6YXR6;A0A0A6YVT1;A0A0A6YXN9	Cr1l	Complement component receptor 1-like protein	ENSMUSG00000016481	+	-0.00762672	0.874579	-	0.840158	0.925227	0.956463	0.845375	0.815681	0.844103	0.919765	0.96444	0.9382	0.754529	319040000	11	5	5	0	35.468
H7BWZ1;D3YW97;P61961	Ufm1	Ubiquitin-fold modifier 1	ENSMUSG00000027746	+	0.0233021	0.562071	-	-0.867887	-0.851258	-0.767332	-0.857174	-0.739588	-0.837969	-0.815529	-0.948424	-0.791222	-0.806605	453500000	6	2	2	0	15.595
Q8C0V0;B7ZC85;B1ASU9;O55047	Tlk2	Serine/threonine-protein kinase tousled-like 1;Serine/threonine-protein kinase tousled-like 2	ENSMUSG00000020694	+	-0.403929	0.331852	-	-2.70534	-2.88326	-2.44391	-2.54434	-1.27382	-2.32376	-2.82008	-1.30717	-1.71515	-1.66486	119820000	1	2	2	0.00076864	11.194
Q6A068;A0A1W2P7S8;A0A1W2P855;A0A1W2P7Z8;A0A1W2P7H4;A0A1W2P6Q8	Cdc5l	Cell division cycle 5-like protein	ENSMUSG00000023932	+	0.00973434	0.685766	-	-0.187181	-0.240714	-0.233658	-0.254374	-0.323782	-0.269257	-0.271801	-0.237565	-0.243366	-0.266391	223590000	9	10	10	0	110.37
A0A2U3TZ82;Q99KW3;G5E8W1	Triobp	TRIO and F-actin-binding protein	ENSMUSG00000033088	+	-0.0458433	0.630749	-	-3.85877	-3.84299	-4.11982	-4.02402	-3.92355	-3.92436	-4.06343	-3.69543	-3.78142	-4.07529	70500000	1	2	2	0	21.191
Q8R180;A0A2I3BPM1;A0A1Y7VJM4;A0A1Y7VNF4;Q8R2E9	Ero1l	ERO1-like protein alpha	ENSMUSG00000021831	+	0.00974922	0.755339	-	0.0726652	-0.00435352	-0.0419216	-0.00716209	0.0856838	0.031908	-0.0182781	0.0650339	0.00905991	-0.031558	387240000	4	12	12	0	238.53
Q8R0F6;A0A087WPY0;A0A087WS54;A0A087WQ55	Ilkap	Integrin-linked kinase-associated serine/threonine phosphatase 2C	ENSMUSG00000026309	+			-											161680000	2	5	5	0	54.325
Q9R1R8;Q9QYF1	Rdh11	Retinol dehydrogenase 11	ENSMUSG00000066441	+	0.0830818	0.145492	-	-0.0111914	-0.0311956	0.126427	-0.096714	-0.106686	-0.181959	-0.0869274	-0.00317097	-0.139389	-0.123322	244330000	3	6	6	0	42.033
Q5SQA2;E9Q2Q6;F6ZBY9;Q5SQA4;Q5SQA3;Q62440;Q62441;F6TS96;Q3TY99;E0CXU1;E0CXS2;E0CY14;F8WIE2;E0CXS9;J3KMT7;Q08122;F6YM15;Q3UN01;Q9WVB2	Tle4	Transducin-like enhancer protein 1;Transducin-like enhancer protein 4;Transducin-like enhancer protein 3	ENSMUSG00000024642	+	0.0457409	0.12851	-	-2.11466	-2.00382	-2.10862	-1.99566	-2.04467	-2.11352	-2.0814	-2.0914	-2.12987	-2.07995	123970000	2	3	3	0	17.797
B1AWE0;Q6PFA2;B1AWE1;B1AWD8;B1AWD9;O08585	Clta	Clathrin light chain A	ENSMUSG00000028478	+	-0.00287704	0.957885	-	2.43497	2.31607	2.20782	2.32835	2.35748	2.34831	2.26527	2.27756	2.29513	2.47283	6235800000	22	12	12	0	99.999
P62281;A0A1B0GRR3;A0A1B0GSE8	Rps11	40S ribosomal protein S11	ENSMUSG00000003429	+	0.123672	0.0225941	+	2.28705	2.32673	2.38454	2.21789	2.36484	2.22613	2.15319	2.16101	2.1203	2.30206	5472500000	23	17	17	0	190.11
Q62446;A0A1Y7VLK0;A0A1Y7VP01;A0A1Y7VMJ9;A0A1Y7VJ86	Fkbp3	Peptidyl-prolyl cis-trans isomerase FKBP3	ENSMUSG00000020949	+	-0.0886627	0.130177	-	1.39566	1.44374	1.36473	1.42744	1.30054	1.39527	1.44562	1.40806	1.65014	1.47634	1679000000	15	11	11	0	150.37
Q99MR8;A0A0G2JF64	Mccc1	Methylcrotonoyl-CoA carboxylase subunit alpha, mitochondrial	ENSMUSG00000027709	+	0.246589	0.148953	-	-2.93101	-2.99267	-2.63576	-2.83289	-2.14981	-3.04041	-2.96236	-2.9554	-2.87653	-2.94038	72016000	2	2	2	0	16.574
Q80Y14;A0A1Y7VN70	Glrx5	Glutaredoxin-related protein 5, mitochondrial	ENSMUSG00000021102	+	-0.185472	0.201535	-	-0.117751	-0.385232	-0.272987	-0.144947	0.237553	-0.0956268	-0.133802	0.245931	-0.0146446	0.242137	180670000	4	2	2	0	49.749
A0A494BB58;A0A494BAJ5;A0A494BBF1;Q9WU84	Ccs	Copper chaperone for superoxide dismutase	ENSMUSG00000034108	+	-0.303078	0.339419	-	-3.46298	-3.19435	-2.95111	-3.08505	-2.25258	-3.35591	-3.06456	-2.31195	-2.37517	-2.32311	105660000	1	2	2	0	16.334
Q9Z1J3	Nfs1	Cysteine desulfurase, mitochondrial	ENSMUSG00000027618	+	-0.0166641	0.688666	-	-0.382117	-0.460227	-0.387737	-0.401674	-0.549065	-0.400635	-0.484543	-0.424104	-0.451052	-0.337167	169890000	4	3	3	0	24.312
Q6P5B0	Rrp12	RRP12-like protein	ENSMUSG00000035049	+	0.0529757	0.480651	-	-1.14932	-1.06129	-0.979897	-1.13841	-1.04934	-1.26606	-1.14595	-0.991862	-1.26981	-0.969453	85488000	2	4	4	0	81.065
Q91VI7;A0A1B0GSG5;A0A1B0GRG4;A0A1B0GRY7	Rnh1	Ribonuclease inhibitor	ENSMUSG00000038650	+	0.00295258	0.956893	-	3.60301	3.59195	3.69832	3.58146	3.4445	3.49036	3.57543	3.67481	3.52694	3.63694	7983500000	69	27	27	0	323.31
Q91YN9;A0A087WNX9	Bag2	BAG family molecular chaperone regulator 2	ENSMUSG00000042215	+	0.0608494	0.574916	-	-4.06604	-4.10484	-4.16446	-4.16305	-3.98459	-4.12928	-4.0554	-4.5205	-3.93154	-4.15051	140230000	1	6	6	0	116.02
Q9R0X4;Q32MW3	Acot10	Acyl-coenzyme A thioesterase 9, mitochondrial;Acyl-coenzyme A thioesterase 10, mitochondrial	ENSMUSG00000047565	+	-0.0264675	0.434626	-	1.47976	1.54821	1.59427	1.65309	1.58355	1.65455	1.56967	1.59995	1.58125	1.5858	1295200000	18	15	15	0	109.1
Q8R010;Q8R3V2	Aimp2	Aminoacyl tRNA synthase complex-interacting multifunctional protein 2	ENSMUSG00000029610	+	-0.021051	0.609067	-	0.490083	0.529075	0.563358	0.50561	0.631838	0.482672	0.585945	0.516566	0.581385	0.65865	556170000	7	6	6	0	51.204
Q9D0L7;D3Z5T2	Armc10	Armadillo repeat-containing protein 10	ENSMUSG00000038525	+	0.147888	0.15266	-	-0.0551634	-0.14852	0.165527	-0.121637	0.147701	-0.206099	-0.163441	0.0985727	-0.288347	-0.19222	182380000	4	4	4	0	70.128
P26187	Mgmt	Methylated-DNA--protein-cysteine methyltransferase	ENSMUSG00000054612	+	-0.114482	0.172417	-	-1.13807	-0.918525	-1.14349	-0.978573	-1.21262	-0.992855	-0.795132	-1.07938	-0.896767	-1.05474	45167000	2	2	2	0	17.067
Q9ESP1	Sdf2l1	Stromal cell-derived factor 2-like protein 1	ENSMUSG00000022769	+	0.121548	0.0499065	+	0.254462	0.263293	0.402885	0.118429	0.228739	0.0520115	0.14254	0.155475	0.0997181	0.210326	622160000	8	5	5	0	38.825
A0A1Y7VMA0;Q9JI75;A0A1Y7VL95	Nqo2	Ribosyldihydronicotinamide dehydrogenase [quinone]	ENSMUSG00000046949	+	-0.00207062	0.956598	-	0.0394049	-0.0594416	-0.0539131	-0.0824947	-0.0497437	0.0643864	-0.0188389	-0.102901	-0.0958786	-0.0426035	201240000	6	7	7	0	63.33
Q3V4D5;B1AUY9;B1AUZ1;B1AUY8;B1AUY7;Q9QY36;Q3UX61	Naa10	N-alpha-acetyltransferase 10;N-alpha-acetyltransferase 11	ENSMUSG00000031388	+	0.0525475	0.39749	-	-2.38452	-2.35775	-2.24283	-2.40055	-2.28155	-2.54984	-2.44927	-2.34693	-2.277	-2.3069	174140000	3	5	2	0	63.748
A2BDX2;O70152;F8WII3	Dpm1	Dolichol-phosphate mannosyltransferase subunit 1	ENSMUSG00000078919	+	-0.184926	0.366641	-	-0.713977	-0.673217	-0.628113	-0.567528	0.130018	-0.573805	-0.561779	-0.0184717	-0.240068	-0.134061	135360000	3	5	5	0	40.383
Q8BW75;E9PVL9;E9Q3X6	Maob	Amine oxidase [flavin-containing] B	ENSMUSG00000040147	+	-0.116726	0.478887	-	0.458238	0.594615	0.237225	0.769993	0.126505	0.619249	0.683546	0.536937	0.768877	0.161595	174730000	3	2	2	0.00052493	12.209
P14576;E9PXC0;A0A1Y7VJJ0;A0A1W2P809	Srp54	Signal recognition particle 54 kDa protein	ENSMUSG00000073079	+	-0.0346771	0.474994	-	0.777705	0.859139	0.930853	0.76115	0.879013	0.761471	0.885939	0.909404	0.85918	0.965253	828390000	13	10	10	0	111.66
P17879;Q61696	Hspa1a	Heat shock 70 kDa protein 1B;Heat shock 70 kDa protein 1A	ENSMUSG00000091971	+	-0.0979824	0.0734067	-	0.747159	0.730521	0.771366	0.723259	0.80043	0.84963	0.71579	0.972156	0.799095	0.925977	1240200000	10	21	9	0	237.98
A2BGI8;A2BGI9;Q9D868	Ppih	Peptidyl-prolyl cis-trans isomerase;Peptidyl-prolyl cis-trans isomerase H	ENSMUSG00000060288	+	0.0222458	0.684407	-	-0.541829	-0.563304	-0.407907	-0.589703	-0.348927	-0.455227	-0.59886	-0.49994	-0.506947	-0.501925	140030000	3	5	5	0	41.351
Q62167;P16381	D1Pas1	ATP-dependent RNA helicase DDX3X;Putative ATP-dependent RNA helicase Pl10	ENSMUSG00000039224	+	0.0428421	0.149815	-	2.36434	2.37726	2.35818	2.3497	2.41635	2.25946	2.29016	2.34204	2.37643	2.38354	3245300000	37	26	6	0	289.55
P83882;A0A2I3BPG9;A0A0A6YW33	Rpl36a	60S ribosomal protein L36a	ENSMUSG00000079435	+	0.137541	0.23893	-	1.00095	1.19365	1.25064	1.06532	1.29593	0.705271	1.0604	1.01054	1.05926	1.28331	1319500000	9	7	7	0	64.094
P50171;G3UX44;A0A494BA51;A0A494BAF4	H2-Ke6	Estradiol 17-beta-dehydrogenase 8	ENSMUSG00000073422	+	-0.0248486	0.578962	-	-0.761825	-0.801724	-0.661219	-0.861618	-0.799973	-0.695036	-0.855591	-0.721828	-0.74534	-0.744321	181850000	5	4	4	0	29.905
G3X973;Q8R4Y4;F7BK35;REV__P81615	Stab1	Stabilin-1	ENSMUSG00000042286	+	0.0706772	0.650393	-	3.06332	3.10101	2.81898	2.96063	3.3275	2.78696	2.91204	2.8179	2.93189	3.46927	3578200000	44	35	35	0	323.31
P53690;A0A286YED2;Q9R0S2;O54732	Mmp14	Matrix metalloproteinase-14	ENSMUSG00000000957	+	-0.0600067	0.567496	-	1.52023	1.70888	1.47088	1.83906	1.52576	1.50993	1.72912	1.65796	1.91895	1.54889	1066300000	13	13	13	0	102.43
O88569;A0A0N4SUM2	Hnrnpa2b1	Heterogeneous nuclear ribonucleoproteins A2/B1	ENSMUSG00000004980	+	-0.00775375	0.822479	-	3.13998	3.06608	2.98119	3.04929	2.97596	3.08076	3.01258	3.07134	3.01894	3.06764	13950000000	47	20	20	0	235.32
P10107;A0A494BBD8	Anxa1	Annexin A1	ENSMUSG00000024659	+	-0.0758652	0.436588	-	4.58175	4.51881	4.67952	4.51767	4.27422	4.62778	4.65165	4.73107	4.5896	4.35119	45435000000	122	34	33	0	323.31
P50516;D3Z1B9;D3YWH3;D3YZ23	Atp6v1a	V-type proton ATPase catalytic subunit A	ENSMUSG00000052459	+	0.047374	0.38379	-	3.71346	3.66074	3.82483	3.68495	3.61016	3.60044	3.56807	3.78103	3.63245	3.67529	9469300000	71	32	32	0	323.31
P26645	Marcks	Myristoylated alanine-rich C-kinase substrate	ENSMUSG00000069662	+	-0.178423	0.228817	-	0.575982	0.495214	-0.0226669	0.616417	0.165966	0.452221	0.652151	0.42043	0.69648	0.501746	1767300000	9	4	4	0	58.603
P14148;F6XI62	Rpl7	60S ribosomal protein L7	ENSMUSG00000043716	+	0.0875381	0.0233525	-	2.82104	2.90383	2.81966	2.84204	2.9444	2.71635	2.80964	2.77103	2.76958	2.82667	6819800000	39	21	21	0	244.56
P61620;Q9CYJ6;Q9JLR1;A2ATT9;A0A0A6YVQ7	Sec61a2	Protein transport protein Sec61 subunit alpha isoform 1;Protein transport protein Sec61 subunit alpha isoform 2	ENSMUSG00000025816	+	0.00300446	0.955862	-	-0.320958	-0.139199	-0.202248	-0.180473	-0.084074	-0.302654	-0.124626	-0.143489	-0.236212	-0.134994	594700000	4	5	5	0	38.579
Q91V41;Q50HX3;A0A2R8VHW9	Rab14	Ras-related protein Rab-14	ENSMUSG00000026878	+	-0.0541042	0.284299	-	3.05433	2.91814	2.88406	2.88765	2.82886	2.99479	3.01748	3.00882	2.8631	2.95936	3738200000	34	15	15	0	189.68
P61620;Q9CYJ6;Q9JLR1;A2ATT9;A0A0A6YVQ7	Sec61a1	Protein transport protein Sec61 subunit alpha isoform 1;Protein transport protein Sec61 subunit alpha isoform 2	ENSMUSG00000030082	+	0.00300446	0.955862	-	-0.320958	-0.139199	-0.202248	-0.180473	-0.084074	-0.302654	-0.124626	-0.143489	-0.236212	-0.134994	594700000	4	5	5	0	38.579
F8WH23;E9Q5D9;Q61581	Igfbp7	Insulin-like growth factor-binding protein 7	ENSMUSG00000036256	+	0.0820648	0.242649	-	-0.979909	-0.830415	-0.908401	-0.786352	-0.931673	-0.921209	-0.982224	-1.15878	-0.821667	-0.963197	68468000	2	2	2	0.00026652	12.743
O35601;A0A2I3BRH1;A0A2I3BPY6	Fyb	FYN-binding protein	ENSMUSG00000022148	+	0.0643032	0.469675	-	1.58317	1.45825	1.66308	1.34429	1.43295	1.36132	1.38121	1.65305	1.28671	1.47794	898660000	12	12	12	0	183.31
Q99020;Q80XR6;Q20BD0	Hnrnpab	Heterogeneous nuclear ribonucleoprotein A/B	ENSMUSG00000020358	+	0.0500336	0.439585	-	2.50805	2.56575	2.6245	2.36423	2.34101	2.37057	2.50151	2.46008	2.36785	2.45337	3381300000	26	13	13	0	182.91
P28867;Q1MX43;Q1MX42;Q1MX41;Q1MX40;F8WGT6;Q02111;REV__E9Q9T6;REV__Q6ZPL9	Prkcd	Protein kinase C delta type;Protein kinase C delta type regulatory subunit;Protein kinase C delta type catalytic subunit;Protein kinase C	ENSMUSG00000021948	+	0.0131672	0.779827	-	1.49825	1.46145	1.4681	1.3463	1.43206	1.37398	1.39904	1.46499	1.34675	1.55556	801440000	21	14	14	0	101.32
Q6ZWQ9	Myl12a		ENSMUSG00000024048	+	-0.0715504	0.455204	-	2.51017	2.52646	2.26539	2.57617	2.19617	2.56876	2.56344	2.37235	2.56815	2.35941	6481800000	32	12	1	0	141.83
O55029	Copb2	Coatomer subunit beta	ENSMUSG00000032458	+	-0.0327377	0.248213	-	3.24988	3.25331	3.23284	3.32675	3.28424	3.2263	3.31379	3.30317	3.3187	3.34873	3665800000	54	32	32	0	323.31
P61750;E9Q798;F6UFB9;D3YV25;E9Q2C2	Arf4	ADP-ribosylation factor 4	ENSMUSG00000021877	+	-0.11029	0.0807176	-	0.576406	0.57487	0.574001	0.656887	0.622761	0.64731	0.711967	0.553916	0.85408	0.7891	2299400000	6	5	3	0	23.867
P97379;A0A0J9YTQ8;A0A0J9YUY8	G3bp2	Ras GTPase-activating protein-binding protein 2	ENSMUSG00000029405	+	-0.0328346	0.400613	-	0.311954	0.336293	0.405975	0.234196	0.293346	0.314116	0.367376	0.39784	0.273289	0.393317	314940000	6	8	7	0	68.291
A0A1D5RLV7;G3UYW1;Q6VNB8	Wdfy3	WD repeat and FYVE domain-containing protein 3	ENSMUSG00000043940	+	0.033046	0.95567	-	-5.1627	-4.95911	-3.02249	-4.92832	-5.06556	-5.31182	-5.29308	-4.84434	-3.07539	-4.7788	9831800	1	2	2	0	13.908
E9PWC8;E9PZR3;Q61183;A0A0R4J244;E9QAN2;E9QAY4;A1L349;Q9WVP6;E9PVN7;E9Q5Z1;F6VTN8;Q8BY05;Q6PCL9	Papola	Poly(A) polymerase alpha;Poly(A) polymerase beta	ENSMUSG00000021111	+	-0.111455	0.224054	-	-3.46937	-3.06575	-3.20757	-3.30394	-3.24096	-3.06576	-3.1733	-3.06387	-3.08449	-3.34291	48649000	2	3	3	0	40.502
A0A0U1RPM2;P16879;A0A0U1RPB9;A0A0U1RQ80;A0A0U1RNL3	Fes	Tyrosine-protein kinase Fes/Fps	ENSMUSG00000053158	+	0.0751011	0.0840915	-	0.511773	0.486085	0.467377	0.456747	0.642918	0.422626	0.395966	0.497621	0.419312	0.45387	181910000	7	6	6	0	42.576
Q60823;F8WHG5	Akt2	RAC-beta serine/threonine-protein kinase	ENSMUSG00000004056	+	0.00479813	0.955497	-	-2.34711	-2.2547	-2.45471	-2.33582	-2.40283	-2.31914	-2.28619	-2.50994	-2.14387	-2.56003	15898000	1	4	1	0.0054429	6.1993
B2M1R6;P61979;H3BLL4;H3BKD0;H3BK96;H3BKI8;A0A286YDM3;A0A286YCM2;H3BLP7;A0A286YEC4;Q8BT23;A0A286YDH1;H3BJS9;H3BJ43;A0A286YE41	Hnrnpk	Heterogeneous nuclear ribonucleoprotein K	ENSMUSG00000021546	+	-0.0133816	0.39097	-	3.47254	3.42254	3.40107	3.40645	3.39459	3.42225	3.42209	3.43857	3.44382	3.43737	9422200000	53	24	24	0	323.31
A0A0R4J0F6;Q99KY4;F6SLK1;F7BG02;Q80TZ3	Gak	Cyclin-G-associated kinase	ENSMUSG00000062234	+	0.0291458	0.410446	-	0.930745	0.912112	0.960279	0.91283	0.975138	0.867758	0.842434	0.942454	0.878351	1.01438	244620000	10	9	9	0	88.618
Q6PGB6	Naa50	N-alpha-acetyltransferase 50	ENSMUSG00000022698	+	0.0737919	0.218701	-	-0.628774	-0.614444	-0.438122	-0.550303	-0.444616	-0.672466	-0.682962	-0.593278	-0.622795	-0.473716	534290000	6	8	8	0	85.31
A2AH25;Q5FWK3	Arhgap1	Rho GTPase-activating protein 1	ENSMUSG00000027247	+	-0.00279732	0.955413	-	2.02969	2.04369	2.05504	2.06857	2.1942	2.04069	2.0895	1.96459	2.1948	2.11561	4300400000	21	12	12	0	94.957
F6XC54;D3Z074;E9PXV7;E9PV41;O08808	Diaph1	Protein diaphanous homolog 1	ENSMUSG00000024456	+	0.0292473	0.703528	-	1.48986	1.36796	1.64568	1.38803	1.38763	1.48096	1.33427	1.607	1.32722	1.38347	794830000	15	12	12	0	91.292
Q8JZK9;A0A286YDE3;P54869	Hmgcs1	Hydroxymethylglutaryl-CoA synthase, cytoplasmic	ENSMUSG00000093930	+	0.0516685	0.357511	-	0.0609426	0.18064	0.205166	0.169245	0.0742779	-0.0811729	0.10437	0.112256	0.116673	0.179803	167840000	6	6	6	0	63.915
O55222;D3YZA5;A0A1B0GRF6;A0A1B0GR42	Ilk	Integrin-linked protein kinase	ENSMUSG00000030890	+	-0.0882313	0.0644536	-	1.86582	1.91138	1.82884	1.87166	1.85894	1.9968	1.99647	1.83948	2.05302	1.89203	1873600000	19	15	15	0	102.33
F8VQC1;E9Q740	Srp72	Signal recognition particle subunit SRP72	ENSMUSG00000036323	+	0.11987	0.47238	-	-0.319154	-0.137967	-0.11326	0.0557957	0.36908	-0.494566	-0.192118	-0.207562	-0.00177956	0.151172	559450000	6	10	10	0	168.14
P32067;F6SXM5;A2AR07;D6RI87	Ssb	Lupus La protein homolog	ENSMUSG00000068882	+	0.0665081	0.223833	-	1.85116	1.86804	1.9239	1.65532	1.83848	1.72796	1.79484	1.76846	1.69615	1.81695	2450600000	19	22	22	0	323.31
Q9D2G2	Dlst	Dihydrolipoyllysine-residue succinyltransferase component of 2-oxoglutarate dehydrogenase complex, mitochondrial	ENSMUSG00000004789	+	-0.0636417	0.213578	-	1.89228	1.84399	1.93392	1.90666	1.68924	1.94409	1.88344	1.93094	1.95985	1.86597	3085800000	22	12	12	0	113.2
P17426;A0A140LIG7;A0A0J9YUA7;A0A140LHG0;A0A140LHA6	Ap2a1	AP-2 complex subunit alpha-1	ENSMUSG00000060279	+	-0.0264515	0.292503	-	2.57852	2.57276	2.48038	2.54387	2.60556	2.56588	2.61829	2.56974	2.58916	2.5703	3113800000	37	34	20	0	323.31
E9PV60;E9Q2M9	Wdfy4		ENSMUSG00000051506	+			-												2	2	2	0.00078064	11.888
A0A1Y7VLJ5;A0A0R4J022;Q8BNQ3	Gpr137b	Integral membrane protein GPR137B	ENSMUSG00000021306	+	0.295153	0.18143	-	-2.0496	-2.20757	-1.77377	-2.22135	-1.19853	-2.11277	-2.31251	-1.9924	-2.3474	-2.16152	42814000	2	2	2	0.00077882	11.739
Q8CAQ8;E9Q800;E9QAY6;A0A0U1RQ14	Immt	MICOS complex subunit Mic60	ENSMUSG00000052337	+	-0.026218	0.276692	-	2.9458	2.89437	2.94324	2.89565	2.86719	2.98226	2.90898	2.95421	2.94256	2.88933	3478500000	38	37	9	0	323.31
Q569Z6;Q8BZN7;F6YSQ2;F6YH92	Thrap3	Thyroid hormone receptor-associated protein 3	ENSMUSG00000043962	+	0.021484	0.30184	-	0.975923	0.949323	0.917221	0.912781	0.88357	0.891415	0.923222	0.936284	0.873161	0.907315	615960000	10	14	14	0	126.91
Q9D024;F7C265;B1AR93	Ccdc47	Coiled-coil domain-containing protein 47	ENSMUSG00000078622	+	-0.0279842	0.543675	-	-0.314319	-0.334529	-0.376459	-0.426403	-0.270025	-0.329811	-0.383785	-0.226731	-0.397749	-0.243737	189600000	4	5	5	0	41.117
Q60790	Rasa3	Ras GTPase-activating protein 3	ENSMUSG00000031453	+	-0.00346756	0.954793	-	0.780599	0.948297	0.850546	1.01211	0.8034	0.78974	0.965099	0.89685	0.96953	0.791066	528930000	9	6	6	0	55.268
Q61635;A0A1L1SQM2	Ifi47		ENSMUSG00000078920	+	-0.004813	0.9542	-	0.392289	0.455024	0.0962315	0.342459	0.326199	0.226561	0.482975	0.187079	0.380608	0.359044	173360000	7	5	5	0	54.737
P15864;I7HFT9;Q07133	Hist1h1c	Histone H1.2	ENSMUSG00000036181	+	0.228349	0.226689	-	1.23089	1.58787	1.54741	1.77705	1.76321	0.87878	1.35647	1.24958	1.56109	1.71876	7958900000	18	25	8	0	75.491
Q3B7Z2	Osbp	Oxysterol-binding protein 1	ENSMUSG00000024687	+	-0.0128101	0.707771	-	-0.331939	-0.372472	-0.411697	-0.334019	-0.22591	-0.300154	-0.321629	-0.299167	-0.330658	-0.360379	247760000	6	8	8	0	109.15
A2A7A7;Q8CFX1;A2A7A8	H6pd	GDH/6PGL endoplasmic bifunctional protein;Glucose 1-dehydrogenase;6-phosphogluconolactonase	ENSMUSG00000028980	+	0.0898289	0.167618	-	-0.531743	-0.501798	-0.367966	-0.572073	-0.367931	-0.601353	-0.608807	-0.556914	-0.624247	-0.399335	98989000	6	5	5	0	38.67
A2A9P6;P24788	Cdk11b	Cyclin-dependent kinase 11B	ENSMUSG00000029062	+	0.0650146	0.0537059	-	-0.741139	-0.735059	-0.744944	-0.645777	-0.67131	-0.811127	-0.76869	-0.69807	-0.781023	-0.804393	129220000	3	5	5	0	49.311
O35943	Fxn	Frataxin, mitochondrial;Frataxin intermediate form;Frataxin mature form	ENSMUSG00000059363	+	-0.00184841	0.954172	-	-1.56475	-1.4831	-1.48245	-1.52768	-1.62333	-1.57937	-1.48516	-1.53642	-1.51564	-1.55547	51011000	3	3	3	0	20.279
A0A338P6F2;G5E8A0;Q8CI95;A0A5F8MQ99;A0A0R4J0F9;S4R296;S4R1M9	Osbpl11	Oxysterol-binding protein;Oxysterol-binding protein-related protein 11	ENSMUSG00000022807	+	0.0603542	0.44431	-	-0.0359697	-0.0682592	-0.0695953	-0.161459	0.169542	-0.16696	-0.189173	-0.0745649	-0.132942	0.0961275	177030000	9	6	6	0	48.856
Q8VBT6	Apobr	Apolipoprotein B receptor	ENSMUSG00000042759	+	0.112622	0.395895	-	0.809115	0.650743	0.89658	0.461405	0.436159	0.586788	0.486927	0.843434	0.34281	0.430934	399440000	6	5	5	0	47.147
Q8K3G9;H3BL43;D6RFR7;D3Z340	Appl2	DCC-interacting protein 13-beta	ENSMUSG00000020263	+	0.0165573	0.690172	-	-0.930017	-1.01956	-1.10524	-0.93277	-0.964373	-1.04773	-0.939337	-1.03133	-0.965944	-1.05041	71331000	3	3	3	0	27.581
H3BJW3;H3BJ30;Q6NVF9;H3BKW0;H3BLM9	Cpsf6	Cleavage and polyadenylation specificity factor subunit 6	ENSMUSG00000055531	+	-0.051643	0.170583	-	0.548223	0.53758	0.605654	0.537096	0.589674	0.494602	0.622934	0.668607	0.634762	0.655536	436980000	7	12	12	0	102.44
A7M7Q8;Q3TI14;Q8VE22;Q5SXC9;F7ARZ1	Mrps23	28S ribosomal protein S23, mitochondrial	ENSMUSG00000023723	+	0.12137	0.0135477	+	-1.9499	-1.97122	-1.89979	-1.86508	-2.01484	-2.00851	-1.99426	-2.14676	-2.09526	-2.06288	51588000	2	3	3	0	22.982
G5E8R3;E9QPD7;Q05920;A0A286YCC5;A0A494B912	Pcx	Pyruvate carboxylase;Pyruvate carboxylase, mitochondrial	ENSMUSG00000024892	+	-0.00567589	0.953939	-	0.263892	0.431088	0.17474	0.50561	0.282446	0.307409	0.527853	0.139239	0.483316	0.228337	155360000	8	8	8	0	72.273
P45591;A0A1Y7VJ71	Cfl2	Cofilin-2	ENSMUSG00000062929	+	-0.110973	0.0712783	-	1.08084	1.1207	1.02736	1.12231	1.22179	1.16346	1.36115	1.15326	1.29285	1.15716	870040000	13	12	8	0	77.337
A2AEW6;A2AEW5;Q8VD04;A2AEW9;A2AEW8	Gripap1	GRIP1-associated protein 1	ENSMUSG00000031153	+	0.0549891	0.442844	-	-1.49818	-1.44998	-1.29112	-1.4852	-1.26985	-1.54708	-1.47206	-1.37892	-1.55667	-1.31456	34922000	3	3	3	0	22
Q91WG4	Elp2	Elongator complex protein 2	ENSMUSG00000024271	+	0.0292969	0.543738	-	-1.76595	-1.84089	-1.63715	-1.72336	-1.66818	-1.76008	-1.75201	-1.65271	-1.82321	-1.79401	117820000	1	3	3	0	37.11
Q8BM72;D3Z0Y0	Hspa13	Heat shock 70 kDa protein 13	ENSMUSG00000032932	+			-												1	2	2	0	48.229
Q9QXK7;A0A1Y7VLY3;A0A1Y7VIZ9;A0A1Y7VJ97	Cpsf3	Cleavage and polyadenylation specificity factor subunit 3	ENSMUSG00000054309	+	0.0447445	0.361689	-	-1.82074	-1.77304	-1.66281	-1.82356	-1.65772	-1.73588	-1.83671	-1.80667	-1.86324	-1.71909	44447000	2	3	3	0	22.707
A0A171KXD3;Q9JIF0;A0A140LHF7;A0A140LJ70;A0A140LJF4;A0A140LHS4;A0A140LI33;A0A140LIF7;A0A140LJ68;Q6PAK3	Prmt1	Protein arginine N-methyltransferase 1	ENSMUSG00000109324	+	0.0350174	0.642956	-	2.27507	2.23578	2.06841	2.256	1.90857	2.14443	2.1469	2.05157	2.09513	2.13072	1907000000	21	16	16	0	219.46
Q7TSQ9;G3UWH9;Q8R1U1;G3UWX2	Cog4	Conserved oligomeric Golgi complex subunit 4	ENSMUSG00000031753	+	-0.095545	0.147688	-	-1.91741	-1.83139	-2.04257	-1.81185	-2.03318	-1.85067	-1.8028	-1.95789	-1.76632	-1.781	27429000	1	2	2	0.0020356	10.838
D3YWT0;D3Z569;D3YTS1;Q9R0P6	Sec11a	Signal peptidase complex catalytic subunit SEC11;Signal peptidase complex catalytic subunit SEC11A	ENSMUSG00000025724	+	-0.0622608	0.254315	-	-0.20872	-0.281671	-0.278858	-0.333084	-0.172897	-0.0367851	-0.175156	-0.237784	-0.247128	-0.267074	291900000	5	5	5	0	33.739
A0A0R4IZW9;Q9DCT5	Sdf2	Stromal cell-derived factor 2	ENSMUSG00000002064	+	-0.127651	0.103646	-	-1.79752	-1.78937	-1.72018	-1.71447	-1.49244	-1.5019	-1.6653	-1.68114	-1.47355	-1.55383	275290000	4	3	3	0	18.062
Q8BG51;F7ASU3;Q8JZN7	Rhot1	Mitochondrial Rho GTPase 1	ENSMUSG00000017686	+	0.0376047	0.0976843	-	-1.29705	-1.3172	-1.31519	-1.32218	-1.35915	-1.30538	-1.33617	-1.36988	-1.39904	-1.38832	80590000	5	5	5	0	33.923
A0A286YDA2;A0A286YDT3;E9Q5C9;A0A286YDV7;A0A286YCD1;A0A286YDZ1	Nolc1		ENSMUSG00000015176	+	0.142273	0.136846	-	1.1936	1.1406	1.2179	1.05655	0.815477	0.913612	0.949955	1.08524	0.964117	0.799827	659800000	6	13	13	0	135.55
Q3TVK3;Q9Z2W0;Q8BPW9;A0A087WS31;A0A087WSE6;A0A087WRC1;A0A087WNX3;A0A087WSD3;A0A087WSU0	Dnpep	Aspartyl aminopeptidase	ENSMUSG00000026209	+	0.0182659	0.668536	-	1.25964	1.27874	1.30144	1.30408	1.41297	1.28523	1.3498	1.17549	1.33452	1.3205	1489600000	19	9	9	0	152.81
D3YX27;Q9JIY5;D3YX28;F6XUR8;F6TCV0;S4R1B3;S4R1A8;A2RT60	Htra2	Serine protease HTRA2, mitochondrial	ENSMUSG00000068329	+	0.0815121	0.14747	-	-0.837529	-0.913329	-0.787823	-0.660751	-0.785383	-0.890923	-0.935259	-0.813298	-0.947447	-0.805449	106930000	5	4	4	0	31.121
Q6IRU5;F7BHJ0	Cltb	Clathrin light chain B	ENSMUSG00000047547	+	-0.0943672	0.0880473	-	0.339044	0.493014	0.431795	0.457422	0.524239	0.51363	0.563101	0.508533	0.674774	0.457313	807900000	7	6	6	0	48.311
P08228	Sod1	Superoxide dismutase [Cu-Zn]	ENSMUSG00000022982	+	-0.180576	0.260998	-	2.56361	2.62755	2.31618	2.36947	2.03633	2.57735	2.81161	2.72175	2.51521	2.1901	19719000000	36	12	12	0	211.73
Q9CRD2	Emc2	ER membrane protein complex subunit 2	ENSMUSG00000022337	+	-0.0150837	0.836465	-	-1.74386	-1.83633	-1.93281	-1.93909	-1.87263	-1.74076	-1.91539	-1.68841	-2.027	-1.87774	246620000	1	2	2	0	50.111
Q9D7A8	Armc1	Armadillo repeat-containing protein 1	ENSMUSG00000027599	+	-0.0243275	0.294879	-	-0.303805	-0.276864	-0.238024	-0.281189	-0.237339	-0.242603	-0.278048	-0.206918	-0.202066	-0.285949	64574000	3	3	3	0	34.985
Q9DCD2;F6TM12;E0CYF8	Xab2	Pre-mRNA-splicing factor SYF1	ENSMUSG00000019470	+	-0.175653	0.1728	-	-3.15715	-3.2768	-3.16158	-3.32193	-3.65491	-3.04083	-3.18298	-2.96672	-3.10479	-3.39879	89174000	2	4	4	0	36.971
A2AWF8;A2AWF9;E9Q4S7;Q64455	Ptprj	Protein-tyrosine-phosphatase;Receptor-type tyrosine-protein phosphatase eta	ENSMUSG00000025314	+	-0.00229912	0.952796	-	0.739392	0.659816	0.68392	0.624807	0.625542	0.788036	0.62706	0.66808	0.616247	0.645549	164440000	7	5	5	0	33.105
Q6ZQM8;D3Z748;Q62452;D3YZE6;D3Z7G0;D3YZ96;G3UZC9;B2RT14;E9PXN7;K9J7B2;Q64435;P70691;Q63886;D6RH94;D3YWN0;D3YUP6;Q8BJL9;Q91WH2;Q8VCN3;Q8K169;Q3UEP4;P17717	Ugt1a7c	UDP-glucuronosyltransferase 1-7C	ENSMUSG00000090124	+	0.0945953	0.543188	-	1.07926	0.781991	1.07824	0.534088	0.63201	0.943884	0.673523	0.952455	0.44709	0.615659	575260000	11	8	8	0	62.439
P45952;D6RFD7	Acadm	Medium-chain specific acyl-CoA dehydrogenase, mitochondrial	ENSMUSG00000062908	+	0.0222584	0.633096	-	1.69731	1.62806	1.77701	1.80953	1.64412	1.68689	1.6258	1.76337	1.73466	1.634	1391300000	14	11	11	0	97.912
Q9WTP7;F6RP11	Ak3	GTP:AMP phosphotransferase AK3, mitochondrial	ENSMUSG00000024782	+	-0.004776	0.875489	-	1.62147	1.66221	1.70892	1.75239	1.6804	1.66018	1.65836	1.65908	1.75444	1.71721	797490000	17	12	12	0	97.544
Q9CQU0	Txndc12	Thioredoxin domain-containing protein 12	ENSMUSG00000028567	+	0.00891228	0.877571	-	0.638442	0.63885	0.795782	0.631592	0.798479	0.563431	0.676641	0.675975	0.738647	0.803889	626090000	10	7	7	0	53.86
Q8BKE6	Cyp20a1	Cytochrome P450 20A1	ENSMUSG00000049439	+	-0.0149464	0.774354	-	-0.472171	-0.465447	-0.29884	-0.4697	-0.279209	-0.464857	-0.390659	-0.383309	-0.351368	-0.320441	213360000	5	6	6	0	56.179
Q3ULJ0;D3Z0L6	Gpd1l	Glycerol-3-phosphate dehydrogenase 1-like protein	ENSMUSG00000050627	+	0.0364254	0.509628	-	0.856603	0.906337	0.813583	0.868891	0.920746	0.750116	0.805298	0.865233	0.7491	1.01429	295820000	7	6	6	0	45.302
Q9CZW4;E9PUC2;D3Z4I4	Acsl3	Long-chain-fatty-acid--CoA ligase 3	ENSMUSG00000032883	+	0.0735207	0.527699	-	-1.7082	-1.67418	-1.45917	-1.78071	-1.19616	-1.71455	-1.68879	-1.56836	-1.66495	-1.54937	104580000	5	7	6	0	87.972
H3BKS8;E9PWD4;A0A0R4IZW7;Q3TX08;D6RFC0;D6RG86;H3BKV3;G3V019;H3BK68;D3Z413;H3BL70;H3BKB8	Trmt1	tRNA (guanine(26)-N(2))-dimethyltransferase	ENSMUSG00000001909	+	0.129787	0.66299	-	-3.78511	-3.61031	-3.64305	-3.4266	-2.30061	-3.57695	-3.68683	-3.14092	-3.62254	-3.38738		1	1	1	0	16.824
Q3V493;Q9ES56	Trappc4	Trafficking protein particle complex subunit 4	ENSMUSG00000032112	+	0.0373781	0.482474	-	-2.09949	-2.07537	-2.17303	-2.23535	-2.07742	-2.27757	-2.09421	-2.25587	-2.10777	-2.11213	25652000	1	2	2	0.0002713	13.469
P70280	Vamp7	Vesicle-associated membrane protein 7	ENSMUSG00000051412	+	0.0205544	0.770862	-	-0.175714	-0.206838	-0.145714	-0.256701	-0.449242	-0.328156	-0.223314	-0.133643	-0.277231	-0.374635	110320000	6	4	4	0	27.098
Q9JM14;A2A9X5	Nt5c	5(3)-deoxyribonucleotidase, cytosolic type	ENSMUSG00000020736	+	-0.0628666	0.219366	-	0.462371	0.477578	0.301058	0.406452	0.482342	0.394037	0.510094	0.494119	0.453777	0.592107	999950000	8	5	5	0	55.09
Q9D9V3;E0CXS3	Echdc1	Ethylmalonyl-CoA decarboxylase	ENSMUSG00000019883	+	0.0954037	0.119806	-	-2.01285	-2.1158	-2.20087	-2.05073	-1.98071	-2.27511	-2.15188	-2.23287	-2.1093	-2.06881	56356000	2	2	2	0	22.773
A0A0A6YVU8;Q9JKV1;D3YUD8	Gm9774	Proteasomal ubiquitin receptor ADRM1	ENSMUSG00000042165	+	-0.103133	0.101889	-	-0.408477	-0.485917	-0.606943	-0.425158	-0.686752	-0.457455	-0.429865	-0.366155	-0.423187	-0.42092	443060000	5	8	8	0	82.699
A0A1B0GR08;Q921G8	Tubgcp2	Gamma-tubulin complex component 2	ENSMUSG00000025474	+	0.0945837	0.118536	-	-2.35005	-2.58711	-2.60275	-2.47423	-2.50752	-2.65385	-2.50774	-2.63863	-2.55046	-2.6439	23255000	2	2	2	0	15.204
D3YWR1;Q9CRC9	Gnpda2	Glucosamine-6-phosphate isomerase;Glucosamine-6-phosphate isomerase 2	ENSMUSG00000029209	+	-0.0886965	0.0975311	-	-2.06293	-2.10921	-2.05409	-2.11529	-2.24325	-2.03143	-1.94572	-2.13964	-2.04459	-1.97992	24544000	2	3	2	0	24.128
Q8VE80	Thoc3	THO complex subunit 3	ENSMUSG00000025872	+	-0.0261673	0.728872	-	-2.505	-2.4255	-2.22904	-2.36852	-2.29153	-2.47478	-2.43699	-2.27829	-2.32453	-2.17416	52565000	1	3	3	0	29.201
Q3V009	Tmed1	Transmembrane emp24 domain-containing protein 1	ENSMUSG00000032180	+	-0.161878	0.232711	-	-0.871697	-1.10703	-1.23637	-1.2571	-1.22088	-0.566319	-1.07913	-1.09094	-1.05099	-1.0963	73176000	3	2	2	0	17.841
P47738;A0A0G2JEU1;A0A0G2JF60;A0A0G2JFQ0;D3YYF3;G3UWP3;P24549;Q9CZS1	Aldh2	Aldehyde dehydrogenase, mitochondrial	ENSMUSG00000029455	+	-0.00250854	0.952603	-	3.99357	3.8972	3.87625	3.94366	3.77443	3.89936	3.91229	3.91947	3.83122	3.9353	17557000000	99	33	30	0	323.31
A6H630;D6RG65	Armt1	Protein-glutamate O-methyltransferase	ENSMUSG00000061759	+	0.0366165	0.531215	-	-2.2777	-2.20594	-2.333	-2.26471	-2.06747	-2.26703	-2.37517	-2.28563	-2.2249	-2.17916	65232000	2	4	4	0	27.639
Q9Z2I8;A0A0N4SWD1	Suclg2	Succinyl-CoA ligase [GDP-forming] subunit beta, mitochondrial	ENSMUSG00000061838	+	-0.0111832	0.627488	-	1.2205	1.21357	1.24069	1.24567	1.18428	1.25366	1.22527	1.17161	1.22185	1.28823	676360000	18	15	15	0	117.56
A0A0G2JER9;O54946;A0A0G2JGN9;A0A0G2JEI3;F6YRQ2;G3X8S5	Dnajb6	DnaJ homolog subfamily B member 6	ENSMUSG00000029131	+	0.144213	0.127303	-	-1.9013	-1.97071	-1.7412	-1.97308	-1.6439	-2.12316	-2.08507	-1.83215	-1.99444	-1.91644	74195000	1	2	2	0.00052438	12.168
A0A2I3BRL8;Q91VM5;Q9WV02;S4R1F6;A2AFI3;A2AFI4;A0A2I3BQC0;Q9DAE2;Q9ESC8	Rbmxl1	RNA binding motif protein, X-linked-like-1;RNA-binding motif protein, X chromosome;RNA-binding motif protein, X chromosome, N-terminally processed	ENSMUSG00000037070	+	0.0118256	0.828664	-	2.15994	2.11686	2.09354	2.03774	2.12452	1.96368	2.17838	2.01916	2.08424	2.22799	3201400000	28	21	21	0	244.27
A2A414;Q9ER73	Elp4	Elongator complex protein 4	ENSMUSG00000027167	+	0.0261049	0.771347	-	-4.50866	-4.79042	-4.91145	-4.68571	-4.65398	-4.72128	-4.8412	-4.75496	-4.53689	-4.82642		1	1	1	0	14.684
Q8BZW8	Nhlrc2	NHL repeat-containing protein 2	ENSMUSG00000025078	+	0.00347157	0.95259	-	-1.1111	-1.21151	-1.0106	-1.11962	-0.962841	-1.12613	-1.15568	-1.14262	-1.04112	-0.967494	180850000	4	4	4	0	52.953
O54879;A2AP78	Hmgb3	High mobility group protein B3	ENSMUSG00000015217	+	0.118594	0.109577	-	-2.52684	-2.55513	-2.72543	-2.70134	-2.82426	-2.69964	-2.77565	-2.72944	-2.81907	-2.90218	122440000	1	4	3	0	51.094
Q05CL8;A2AMD0	Gm12666	La-related protein 7	ENSMUSG00000066107	+	-0.110764	0.285459	-	-3.58855	-3.68164	-3.94865	-3.73036	-3.93881	-3.76221	-3.44414	-3.63376	-3.66889	-3.82519	59228000	2	4	4	0	52.682
Q9JKV5	Scamp4	Secretory carrier-associated membrane protein 4	ENSMUSG00000113949	+	0.0632814	0.422152	-	-2.29147	-2.38658	-2.19241	-2.31975	-2.21179	-2.32854	-2.49771	-2.24722	-2.48427	-2.16067		1	1	1	0	16.292
Q9D883;G3UW94;E9Q5Y2;E9PUZ3;E9Q1I7;Q8BGJ9;A0A494BA95;A0A494B9X9;E9Q809;F8WH71;E9Q5J3;A0A494B947;E9PWX6;E9PWM2;F7D8X7;E9PWA1;A0A140LII6	U2af1l4	Splicing factor U2AF 35 kDa subunit;Splicing factor U2AF 26 kDa subunit	ENSMUSG00000078765	+	0.0593742	0.208225	-	-1.74319	-1.68521	-1.79906	-1.74416	-1.58851	-1.71675	-1.74242	-1.80937	-1.84789	-1.74057	167100000	2	5	5	0	54.38
Q6GSS7;Q64523	Hist2h2ac	Histone H2A type 2-A;Histone H2A type 2-C	ENSMUSG00000068855	+	0.135867	0.262552	-	0.953534	0.699742	0.826242	0.75572	0.429544	0.874193	0.458828	0.573583	0.542887	0.535956	7419300000	6	9	1	0	16.823
P09055	Itgb1	Integrin beta-1	ENSMUSG00000025809	+	-0.0607098	0.15297	-	2.76769	2.73697	2.76363	2.79642	2.61938	2.7834	2.78082	2.83419	2.86058	2.72863	4527100000	38	20	20	0	232.27
Q7M6Y3;A0A1L1SUR7;A0A140LHQ8;A0A140LHG9	Picalm	Phosphatidylinositol-binding clathrin assembly protein	ENSMUSG00000039361	+	0.0632607	0.186545	-	1.4533	1.35061	1.466	1.36713	1.54844	1.34184	1.32211	1.39018	1.35166	1.46339	1474200000	15	11	11	0	95.758
P61982;D3YW45	Ywhag	14-3-3 protein gamma;14-3-3 protein gamma, N-terminally processed	ENSMUSG00000051391	+	-0.0736259	0.0511378	-	3.44686	3.43461	3.45374	3.37433	3.40272	3.45203	3.55761	3.56424	3.48624	3.42026	9484800000	40	16	10	0	264.82
A0A087WNN8;Q61263	Soat1	Sterol O-acyltransferase 1	ENSMUSG00000026600	+	0.046736	0.548164	-	-1.90596	-1.91498	-1.89947	-2.06073	-2.19056	-2.06703	-2.10587	-1.85634	-2.0589	-2.11724	45966000	2	3	3	0	17.962
P57784;G5E883;A0A0U1RNZ6	Snrpa1	U2 small nuclear ribonucleoprotein A	ENSMUSG00000030512	+	0.120417	0.036505	+	-0.06429	-0.215707	-0.123375	-0.205294	-0.312426	-0.272316	-0.335405	-0.231864	-0.349283	-0.334306	537750000	5	9	9	0	181.86
P62880;E9QKR0;D3Z1M1;D3Z1T4;D3YZX3;E9PWM7;A0A0A6YVN9;V9GWY1	Gnb2	Guanine nucleotide-binding protein G(I)/G(S)/G(T) subunit beta-2	ENSMUSG00000029713	+	-0.0600994	0.26165	-	1.08884	0.937146	1.04185	1.00644	0.85512	1.04711	1.06538	1.0837	1.09558	0.938104	2695200000	12	13	4	0	125.18
Q8BH43;B1AUN0	Wasf2	Wiskott-Aldrich syndrome protein family member 2	ENSMUSG00000028868	+	0.0788723	0.330413	-	0.990035	0.818229	0.967787	0.811354	1.19391	0.831558	0.806618	0.932971	0.853069	0.962737	818810000	9	9	9	0	86.395
G3X8R0;A0A494BBE3;Q60870	Reep5	Receptor expression-enhancing protein;Receptor expression-enhancing protein 5	ENSMUSG00000005873	+	-0.0293568	0.633691	-	2.06217	2.0521	2.10837	1.86224	1.86005	2.06018	2.0495	2.05863	2.00178	1.92162	4824900000	19	14	14	0	108.9
Q3UJB0;A0A494B9S9	Sf3b2		ENSMUSG00000024853	+	0.225003	0.0611218	-	2.67447	2.25038	2.31295	2.14322	2.09005	2.07203	2.06939	2.0418	2.05707	2.10577	1183200000	19	18	18	0	251.39
P48025;E9PWE9;P43404;Q8BZ25	Syk	Tyrosine-protein kinase SYK;Tyrosine-protein kinase	ENSMUSG00000021457	+	0.0186539	0.854345	-	1.37315	1.1798	1.48226	1.09325	1.44113	1.32237	1.11947	1.42835	1.1818	1.42433	966570000	12	9	9	0	59.924
Q9QYI3;F7BTP8;A2A5E1	Dnajc7	DnaJ homolog subfamily C member 7	ENSMUSG00000014195	+	0.120361	0.000425741	+	-1.2206	-1.20789	-1.17571	-1.23133	-1.19808	-1.36489	-1.32115	-1.36189	-1.32544	-1.26206	197540000	3	7	7	0	51.317
Q9D0E1;B8JK33;B8JK32;A0A3Q4EH91;F6W322;A0A3Q4L2X3;F7C9U3	Hnrnpm	Heterogeneous nuclear ribonucleoprotein M	ENSMUSG00000059208	+	-0.00226974	0.859281	-	3.28077	3.25727	3.26811	3.23155	3.22119	3.23602	3.25783	3.26685	3.26138	3.24815	6184200000	65	37	37	0	323.31
Q99K41	Emilin1	EMILIN-1	ENSMUSG00000029163	+	0.238823	0.175271	-	-5.04311	-5.30457	-5.30614	-5.3598	-5.45358	-5.12409	-5.32141	-5.68094	-5.96613	-5.56873	180450000	1	9	9	0	276.99
Q9Z2U0;A0A338P7D7;Q9CWH6;B7ZMS4;A0A3Q4L361;A0A3Q4EHS3;A0A3Q4EG42	Psma7	Proteasome subunit alpha type-7	ENSMUSG00000027566	+	-0.0478561	0.0238029	-	2.13881	2.09573	2.07344	2.11293	2.10949	2.15422	2.16166	2.13517	2.11968	2.19894	2903300000	28	14	14	0	180.95
A3KGR9;Q9D8V0;Q6PGJ8	H13	Minor histocompatibility antigen H13	ENSMUSG00000019188	+	-0.0633606	0.23022	-	0.607905	0.534789	0.469645	0.513302	0.566763	0.553511	0.510418	0.721604	0.53647	0.687203	271000000	10	3	3	0	25.673
Q9EPL8;A0A140LHD0;A0A5F8MQ75;Q7TMY7	Ipo7	Importin-7	ENSMUSG00000066232	+	0.0159882	0.582889	-	-0.311179	-0.274989	-0.219084	-0.364878	-0.339968	-0.324593	-0.318176	-0.283545	-0.31048	-0.353244	434550000	9	11	11	0	183.73
F6QKK2;Q8VEH3	Arl8a	ADP-ribosylation factor-like protein 8A	ENSMUSG00000026426	+	-0.0933643	0.352381	-	1.64455	1.50486	1.5436	1.44575	1.1279	1.61276	1.52411	1.63204	1.43209	1.53247	1471300000	11	7	4	0	96.427
P54116	Stom	Erythrocyte band 7 integral membrane protein	ENSMUSG00000026880	+	-0.0711464	0.498716	-	2.18574	1.98963	1.9232	1.92033	1.70868	2.24788	1.98333	2.02819	1.9757	1.84821	2169200000	26	13	13	0	119.85
A0A286YDI8;G3X972;A0A286YD08;A0A2I3BQS4	Sec24c		ENSMUSG00000039367	+	0.00815125	0.784928	-	1.16405	1.11718	1.16179	1.0801	1.16393	1.04303	1.1445	1.14245	1.13106	1.18525	535170000	11	14	14	0	196.97
Q9JIK5	Ddx21	Nucleolar RNA helicase 2	ENSMUSG00000020075	+	0.153648	0.0562928	-	0.921004	1.06637	1.24029	0.944134	1.16493	0.861351	0.919083	0.94826	0.833666	1.00613	1005200000	12	19	19	0	313.29
E9QKA4;A2A8V8;A2A8V9;E9PUK6;Q52KI8;A2A983;F6UK16;F6T4M4;F7BWM1	Srrm1	Serine/arginine repetitive matrix protein 1	ENSMUSG00000028809	+	0.0954689	0.232788	-	0.0364161	0.115548	0.227186	0.0832977	0.0075264	-0.148737	0.0631351	0.110703	0.12763	-0.160102	182360000	3	5	5	0	70.337
K3W4L0;B2RRE2;E9QAX2;Q9JMH9;E9Q405;A0A1C7ZN10;E9QA74	Myo18a	Unconventional myosin-XVIIIa	ENSMUSG00000000631	+	0.010524	0.871518	-	1.56507	1.44851	1.555	1.49294	1.75604	1.50957	1.52795	1.52017	1.51597	1.69127	384230000	14	14	14	0	103.94
P21995	Emb	Embigin	ENSMUSG00000021728	+	0.118885	0.042744	+	-0.581941	-0.56636	-0.598482	-0.735296	-0.744143	-0.69038	-0.835232	-0.706483	-0.832159	-0.756394	36393000	2	3	3	0	19.458
A0A0R4J0T2;Q504P2;D3YXD8	Clec12a	C-type lectin domain family 12 member A	ENSMUSG00000053063	+	0.0634684	0.492467	-	-1.24506	-1.19355	-1.08983	-1.23664	-1.30955	-1.25507	-1.31004	-0.984561	-1.40298	-1.43932	70463000	2	2	2	0.00026709	12.854
E9PWV3;Q505N6;F6RQA2;F6Q8A4;P18653;G3UZI3	Rps6ka1	Ribosomal protein S6 kinase;Ribosomal protein S6 kinase alpha-1	ENSMUSG00000003644	+	0.0395348	0.55342	-	2.18017	2.09309	2.05708	2.00964	2.31361	2.09506	2.04578	2.11335	1.99704	2.20468	1187800000	18	14	8	0	136.14
P41105;F6Z0X0	Rpl28	60S ribosomal protein L28	ENSMUSG00000030432	+	0.00220604	0.952322	-	2.23839	2.24601	2.36619	2.30712	2.39094	2.30876	2.25953	2.32634	2.27915	2.36384	4349100000	22	12	12	0	145.34
H3BJ71;H3BKL6;H3BL19;H3BJI6;H3BK44;E9PY90;H3BK48;E9Q3S2;H3BKH2;H3BJS0;A0A1W2P711;Q91ZV0;H3BJY7	Mia2	Melanoma inhibitory activity protein 2	ENSMUSG00000021000	+	0.0661079	0.568973	-	-1.02696	-1.02222	-0.90505	-0.621473	-0.529984	-0.923208	-1.01464	-0.846551	-0.8834	-0.768426	141150000	2	1	1	0.00077861	11.73
O35942;F6TQF4;F6THK7;B1AUW8;B1AUW9;Q8BR10;B1AUW6;Q62406	Irak1	Serine/threonine-protein kinase Nek2;Interleukin-1 receptor-associated kinase 1	ENSMUSG00000031392	+	-0.013398	0.848675	-	-0.524583	-0.540837	-0.819441	-0.552614	-0.596485	-0.624252	-0.573118	-0.638597	-0.446981	-0.684022	232780000	3	2	2	0.00078044	11.877
G5E866;Q99NB9;A0A087WNS2	Sf3b1	Splicing factor 3B subunit 1	ENSMUSG00000025982	+	0.118795	0.0156694	+	0.856055	0.893559	0.856283	0.83428	0.981213	0.763445	0.709263	0.843799	0.69565	0.815259	829240000	14	21	21	0	323.31
P46467;Q8BPY9	Vps4b	Vacuolar protein sorting-associated protein 4B	ENSMUSG00000009907	+	0.0388519	0.254379	-	0.957492	0.868882	0.947664	0.818213	0.971865	0.83452	0.867968	0.880799	0.887789	0.89878	1080900000	10	11	8	0	150.93
Q8BYC6;Q3V3K3;A0A0R4J1T3;F6RXB5	Taok3	Serine/threonine-protein kinase TAO3	ENSMUSG00000061288	+	0.0194	0.775864	-	0.536693	0.465785	0.513203	0.351288	0.237022	0.405802	0.345993	0.493524	0.304152	0.45752	288740000	8	6	5	0	52.552
A0A338P7E5;P68037;A0A338P786;A0A338P702	Ube2l3	Ubiquitin-conjugating enzyme E2 L3	ENSMUSG00000038965	+	-0.0102188	0.763068	-	1.50737	1.39534	1.38483	1.49656	1.38326	1.43326	1.39288	1.47464	1.43077	1.4869	2492900000	14	7	7	0	55.189
Q8C5G6;Q9QZ06;F7AT44;A9JEI5	Tollip	Toll-interacting protein	ENSMUSG00000025139	+	0.0158043	0.762081	-	0.548654	0.576661	0.643097	0.503122	0.408436	0.515476	0.589687	0.584496	0.494009	0.417279	230330000	7	4	4	0	34.001
Q9DBG3;H3BIY9;H3BKM0;H3BJ06;Q5SWR0	Ap2b1	AP-2 complex subunit beta;AP complex subunit beta	ENSMUSG00000035152	+	-0.0530659	0.0244204	-	3.18187	3.1597	3.09463	3.12037	3.17022	3.18127	3.17899	3.19969	3.19729	3.23487	6277800000	42	28	12	0	307.97
Q80YR5;D6RJ78;D6RHP9	Safb2	Scaffold attachment factor B2	ENSMUSG00000042625	+	-0.156371	0.598528	-	-3.90063	-3.56937	-4.1958	-3.02218	-3.90444	-3.95033	-3.137	-4.13654	-3.19615	-3.39054	8859500	1	2	1	0.0054509	6.4149
P35564	Canx	Calnexin	ENSMUSG00000020368	+	-0.00189171	0.952066	-	3.35013	3.25331	3.19565	3.24071	3.22234	3.25187	3.27546	3.25919	3.19761	3.28747	7302700000	44	23	23	0	258.98
Q922B2;Q8BJY7	Dars	Aspartate--tRNA ligase, cytoplasmic	ENSMUSG00000026356	+	-0.0149467	0.652334	-	2.73511	2.7223	2.77298	2.71861	2.60246	2.73467	2.69572	2.77607	2.71157	2.70818	3554700000	38	26	26	0	323.31
Q80XR5;P26369;Q3KQM4;A0A140LJK3;A0A140LJ08	U2af2	Splicing factor U2AF 65 kDa subunit	ENSMUSG00000030435	+	0.0196144	0.427763	-	0.918618	0.9344	0.849121	0.873711	0.820898	0.843256	0.833149	0.890733	0.859446	0.872092	639650000	11	8	8	0	109.33
F6SLP4;A0A494BAW5;A0A494BAK4;Q9DC16;A0A494BAX4;A0A494B9M5;F6Z6A5	Ergic1	Endoplasmic reticulum-Golgi intermediate compartment protein 1	ENSMUSG00000001576	+	-0.0969269	0.0244355	-	0.603635	0.603311	0.630682	0.566282	0.570076	0.784685	0.673004	0.747197	0.651451	0.602283	499110000	9	6	6	0	46.571
Q9Z315;A0A494B9E9	Sart1	U4/U6.U5 tri-snRNP-associated protein 1	ENSMUSG00000039148	+	0.0333557	0.438057	-	-0.405963	-0.404929	-0.407024	-0.490931	-0.330729	-0.452309	-0.358742	-0.41302	-0.553757	-0.428527	174460000	7	9	9	0	100.49
Q99J95;D6RHP4	Cdk9	Cyclin-dependent kinase 9	ENSMUSG00000009555	+	0.0417471	0.581996	-	-3.79135	-3.7111	-3.55861	-3.83732	-3.5234	-3.69221	-3.80106	-3.64549	-3.83134	-3.66041	63828000	1	2	1	0	19.174
Q7TMQ7;S4R1X1;D3Z101;D3Z0V8	Wdr91	WD repeat-containing protein 91	ENSMUSG00000058486	+	0.040712	0.505224	-	0.973487	0.824561	0.937523	0.774124	0.882505	0.876572	0.804455	0.938863	0.676521	0.89223	388340000	12	12	12	0	97.408
Q8C052;A0A1D5RLY6;A0A1D5RMG7;A0A1D5RML0;A0A1D5RMF1	Map1s	Microtubule-associated protein 1S;MAP1S heavy chain;MAP1S light chain	ENSMUSG00000019261	+	-0.0112621	0.857795	-	1.46976	1.31455	1.41313	1.24845	1.40061	1.39334	1.31387	1.43108	1.24751	1.51701	600180000	16	11	11	0	134.96
Q62093;H3BJA4	Srsf2	Serine/arginine-rich splicing factor 2	ENSMUSG00000034120	+	0.0965607	0.0244478	-	-0.0182142	-0.0393991	0.102888	-0.0488892	-0.0374088	-0.136864	-0.162821	-0.0552683	-0.064764	-0.10411	1001800000	7	7	7	0	56.116
P63030;D3Z786;D3YWY6;D3Z5S0;E9Q0V4	Mpc1	Mitochondrial pyruvate carrier 1	ENSMUSG00000023861	+	-0.00342712	0.951909	-	-0.618758	-0.575053	-0.672588	-0.46957	-0.585453	-0.642429	-0.4848	-0.628997	-0.466784	-0.681277	211410000	2	2	2	0.00078349	12.08
E0CXZ9;Q3UPV6;A0A571BGH0;A0A571BF54;A0A571BEM7;P62482;A0A571BFX6;A0A571BE49;E0CXI4;A0A5F8MPA4;A0A5F8MPK0;P63143	Kcnab2	Voltage-gated potassium channel subunit beta-2	ENSMUSG00000028931	+	0.00480995	0.951876	-	-0.994243	-1.04112	-0.901688	-1.12797	-1.0869	-0.97769	-1.06626	-0.82857	-1.23689	-1.06656	112810000	6	3	3	0	20.576
Q61699;E9Q0U7;D3Z027;D3Z3I9;A0A0J9YTZ7	Hsph1	Heat shock protein 105 kDa	ENSMUSG00000029657	+	0.0375381	0.325941	-	1.38187	1.3775	1.42313	1.32215	1.3326	1.37836	1.31568	1.40655	1.32188	1.22709	1427800000	14	29	25	0	323.31
Q8K124	Plekho2	Pleckstrin homology domain-containing family O member 2	ENSMUSG00000050721	+	-0.00590286	0.951116	-	1.55929	1.51122	1.68918	1.58762	1.27708	1.52619	1.53894	1.72736	1.53488	1.32654	1417700000	14	12	12	0	111.82
Q91VZ6;D3YVX4	Smap1	Stromal membrane-associated protein 1	ENSMUSG00000026155	+	-0.082827	0.207794	-	-0.554236	-0.671296	-0.536343	-0.488716	-0.363903	-0.511938	-0.533611	-0.38185	-0.372627	-0.400332	249650000	5	4	4	0	33.291
A0A1B0GR78;A0A1B0GRA5;P70302;A0A1B0GQZ3	Stim1	Stromal interaction molecule 1	ENSMUSG00000030987	+	-0.100645	0.0676013	-	-2.60851	-2.55332	-2.59268	-2.56885	-2.72793	-2.60051	-2.38266	-2.49342	-2.54736	-2.52411	33331000	2	2	2	0.00052383	12.152
Q61102	Abcb7	ATP-binding cassette sub-family B member 7, mitochondrial	ENSMUSG00000031333	+	0.0310743	0.735515	-	-3.01968	-2.98311	-2.72517	-2.85541	-3.09327	-2.90339	-2.94899	-2.85162	-3.19897	-2.92904	43741000	3	3	3	0	36.574
Q9D997;Q9QZ08;D3YXG2	Nagk	N-acetyl-D-glucosamine kinase	ENSMUSG00000034744	+	-0.00807915	0.834111	-	-0.287406	-0.235637	-0.248154	-0.219271	-0.25375	-0.294666	-0.166851	-0.250363	-0.154297	-0.337644	403870000	8	8	8	0	91.444
Q9QUR6	Prep	Prolyl endopeptidase	ENSMUSG00000019849	+	0.0337189	0.228217	-	2.51593	2.49578	2.52116	2.4244	2.40446	2.41414	2.45012	2.45717	2.41964	2.45208	2224500000	36	23	23	0	323.31
P21460;A2APX3	Cst3	Cystatin-C	ENSMUSG00000027447	+	0.01469	0.95109	-	-0.533834	-0.462955	-0.596899	-0.552343	-0.0398865	-0.727091	-0.541641	-0.605844	-0.753084	0.368293	340880000	5	4	4	0	38.624
E9Q605;E9QNL4;Q60680	Chuk	Inhibitor of nuclear factor kappa-B kinase subunit alpha	ENSMUSG00000025199	+	-0.030374	0.558008	-	-1.92857	-2.02087	-2.12052	-1.9468	-2.12163	-1.98125	-1.97597	-2.08289	-2.02947	-1.91694	21431000	2	2	2	0	14.149
A0A087WQH8	Slc35a4		ENSMUSG00000033272	+	-0.042704	0.34907	-	0.296161	0.227714	0.280457	0.176817	0.0892143	0.33091	0.264832	0.245852	0.234249	0.208039	137150000	5	3	3	0	21.64
Q8CI11;A0A2I3BPZ6	Gnl3	Guanine nucleotide-binding protein-like 3	ENSMUSG00000042354	+	-0.0346001	0.683898	-	-3.91431	-3.88434	-3.61377	-3.80661	-3.71932	-3.82294	-3.52366	-3.87734	-3.7697	-3.77171	123510000	1	5	5	0	45.608
P97452	Bop1	Ribosome biogenesis protein BOP1	ENSMUSG00000022557	+	-0.306673	0.263016	-	-3.87246	-4.27155	-3.83556	-3.98347	-2.92328	-3.66919	-3.79824	-3.15388	-3.36771	-3.36395	101390000	1	3	3	0	78.105
Q9ERB0	Snap29	Synaptosomal-associated protein 29	ENSMUSG00000022765	+	0.0588469	0.2954	-	-1.21244	-1.27864	-1.36419	-1.27882	-1.42844	-1.36864	-1.32867	-1.44953	-1.45082	-1.25912	139290000	4	4	4	0	45.276
Q3THK7	Gmps	GMP synthase [glutamine-hydrolyzing]	ENSMUSG00000027823	+	0.00842705	0.760157	-	0.897159	0.877765	0.897194	0.896721	0.825188	0.883242	0.803028	0.840732	0.937347	0.887542	624460000	7	14	14	0	244.78
Q921Y0;Q3UDM0;Q8BPB0	Mob1b	MOB kinase activator 1A;MOB kinase activator 1B	ENSMUSG00000006262	+	0.00226669	0.950606	-	-0.366321	-0.426864	-0.384008	-0.41708	-0.27607	-0.376068	-0.43372	-0.29276	-0.397495	-0.381633	278520000	7	4	4	0	38.295
Q921Y0;Q3UDM0;Q8BPB0	Mob1a	MOB kinase activator 1A;MOB kinase activator 1B	ENSMUSG00000043131	+	0.00226669	0.950606	-	-0.366321	-0.426864	-0.384008	-0.41708	-0.27607	-0.376068	-0.43372	-0.29276	-0.397495	-0.381633	278520000	7	4	4	0	38.295
P28352;F6QA74;D3Z6R9;D3Z124	Apex1	DNA-(apurinic or apyrimidinic site) lyase;DNA-(apurinic or apyrimidinic site) lyase, mitochondrial	ENSMUSG00000035960	+	0.0193115	0.747928	-	-0.434228	-0.509986	-0.364044	-0.452961	-0.261436	-0.383858	-0.499323	-0.288203	-0.484436	-0.463393	644800000	3	7	7	0	145.47
D3Z7C6;Q9R0Q7	Ptges3	Prostaglandin E synthase 3	ENSMUSG00000071072	+	-0.0132942	0.876816	-	1.20418	1.06653	1.13416	0.985168	0.962133	1.36136	1.01422	1.01617	1.03201	0.994891	2980200000	12	7	7	0	67.536
P70451;Q3TZJ5	Fer	Tyrosine-protein kinase Fer	ENSMUSG00000000127	+	-0.0181866	0.716044	-	-0.65029	-0.645482	-0.726921	-0.543524	-0.540466	-0.553919	-0.603334	-0.669944	-0.509546	-0.679008	52313000	3	3	3	0	17.472
A0A0G2JDW7;Q6ZWU9;A0A0G2JG29;A0A0G2JEX7	Rps27	40S ribosomal protein S27	ENSMUSG00000090733	+	0.117759	0.0116427	+	1.01611	1.08791	1.08004	0.991671	1.10723	0.868481	0.917376	0.939008	0.927015	1.0423	1024200000	14	6	3	0	57.165
A0A3Q4EHV9;F8WJ93;Q3UMY5;A0A0R4J1G7;A7ISP9	Eml4	Echinoderm microtubule-associated protein-like 4	ENSMUSG00000032624	+	-0.100774	0.125751	-	-1.78098	-1.88857	-1.85493	-1.82889	-1.66838	-1.78892	-1.78617	-1.5518	-1.6571	-1.7339	121260000	2	5	2	0	53.678
Q4VBE8	Wdr18	WD repeat-containing protein 18	ENSMUSG00000035754	+	-0.03298	0.49902	-	-1.02239	-1.15775	-1.12222	-1.03109	-1.21418	-0.99534	-1.02827	-1.08922	-1.14721	-1.12268	118420000	2	4	4	0	52.303
Q9JKC8;H7BWY2;A0A286YDZ6;D3YXV9;D3YWU3;D6RI63	Ap3m1	AP-3 complex subunit mu-1	ENSMUSG00000021824	+	0.00368118	0.873519	-	1.36535	1.28839	1.29196	1.28604	1.36666	1.33018	1.28131	1.33146	1.29399	1.34305	593450000	21	14	11	0	130.6
Q6P8N8;Q9JHS4;F7BB92	Clpx	ATP-dependent Clp protease ATP-binding subunit clpX-like, mitochondrial	ENSMUSG00000015357	+	-0.0414013	0.446935	-	-1.1705	-1.13415	-1.00361	-1.07176	-1.01833	-1.10959	-1.06662	-1.00944	-0.894369	-1.11132	146110000	3	5	5	0	37.945
Q9CPV4;E9Q197;F6ZTG3;E9Q055;E9Q2R6;F7BB55	Glod4	Glyoxalase domain-containing protein 4	ENSMUSG00000017286	+	0.008004	0.626033	-	2.25185	2.25217	2.2389	2.23739	2.2118	2.21885	2.25656	2.18154	2.23992	2.25521	1624600000	25	18	18	0	183.23
Q9R1J0	Nsdhl	Sterol-4-alpha-carboxylate 3-dehydrogenase, decarboxylating	ENSMUSG00000031349	+	-0.0995525	0.0658978	-	-1.54025	-1.54548	-1.47751	-1.50585	-1.71108	-1.47086	-1.36543	-1.47515	-1.49321	-1.47776	202490000	2	2	2	0	24.468
P48758;A0A338P684	Cbr1	Carbonyl reductase [NADPH] 1	ENSMUSG00000051483	+	0.00634842	0.843411	-	0.779969	0.83878	0.785889	0.777647	0.874538	0.728357	0.804401	0.799306	0.811205	0.881812	1230800000	12	14	11	0	155.67
Q9CQM9;A0A1B0GS58;A0A1B0GT04;A0A1B0GSD3	Glrx3	Glutaredoxin-3	ENSMUSG00000031068	+	-0.11003	0.114345	-	1.61906	1.696	1.45647	1.56553	1.40348	1.64306	1.78101	1.60154	1.65194	1.61313	1835000000	18	10	10	0	114.93
P61327;A0A023T778;Q9CQL1;G3UZW7	Magoh	Protein mago nashi homolog;Protein mago nashi homolog 2	ENSMUSG00000028609	+	-0.00309505	0.950514	-	-2.0161	-2.03421	-2.13189	-1.99064	-2.16952	-2.18267	-2.02778	-2.08001	-2.05482	-1.9816	75016000	4	4	4	0	28.082
P61327;A0A023T778;Q9CQL1;G3UZW7	Magohb	Protein mago nashi homolog;Protein mago nashi homolog 2	ENSMUSG00000030188	+	-0.00309505	0.950514	-	-2.0161	-2.03421	-2.13189	-1.99064	-2.16952	-2.18267	-2.02778	-2.08001	-2.05482	-1.9816	75016000	4	4	4	0	28.082
P19096;A0A0U1RNJ1;A0A0U1RPP5	Fasn	Fatty acid synthase;[Acyl-carrier-protein] S-acetyltransferase;[Acyl-carrier-protein] S-malonyltransferase;3-oxoacyl-[acyl-carrier-protein] synthase;3-oxoacyl-[acyl-carrier-protein] reductase;3-hydroxyacyl-[acyl-carrier-protein] dehydratase;Enoyl-[acyl-carrier-protein] reductase;Oleoyl-[acyl-carrier-protein] hydrolase	ENSMUSG00000025153	+	0.116803	0.000967716	+	3.5173	3.52218	3.55511	3.45363	3.47132	3.40195	3.40513	3.38669	3.33328	3.40848	6339600000	77	76	76	0	323.31
Q3THW5;P0C0S6;Q8R029;Q3UA95;G3UWL7;G3UX40	H2afv	Histone H2A.V;Histone H2A.Z;Histone H2A	ENSMUSG00000041126	+	0.129987	0.294472	-	0.457383	0.182008	0.0194111	0.176325	-0.160767	0.222567	-0.0701828	-0.0470629	-0.0406246	-0.0402708	923440000	8	6	3	0	42.72
Q9EPL9;Q3TAW3;E9Q296;Q8C178;D3Z2N6;A0A0J9YVH1	Acox3	Peroxisomal acyl-coenzyme A oxidase 3;Acyl-coenzyme A oxidase	ENSMUSG00000029098	+	0.0069294	0.950404	-	-0.185126	-0.318553	-0.0867615	-0.398001	0.0112534	-0.240805	-0.258175	-0.169763	-0.411116	0.0680227	241830000	3	3	3	0	24.121
F6YJB6;V9GXJ1;Q8R4X3	Rbm12	RNA-binding protein 12	ENSMUSG00000089824	+	0.102639	0.404169	-	-1.4665	-1.36454	-1.20911	-1.21224	-0.842834	-1.48105	-1.27537	-1.18193	-1.34341	-1.32666	46679000	1	3	3	0	19.143
A0A2R8W6X5;Q9R060	Nubp1	Cytosolic Fe-S cluster assembly factor NUBP1	ENSMUSG00000022503	+	0.11427	0.0124919	+	-1.76543	-1.69764	-1.6853	-1.75464	-1.61699	-1.8683	-1.81943	-1.74282	-1.86654	-1.79427	76151000	1	2	2	0	22.749
Q6ZWV3;I7HLV2;P86048;A0A1B0GXC3	Rpl10	60S ribosomal protein L10;60S ribosomal protein L10-like	ENSMUSG00000008682	+	0.0283916	0.336645	-	2.10105	2.1032	2.15021	2.09053	2.1583	2.06952	2.10827	2.06002	2.04479	2.17874	2811000000	29	15	15	0	147.07
A0A494B9Q5;Q8CI33	Cwf19l1	CWF19-like protein 1	ENSMUSG00000025200	+	0.167461	0.0774817	-	-2.81434	-2.79214	-2.4533	-2.76161	-2.64303	-2.93439	-2.9747	-2.80192	-2.88802	-2.7027		1	2	2	0	43.97
A0A1D5RML8;P97760;A0A1D5RLM9;A0A1D5RLD4	Polr2c	DNA-directed RNA polymerase II subunit RPB3	ENSMUSG00000031783	+	0.0383884	0.727471	-	-2.70852	-2.74457	-2.75715	-2.9206	-3.1297	-2.7759	-3.03766	-2.75909	-3.0921	-2.78773	50115000	1	1	1	0	52.089
Q8K0Q5;H3BJL1	Arhgap18	Rho GTPase-activating protein 18	ENSMUSG00000039031	+	0.112807	0.0235284	+	0.5032	0.423085	0.564131	0.525087	0.509636	0.309456	0.370661	0.498477	0.432697	0.349811	176910000	6	6	6	0	47.94
P49586;Q811Q9;D3Z3T5	Pcyt1b	Choline-phosphate cytidylyltransferase A;Choline-phosphate cytidylyltransferase B	ENSMUSG00000035246	+	0.00826836	0.826002	-	0.295646	0.32018	0.33869	0.301254	0.214108	0.228209	0.252422	0.386909	0.317024	0.243972	339750000	5	5	5	0	54.268
A0A2R8VHE4;E9PWY6;O88986	Gcat	2-amino-3-ketobutyrate coenzyme A ligase, mitochondrial	ENSMUSG00000006378	+	0.0377556	0.639222	-	-2.21227	-2.30852	-2.0376	-2.18157	-1.95306	-2.34344	-2.17985	-2.09164	-2.11654	-2.15032		1	1	1	0	40.437
Q8C166;B7ZCP4;F6R587;B7ZCP6;E9Q806;A3KGK7;B7ZCP7;B7ZCP5;V9GWY2;V9GXM6;V9GX86;B7ZCP8	Cpne1	Copine-1	ENSMUSG00000074643	+	0.00950089	0.793384	-	0.91532	0.871472	0.998669	0.975668	0.873953	0.867035	0.869783	0.981906	0.962093	0.90676	443250000	7	9	8	0	64.914
F7AA26;A2API8;O54931;A0A5F8MPZ6;A2APJ1	Akap2	A-kinase anchor protein 2	ENSMUSG00000038729	+	-0.0789597	0.442875	-	0.385602	0.639735	0.379465	0.687979	0.604961	0.611368	0.786072	0.479491	0.778105	0.437505	375680000	8	7	6	0	60.679
Q9QUN7;G3X8Y8	Tlr2	Toll-like receptor 2;Toll-like receptor	ENSMUSG00000027995	+	-0.00873222	0.950162	-	-0.580455	-0.693677	-0.716726	-0.687031	-0.140739	-0.508801	-0.628912	-0.52131	-0.806196	-0.309749	112260000	5	5	5	0	28.662
P70268;D6RH37	Pkn1	Serine/threonine-protein kinase N1	ENSMUSG00000057672	+	0.0513725	0.218183	-	1.15949	1.17992	1.25562	1.08636	1.19684	1.09582	1.08024	1.15028	1.07697	1.21806	451960000	12	12	11	0	83.497
Q8BLF1;Q8BYQ0	Nceh1	Neutral cholesterol ester hydrolase 1	ENSMUSG00000027698	+	0.131704	0.229146	-	1.34047	1.08997	1.5299	1.18022	1.32049	1.18428	1.05286	1.38997	0.997787	1.17763	690550000	9	5	5	0	59.972
Q3UH28;Q3U1M7;A2A483;E9Q8D1;A2A482;A2A484;A2A481;A2A480;A2A485	Zmynd8		ENSMUSG00000039671	+	-0.00948429	0.950156	-	-4.17744	-3.92809	-4.12728	-4.5056	-4.17505	-4.56103	-3.85181	-4.09312	-4.18053	-4.17956		1	1	1	0.00027042	13.351
Q9JKF7	Mrpl39	39S ribosomal protein L39, mitochondrial	ENSMUSG00000022889	+	0.0928272	0.0257524	-	-0.916184	-0.897447	-0.868322	-0.76325	-0.79991	-0.971909	-0.892168	-0.952674	-0.982021	-0.910478	99380000	4	4	4	0	42.86
P63017;Q504P4;D3Z5E2	Hspa8	Heat shock cognate 71 kDa protein	ENSMUSG00000015656	+	-0.0165279	0.578586	-	5.37726	5.34687	5.41364	5.294	5.27608	5.3416	5.32676	5.38823	5.3453	5.3886	83213000000	219	54	37	0	323.31
P53996	Cnbp	Cellular nucleic acid-binding protein	ENSMUSG00000030057	+	0.0237259	0.658335	-	0.780021	0.824561	0.926708	0.700712	0.8937	0.738731	0.745733	0.846807	0.770401	0.9054	1426600000	12	8	1	0	68.497
Q9DBH5	Lman2	Vesicular integral-membrane protein VIP36	ENSMUSG00000021484	+	-0.00959854	0.78404	-	1.33203	1.34211	1.21368	1.36993	1.29225	1.33006	1.32163	1.30319	1.38419	1.25893	1097500000	12	11	11	0	114.29
A2ARZ7;P35285	Rab22a	Ras-related protein Rab-22A	ENSMUSG00000027519	+	-0.00314445	0.949475	-	-2.61718	-2.60114	-2.46843	-2.55941	-2.4185	-2.50798	-2.57619	-2.59126	-2.42999	-2.54353	45579000	2	4	2	0.00027226	13.592
A0A0G2JGL0;P61079;A0A0G2JE32;A0A0G2JF40;Q05CK8;A0A0G2JGZ3;Q6ZWY6;A0A494BAN1;A0A494BA56;P62838	Ube2d3	Ubiquitin-conjugating enzyme E2 D3	ENSMUSG00000078578	+	0.0158146	0.524253	-	0.654361	0.639569	0.701687	0.586756	0.68252	0.596483	0.626104	0.631381	0.667587	0.664264	917780000	8	5	5	0	42.714
Q9QYJ0	Dnaja2	DnaJ homolog subfamily A member 2	ENSMUSG00000031701	+	-0.0112144	0.727539	-	1.12505	1.12714	1.16557	1.08658	1.13665	1.17914	1.18066	1.19634	1.06433	1.0766	877200000	16	14	14	0	152.17
P63101;A0A2I3BQ03;D3YXN6;D3YXF4	Ywhaz	14-3-3 protein zeta/delta	ENSMUSG00000022285	+	-0.0512852	0.0821454	-	3.94943	3.93439	3.91093	3.94517	3.84156	3.9245	4.01549	3.9509	3.99532	3.95169	28322000000	87	21	16	0	323.31
Q8R4U7	Luzp1	Leucine zipper protein 1	ENSMUSG00000001089	+	-0.0509975	0.331216	-	-0.301467	-0.312125	-0.318272	-0.287064	-0.155386	-0.361526	-0.175051	-0.250918	-0.139177	-0.192653	62925000	2	2	2	0	18.163
Q01853	Vcp	Transitional endoplasmic reticulum ATPase	ENSMUSG00000028452	+	-0.0326969	0.233364	-	4.03689	4.00021	3.96375	4.01623	3.89693	4.02857	4.02413	3.99393	4.02143	4.00943	18473000000	96	52	52	0	323.31
P61222	Abce1	ATP-binding cassette sub-family E member 1	ENSMUSG00000058355	+	0.0179989	0.545145	-	2.34247	2.31464	2.36533	2.25606	2.28558	2.28847	2.27972	2.29091	2.24415	2.37083	1916400000	24	18	18	0	242.7
F8VQ28;A0A1D5RMM8;Q8VI36;A0A0J9YV30	Pxn	Paxillin	ENSMUSG00000029528	+	0.0361771	0.651868	-	-0.594155	-0.724494	-0.520433	-0.73859	-0.622509	-0.704695	-0.825525	-0.51105	-0.802534	-0.537263	237750000	6	5	5	0	42.216
A0A1L1SVK0;Q61206;A0A1L1SRD0;A0A1L1SQ76;A0A1L1SQV7	Pafah1b2	Platelet-activating factor acetylhydrolase IB subunit beta	ENSMUSG00000003131	+	-0.0927563	0.117933	-	-0.410035	-0.450315	-0.356234	-0.360464	-0.320879	-0.440283	-0.20726	-0.19226	-0.239046	-0.355296	491460000	7	4	4	0	36.787
D3Z0V2;A0A0R4J0X8;Q9ES28;A0A1B0GRS3	Arhgef7	Rho guanine nucleotide exchange factor 7	ENSMUSG00000031511	+	0.0198219	0.670685	-	0.611869	0.671645	0.567215	0.638584	0.546728	0.551157	0.535315	0.648837	0.496466	0.705157	274450000	7	5	4	0	63.774
E0CYH0;Q9ER69	Wtap	Pre-mRNA-splicing regulator WTAP	ENSMUSG00000060475	+	0.111537	0.0323862	+	-2.13216	-2.18505	-2.06376	-2.0799	-1.94083	-2.20066	-2.24212	-2.17842	-2.17358	-2.1646	13387000	1	2	2	0.00052632	12.328
P46638;G3UY29;E9Q3P9;F8WGS1;G3UZD3;P62492;G3UZL4;E9PZB2;E9Q6B3;F6R2Z5;D3YYB3;Q9WTL2	Rab11a	Ras-related protein Rab-11B;Ras-related protein Rab-11A	ENSMUSG00000004771	+	0.0502911	0.462692	-	2.45605	2.35381	2.4564	2.33359	2.66548	2.45012	2.36021	2.39642	2.32718	2.47994	5300300000	25	13	13	0	138.38
Q8C0V0;B7ZC85;B1ASU9;O55047	Tlk1	Serine/threonine-protein kinase tousled-like 1;Serine/threonine-protein kinase tousled-like 2	ENSMUSG00000041997	+	-0.403929	0.331852	-	-2.70534	-2.88326	-2.44391	-2.54434	-1.27382	-2.32376	-2.82008	-1.30717	-1.71515	-1.66486	119820000	1	2	2	0.00076864	11.194
Q6PKB0;Q61559;A0A1B0GSK0	Fcgrt	IgG receptor FcRn large subunit p51	ENSMUSG00000003420	+	-0.0721506	0.50128	-	-1.16444	-1.06491	-1.38622	-1.13264	-1.37169	-1.07191	-1.03156	-1.21131	-1.00968	-1.43469	209220000	6	3	3	0	19.941
Q8BG81;Q3UDD3;F6VR84	Poldip3	Polymerase delta-interacting protein 3	ENSMUSG00000041815	+	0.141263	0.103731	-	-0.871648	-0.933196	-0.798815	-0.88311	-0.517275	-0.901365	-0.885273	-0.994403	-0.971102	-0.958215	36401000	2	2	2	0	25.304
A2AR02;A2AR01	Ppig	Peptidyl-prolyl cis-trans isomerase G	ENSMUSG00000042133	+	0.116005	0.0519723	-	-1.03421	-1.18718	-1.04082	-1.17564	-1.22038	-1.31257	-1.22767	-1.1961	-1.16793	-1.334	277620000	2	6	6	0	60.147
Q1HFZ0;H3BKN0;H3BJF3	Nsun2	tRNA (cytosine(34)-C(5))-methyltransferase	ENSMUSG00000021595	+	0.0484818	0.134777	-	0.366683	0.421224	0.439037	0.307266	0.328192	0.306261	0.329065	0.350104	0.27972	0.354842	595540000	8	17	17	0	211.45
Q8BMJ2;A0A494BA30;A0A494BBF9;A0A494BA98	Lars	Leucine--tRNA ligase, cytoplasmic	ENSMUSG00000024493	+	-0.0154861	0.595623	-	2.31352	2.33269	2.34192	2.32656	2.23405	2.36378	2.35969	2.31024	2.33827	2.25418	1554500000	29	32	32	0	323.31
Q9QZ88;D3Z645;D3YYD5;D3YW98	Vps29	Vacuolar protein sorting-associated protein 29	ENSMUSG00000029462	+	-0.0214344	0.43163	-	1.47756	1.40607	1.40777	1.34085	1.40625	1.40216	1.42304	1.46323	1.39608	1.46116	2312700000	13	7	7	0	66.437
Q8C142	Ldlrap1	Low density lipoprotein receptor adapter protein 1	ENSMUSG00000037295	+	-0.0449612	0.676153	-	-1.49098	-1.77418	-1.78993	-1.76707	-1.98011	-1.7238	-1.74755	-1.47951	-1.72022	-1.90638	72988000	2	2	2	0	20.861
F8WIB1;P61211;E9Q006	Arl1	ADP-ribosylation factor-like protein 1	ENSMUSG00000060904	+	-0.0340214	0.644153	-	-0.754693	-0.706683	-0.686907	-0.751062	-1.03402	-0.776842	-0.659124	-0.695094	-0.815865	-0.816335	82763000	4	2	2	0	24.954
Q6ZWZ4;P47964	Rpl36	60S ribosomal protein L36	ENSMUSG00000057863	+	0.00323715	0.949235	-	0.662141	0.780189	0.661911	0.733566	0.85047	0.673754	0.671093	0.720248	0.752815	0.85418	887210000	8	6	6	0	61.638
Q9CZG3;A0A0G2JEX2;A0A0G2JH18	Commd8	COMM domain-containing protein 8	ENSMUSG00000029213	+	-0.0162731	0.646013	-	-1.07087	-1.0903	-1.19727	-1.19232	-1.14654	-1.06775	-1.16367	-1.08878	-1.18557	-1.11017	180270000	2	2	2	0.0035398	10.489
Q5SS83;Q60634	Flot2	Flotillin-2	ENSMUSG00000061981	+	-0.0347946	0.546447	-	0.43892	0.371585	0.336132	0.32937	0.207548	0.505077	0.333973	0.366023	0.394356	0.2581	343580000	8	7	7	0	51.564
A0A498WGD8;Q8CDN6;A0A494B955;A0A494BBI1;A0A494BB31	Txnl1	Thioredoxin-like protein 1	ENSMUSG00000024583	+	-0.0327038	0.358227	-	1.1324	0.977487	0.997763	1.00616	0.949471	1.02788	1.08177	1.05932	1.0164	1.04143	1039200000	13	11	11	0	191.45
Q9QXX4	Slc25a13	Calcium-binding mitochondrial carrier protein Aralar2	ENSMUSG00000015112	+	-0.00472717	0.949003	-	1.50454	1.36562	1.52861	1.36544	1.21772	1.48046	1.38475	1.49927	1.39278	1.24831	947270000	19	15	12	0	208.71
Q921F4;V9GXB6	Hnrnpll	Heterogeneous nuclear ribonucleoprotein L-like	ENSMUSG00000024095	+	-0.0650356	0.142874	-	-0.0250883	-0.0166655	-0.0818214	0.0104485	-0.119532	0.0898724	0.000276566	0.0694799	0.0273895	-0.0944986	478280000	6	11	11	0	143.68
Q9QZB9;H3BJ75	Dctn5	Dynactin subunit 5	ENSMUSG00000030868	+	0.00891685	0.832314	-	-0.717446	-0.70851	-0.715275	-0.809618	-0.578503	-0.653973	-0.73941	-0.723273	-0.703611	-0.753669	97253000	4	3	3	0	26.656
P50428	Arsa	Arylsulfatase A	ENSMUSG00000022620	+	-0.0244705	0.825213	-	-1.55069	-1.65342	-1.4415	-1.72615	-1.53269	-1.76693	-1.74501	-1.25618	-1.45205	-1.56192	111010000	3	4	3	0	20.785
P70315	Was	Wiskott-Aldrich syndrome protein homolog	ENSMUSG00000031165	+	0.102562	0.253686	-	0.288049	0.175391	0.472799	0.171225	0.39138	0.15173	0.0428734	0.342336	0.124104	0.324994	309170000	6	4	4	0	36.488
Q8BYK6;Q91YT7	Ythdf2	YTH domain-containing family protein 3;YTH domain-containing family protein 2	ENSMUSG00000040025	+	0.0214565	0.674465	-	0.50549	0.525432	0.534302	0.3321	0.591808	0.473202	0.481192	0.451491	0.420534	0.55543	362480000	5	6	3	0	52.06
B7ZNK6;Q64191	Aga	N(4)-(beta-N-acetylglucosaminyl)-L-asparaginase;Glycosylasparaginase alpha chain;Glycosylasparaginase beta chain	ENSMUSG00000031521	+	-0.135043	0.280896	-	1.10345	1.02661	0.852339	0.77445	0.571699	1.0235	1.13509	1.15623	0.888205	0.800748	506260000	9	5	5	0	57.145
Q8BMF4	Dlat	Dihydrolipoyllysine-residue acetyltransferase component of pyruvate dehydrogenase complex, mitochondrial	ENSMUSG00000000168	+	-0.00680237	0.734738	-	1.26524	1.26813	1.34802	1.28805	1.28534	1.32481	1.31701	1.29873	1.29434	1.25391	1013700000	18	12	12	0	132.51
Q9WTU6;A0A0G2JG69;A0A0G2JGL2;D3Z1Z4;A6P3E4;Q3TQZ7;Q7TSJ7;G3X8U9;Q8C9D4;Q80W80;A0A5F8MP75;E9QN59;Q91Y86;Q61831	Mapk9	Mitogen-activated protein kinase 9	ENSMUSG00000020366	+			-												1	2	2	0	23.29
A2BE93;Q9EQU5;A2BE92	Set	Protein SET	ENSMUSG00000054766	+	0.0739822	0.46192	-	2.25781	1.84323	1.96428	1.76667	1.89941	2.04517	1.86933	1.80083	1.80017	1.84598	2973000000	16	9	9	0	94.786
Q8BRF7;A0A1W2P6R7	Scfd1	Sec1 family domain-containing protein 1	ENSMUSG00000020952	+	-0.0572987	0.105507	-	-0.0183058	-0.00634098	-0.0757961	0.0439606	0.0219364	-0.00691414	0.0533962	-0.000559807	0.10223	0.103795	338640000	9	6	6	0	78.79
Q9CX34	Sugt1	Suppressor of G2 allele of SKP1 homolog	ENSMUSG00000022024	+	-0.0088028	0.820993	-	0.867234	0.94584	0.885403	0.88315	0.755484	0.810829	0.906103	0.893895	0.92671	0.843587	590960000	10	9	9	0	140.76
P18608;A0A3B2W3M7	Hmgn1	Non-histone chromosomal protein HMG-14	ENSMUSG00000040681	+	-0.0957935	0.079687	-	0.126502	0.196504	0.167816	0.00204086	0.13913	0.242599	0.181597	0.11122	0.300798	0.274745	501490000	5	4	4	0	27.616
Q8BJW6;D3YZZ6;D6RFN2;D6RGA6	Eif2a	Eukaryotic translation initiation factor 2A;Eukaryotic translation initiation factor 2A, N-terminally processed	ENSMUSG00000027810	+	0.0702396	0.0812979	-	1.18893	1.27234	1.29557	1.28547	1.39495	1.20102	1.19941	1.1917	1.23552	1.25841	806130000	13	13	13	0	150.63
Q9Z329	Itpr2	Inositol 1,4,5-trisphosphate receptor type 2	ENSMUSG00000030287	+	-0.0516047	0.539101	-	-2.55623	-2.58215	-2.36483	-2.52279	-2.21797	-2.29604	-2.40949	-2.42238	-2.53204	-2.326	7610000	1	2	1	0.0068476	5.1811
Q9D8X2;A0A1D5RLD5	Ccdc124	Coiled-coil domain-containing protein 124	ENSMUSG00000007721	+	0.0116261	0.832279	-	0.0382624	0.0682173	0.182302	-0.0685101	0.143421	-0.012022	0.0697384	0.131946	-0.0046711	0.120572	147140000	7	4	4	0	56.471
O88630	Gosr1	Golgi SNAP receptor complex member 1	ENSMUSG00000010392	+	-0.0787807	0.0912489	-	-0.910014	-0.789844	-0.809559	-0.860506	-0.843924	-0.812105	-0.726265	-0.867784	-0.662554	-0.751235	80663000	2	2	2	0	15.505
F6QKD2;A0A0N4SVT1;Q9CWX9;A0A0N4SWC5;A0A0N4SVK2;A0A0N4SV55;D3YWF9	Ddx47	Probable ATP-dependent RNA helicase DDX47	ENSMUSG00000030204	+	0.0374504	0.537103	-	-3.88507	-3.89109	-3.95609	-4.04053	-4.07178	-4.13412	-4.05805	-3.87966	-4.01216	-3.94782	55371000	1	3	3	0	51.207
Q3UYV9	Ncbp1	Nuclear cap-binding protein subunit 1	ENSMUSG00000028330	+	-0.0137077	0.847689	-	-0.88474	-0.972907	-0.951738	-0.911665	-0.697777	-0.902977	-0.912659	-0.928924	-0.676075	-0.929654	135370000	4	3	3	0	90.647
Q3U6F1;E9Q7W0;A0A0J9YTV5;P31266;A0A0J9YVE0;O08674	Rbpj	Recombining binding protein suppressor of hairless	ENSMUSG00000039191	+	0.109955	0.0371371	+	-1.41463	-1.41543	-1.33238	-1.4591	-1.44573	-1.43385	-1.50664	-1.61352	-1.61069	-1.45234	205210000	2	7	7	0	134.83
Q3TIV5	Zc3h15	Zinc finger CCCH domain-containing protein 15	ENSMUSG00000027091	+	-0.0131916	0.709733	-	0.401135	0.455588	0.435104	0.30163	0.394644	0.373352	0.488308	0.375678	0.389225	0.427497	367270000	7	7	7	0	86.732
A2AAN0;O35250;A2AAN3	Exoc7	Exocyst complex component 7	ENSMUSG00000020792	+	0.0570065	0.307349	-	-0.762376	-0.837256	-0.776506	-0.783073	-0.578236	-0.803509	-0.879663	-0.706164	-0.820629	-0.812514	74196000	4	5	5	0	38.849
Q924B0;O55023;Q80ZJ2;A0A0A6YW07;D3Z703	Impa1	Inositol monophosphatase 1	ENSMUSG00000027531	+	-0.0340275	0.189519	-	1.66562	1.6845	1.6406	1.70596	1.71133	1.64417	1.75644	1.70898	1.7471	1.72146	775580000	15	10	10	0	137.66
Q91VH6;A0A3B2W4I2;A0A3F2YNL8;A0A3B2WCC1;A0A3B2W7C9;A0A3B2W4G7	Memo1	Protein MEMO1	ENSMUSG00000058704	+	0.0320408	0.497016	-	0.818769	0.787936	0.798792	0.709988	0.938843	0.85025	0.769186	0.734317	0.715641	0.824729	257280000	6	6	6	0	87.074
A0A0R4J1F6;A0A0R4J085;Q3UHZ7;Q91YN5	Uap1	UDP-N-acetylhexosamine pyrophosphorylase;UDP-N-acetylgalactosamine pyrophosphorylase;UDP-N-acetylglucosamine pyrophosphorylase	ENSMUSG00000026670	+	-0.106954	0.517787	-	-0.775142	-0.4386	-0.864838	-0.959896	-0.943167	-0.820198	-0.260714	-0.632199	-0.706732	-1.02703	57866000	3	4	3	0	23.576
A0A087WST2;A0A0R4J2B6;Q8BX09;A0A087WQU2;A0A087WRV7	Rbbp5	Retinoblastoma-binding protein 5	ENSMUSG00000026439	+	0.137566	0.114488	-	-2.67787	-2.59385	-2.58057	-2.76275	-2.72486	-2.65034	-2.72979	-2.7056	-2.98893	-2.95305	27167000	1	2	2	0	20.42
P48722;E0CY23;A0A0N4SW76;A0A0N4SVU2	Hspa4l	Heat shock 70 kDa protein 4L	ENSMUSG00000025757	+	-0.0929554	0.297791	-	-2.09474	-2.17658	-2.12495	-2.33096	-2.40425	-2.00183	-2.19151	-1.99827	-2.29251	-2.18258	317720000	3	12	8	0	161.88
Q6PD28	Ppp2r5b		ENSMUSG00000024777	+	0.0501198	0.831829	-	-5.6765	-6.22283	-5.68495	-5.25977	-4.91216	-5.50894	-5.58081	-5.54007	-5.55107	-5.82592	14113000	1	3	1	0.0052096	6.7562
E9QP84;G3UW74;Q6PGF3;E9PWX0;E9QAH8;E9PZW4	Med16	Mediator of RNA polymerase II transcription subunit 16	ENSMUSG00000013833	+	0.0292944	0.740462	-	-4.00255	-3.90754	-4.06269	-4.16825	-3.98515	-4.00122	-4.30891	-4.06143	-4.04764	-3.85345	24928000	1	2	2	0.00026911	13.123
Q9ERK4;E9Q1T9;F6ZEW4;E9QAX7;F7D1H9	Cse1l	Exportin-2	ENSMUSG00000002718	+	0.0940445	0.0261916	-	1.18893	1.23117	1.18352	1.2131	1.32524	1.11782	1.18241	1.19051	1.06695	1.11404	1350400000	13	21	21	0	237.86
Q8BU33;A0A1W2P727;A0A1W2P8E1;A0A1W2P8D6	Ilvbl	Acetolactate synthase-like protein	ENSMUSG00000032763	+	-0.0103518	0.868477	-	-1.26112	-1.2632	-1.15532	-1.2105	-1.40019	-1.21457	-1.16152	-1.16148	-1.39022	-1.31078	165580000	3	3	3	0	57.413
Q9EQC8	Prcc		ENSMUSG00000004895	+	0.237391	0.333989	-	-1.50523	-1.59864	-0.884838	-1.62565	-0.622509	-1.49708	-1.64482	-1.57921	-1.61707	-1.08563		1	1	1	0	14.299
Q810V0	Mphosph10	U3 small nucleolar ribonucleoprotein protein MPP10	ENSMUSG00000030521	+	0.0993555	0.144441	-	-1.718	-1.72914	-1.57608	-1.92704	-1.72412	-1.80354	-1.76111	-1.87545	-1.90388	-1.82717	63283000	1	3	3	0	34.617
E9Q1W7	Tbck		ENSMUSG00000028030	+	0.0572643	0.32299	-	-0.235785	-0.198714	-0.290209	-0.369787	-0.140938	-0.364265	-0.371569	-0.252803	-0.352718	-0.1804	45011000	2	2	2	0	17.961
I7HJS1;O08579;Q3THM8;B7FAU5	Emd	Emerin	ENSMUSG00000001964	+	-0.015028	0.804531	-	-0.264777	-0.203959	-0.354166	-0.279497	-0.0935707	-0.261087	-0.133398	-0.258254	-0.133785	-0.334306	299980000	5	3	3	0	27.494
Q9QXB9	Drg2	Developmentally-regulated GTP-binding protein 2	ENSMUSG00000020537	+	0.0174614	0.694299	-	0.349496	0.416329	0.356401	0.274879	0.507061	0.413363	0.401421	0.328008	0.34516	0.32891	268670000	6	8	8	0	73.288
[truncated: 1,873 more rows]

## Sheet: Column description
Column	Description
Protein IDs	Uniprot Accession numers
[truncated: 23 more rows]
